# Supplementary material for: Genomic Analysis of a Novel Spontaneous Albino C57BL/6N Mouse Strain
Source: Genesis. 2013 Apr 26;51(7):523–8. doi: 10.1002/dvg.22398 (PMC3799019; doi:10.1002/dvg.22398)
Supplement: Supplementary file 2 [file dvg0051-0523-sd2.xls]

## Sheet: Sheet1
Supplementary Table 3: Chromosome 7 SNV and indels validated using the Sequenom MassARRAY platform. Genome coordinates are relative to the mouse reference assembly NCBI m37 (mm9)
HOMSNV=homozygous single nucleotide variant
HOMINDEL=homozygous short insertion/deletion
ID corresponds to the ID in the raw Sequenom data file
FOUNDER_1 and FOUNDER_2 correspond to MDDH13.2b and MDDH13.2g in the Sequenom raw data file, respectively
Alleles denoted with '/' (eg: A/DEL or A/T) are heterozgous; otherwise, the SNV or indel is homozgous
Founder only
CHR	POSITION	TYPE	ID	REF_ALLELE	ALT_ALLELE	C57BL/6N-Tac	JM8N4	EPD0176_3_A10	FOUNDER_1	FOUNDER_2
7	47163540	HOMSNV	7_47163540_HOMSNP	G	T	G	G	G	T	T	TACONIC_REF	JM8N4_REF	EPD0176_REF	FOUNDER1_ALT	FOUNDER2_ALT
7	55241034	HOMSNV	7_55241034_HOMSNP	T	C	T	T	T	C	C	TACONIC_REF	JM8N4_REF	EPD0176_REF	FOUNDER1_ALT	FOUNDER2_ALT
7	61861501	HOMSNV	7_61861501_HOMSNP	G	T	G	G	G	T	T	TACONIC_REF	JM8N4_REF	EPD0176_REF	FOUNDER1_ALT	FOUNDER2_ALT
7	77278489	HOMSNV	7_77278489_HOMSNP	G	T	G	G	G	T	T	TACONIC_REF	JM8N4_REF	EPD0176_REF	FOUNDER1_ALT	FOUNDER2_ALT
7	93384936	HOMSNV	7_93384936_HOMSNP	G	T	G	G	G	T	T	TACONIC_REF	JM8N4_REF	EPD0176_REF	FOUNDER1_ALT	FOUNDER2_ALT
7	96744503	HOMSNV	7_96744503_HOMSNP	C	A	C	C	C	A	A	TACONIC_REF	JM8N4_REF	EPD0176_REF	FOUNDER1_ALT	FOUNDER2_ALT
7	131248966	HOMSNV	7_131248966_HOMSNP	G	A	G	G	G	A	A	TACONIC_REF	JM8N4_REF	EPD0176_REF	FOUNDER1_ALT	FOUNDER2_ALT
7	133381223	HOMSNV	7_133381223_HOMSNP	C	T	C	C	C	T	T	TACONIC_REF	JM8N4_REF	EPD0176_REF	FOUNDER1_ALT	FOUNDER2_ALT
Founder plus JM8N4 parental plus EPD0176_3_A10 ESC clone
CHR	POSITION	TYPE	ID	REF_ALLELE	ALT_ALLELE	C57BL/6N-Tac	JM8N4	EPD0176_3_A10	FOUNDER_1	FOUNDER_2
7	4429452	HOMSNV	7_4429452_HOMSNP	G	A	G	A	A	A	A	TACONIC_REF	JM8N4_ALT	EPD0176_ALT	FOUNDER1_ALT	FOUNDER2_ALT
7	5491799	HOMINDEL	7_5491799_HOMINDEL	A	DEL	A	DEL/A	DEL/A	DEL	DEL	TACONIC_REF	JM8N4_DIFFHET	EPD0176_DIFFHET	FOUNDER1_ALT	FOUNDER2_ALT
7	9909171	HOMINDEL	7_9909171_HOMINDEL	T	DEL	T	T/DEL	T/DEL	DEL	DEL	TACONIC_REF	JM8N4_DIFFHET	EPD0176_DIFFHET	FOUNDER1_ALT	FOUNDER2_ALT
7	15238779	HOMSNV	7_15238779_HOMSNP	C	T	C	T	T	T	T	TACONIC_REF	JM8N4_ALT	EPD0176_ALT	FOUNDER1_ALT	FOUNDER2_ALT
7	15692226	HOMINDEL	7_15692226_HOMINDEL	GGCTGCTTACTAATGCTGGATT	DEL	GGCTGCTTACTAATGCTGGATT	DEL	DEL	DEL	DEL	TACONIC_REF	JM8N4_ALT	EPD0176_ALT	FOUNDER1_ALT	FOUNDER2_ALT
7	17162294	HOMSNV	7_17162294_HOMSNP	G	A	G	A	A	A	A	TACONIC_REF	JM8N4_ALT	EPD0176_ALT	FOUNDER1_ALT	FOUNDER2_ALT
7	24714634	HOMSNV	7_24714634_HOMSNP	A	T	A	T	T	T	T	TACONIC_REF	JM8N4_ALT	EPD0176_ALT	FOUNDER1_ALT	FOUNDER2_ALT
7	26048801	HOMSNV	7_26048801_HOMSNP	G	A	G	A	A	A	A	TACONIC_REF	JM8N4_ALT	EPD0176_ALT	FOUNDER1_ALT	FOUNDER2_ALT
7	26048810	HOMSNV	7_26048810_HOMSNP	C	T	C	T	T	T	T	TACONIC_REF	JM8N4_ALT	EPD0176_ALT	FOUNDER1_ALT	FOUNDER2_ALT
7	27267667	HOMSNV	7_27267667_HOMSNP	C	T	C	CT	CT	T	T	TACONIC_REF	JM8N4_DIFFHET	EPD0176_DIFFHET	FOUNDER1_ALT	FOUNDER2_ALT
7	29644163	HOMSNV	7_29644163_HOMSNP	G	A	G	G/A	G/A	A	A	TACONIC_REF	JM8N4_DIFFHET	EPD0176_DIFFHET	FOUNDER1_ALT	FOUNDER2_ALT
7	33086389	HOMSNV	7_33086389_HOMSNP	A	T	A	A/T	A/T	T	T	TACONIC_REF	JM8N4_DIFFHET	EPD0176_DIFFHET	FOUNDER1_ALT	FOUNDER2_ALT
7	34453137	HOMSNV	7_34453137_HOMSNP	G	T	G	G/T	G/T	T	T	TACONIC_REF	JM8N4_DIFFHET	EPD0176_DIFFHET	FOUNDER1_ALT	FOUNDER2_ALT
7	53736356	HOMSNV	7_53736356_HOMSNP	A	G	A	G	G	G	G	TACONIC_REF	JM8N4_ALT	EPD0176_ALT	FOUNDER1_ALT	FOUNDER2_ALT
7	53994604	HOMSNV	7_53994604_HOMSNP	C	T	C	T	T	T	T	TACONIC_REF	JM8N4_ALT	EPD0176_ALT	FOUNDER1_ALT	FOUNDER2_ALT
7	58772848	HOMSNV	7_58772848_HOMSNP	C	T	C	T	T	T	T	TACONIC_REF	JM8N4_ALT	EPD0176_ALT	FOUNDER1_ALT	FOUNDER2_ALT
7	58881234	HOMINDEL	7_58881234_HOMINDEL	T	DEL	T	DEL	DEL	DEL	DEL	TACONIC_REF	JM8N4_ALT	EPD0176_ALT	FOUNDER1_ALT	FOUNDER2_ALT
7	59708392	HOMSNV	7_59708392_HOMSNP	C	A	C	A	A	A	A	TACONIC_REF	JM8N4_ALT	EPD0176_ALT	FOUNDER1_ALT	FOUNDER2_ALT
7	61178756	HOMSNV	7_61178756_HOMSNP	A	G	A	G/A	G/A	G	G	TACONIC_REF	JM8N4_DIFFHET	EPD0176_DIFFHET	FOUNDER1_ALT	FOUNDER2_ALT
7	63857624	HOMSNV	7_63857624_HOMSNP	T	A	T	A/T	A/T	A	A	TACONIC_REF	JM8N4_DIFFHET	EPD0176_DIFFHET	FOUNDER1_ALT	FOUNDER2_ALT
7	68451510	HOMSNV	7_68451510_HOMSNP	A	G	A	A/G	A/G	G	G	TACONIC_REF	JM8N4_DIFFHET	EPD0176_DIFFHET	FOUNDER1_ALT	FOUNDER2_ALT
7	68859725	HOMSNV	7_68859725_HOMSNP	G	A	G	A	A	A	A	TACONIC_REF	JM8N4_ALT	EPD0176_ALT	FOUNDER1_ALT	FOUNDER2_ALT
7	69379251	HOMSNV	7_69379251_HOMSNP	G	T	G	G/T	G/T	T	T	TACONIC_REF	JM8N4_DIFFHET	EPD0176_DIFFHET	FOUNDER1_ALT	FOUNDER2_ALT
7	74173942	HOMSNV	7_74173942_HOMSNP	C	T	C	C/T	C/T	T	T	TACONIC_REF	JM8N4_DIFFHET	EPD0176_DIFFHET	FOUNDER1_ALT	FOUNDER2_ALT
7	76327331	HOMSNV	7_76327331_HOMSNP	C	G	C	G	G	G	G	TACONIC_REF	JM8N4_ALT	EPD0176_ALT	FOUNDER1_ALT	FOUNDER2_ALT
7	76746845	HOMINDEL	7_76746845_HOMINDEL	TATT	DEL	TATT	DEL	DEL	DEL	DEL	TACONIC_REF	JM8N4_ALT	EPD0176_ALT	FOUNDER1_ALT	FOUNDER2_ALT
7	81857221	HOMSNV	7_81857221_HOMSNP	A	G	A	G/A	G/A	G	G	TACONIC_REF	JM8N4_DIFFHET	EPD0176_DIFFHET	FOUNDER1_ALT	FOUNDER2_ALT
7	81873463	HOMSNV	7_81873463_HOMSNP	A	G	A	A/G	A/G	G	G	TACONIC_REF	JM8N4_DIFFHET	EPD0176_DIFFHET	FOUNDER1_ALT	FOUNDER2_ALT
7	83061225	HOMSNV	7_83061225_HOMSNP	C	T	C	T	T	T	T	TACONIC_REF	JM8N4_ALT	EPD0176_ALT	FOUNDER1_ALT	FOUNDER2_ALT
7	90509541	HOMINDEL	7_90509541_HOMINDEL	AACTTCCTG	DEL	AACTTCCTG	DEL	DEL	DEL	DEL	TACONIC_REF	JM8N4_ALT	EPD0176_ALT	FOUNDER1_ALT	FOUNDER2_ALT
7	96755816	HOMSNV	7_96755816_HOMSNP	A	G	A	G	G	G	G	TACONIC_REF	JM8N4_ALT	EPD0176_ALT	FOUNDER1_ALT	FOUNDER2_ALT
Founder plus C57BL/6N-Taconic
CHR	POSITION	TYPE	ID	REF_ALLELE	ALT_ALLELE	C57BL/6N-Tac	JM8N4	EPD0176_3_A10	FOUNDER_1	FOUNDER_2
7	134319559	HOMSNV	7_134319559_HOMSNP	A	T	T	A	A	T	T	TACONIC_ALT	JM8N4_REF	EPD0176_REF	FOUNDER1_ALT	FOUNDER2_ALT
7	135664174	HOMSNV	7_135664174_HOMSNP	A	G	G	A	A	G	G	TACONIC_ALT	JM8N4_REF	EPD0176_REF	FOUNDER1_ALT	FOUNDER2_ALT
7	137382259	HOMSNV	7_137382259_HOMSNP	A	G	G	A	A	G	G	TACONIC_ALT	JM8N4_REF	EPD0176_REF	FOUNDER1_ALT	FOUNDER2_ALT
7	141784670	HOMINDEL	7_141784670_HOMINDEL	CTT	DEL	DEL	CTT	CTT	DEL	DEL	TACONIC_ALT	JM8N4_REF	EPD0176_REF	FOUNDER1_ALT	FOUNDER2_ALT
7	142293735	HOMSNV	7_142293735_HOMSNP	G	A	A	G	G	A	A	TACONIC_ALT	JM8N4_REF	EPD0176_REF	FOUNDER1_ALT	FOUNDER2_ALT
7	145941375	HOMSNV	7_145941375_HOMSNP	C	T	T	C	C	T	T	TACONIC_ALT	JM8N4_REF	EPD0176_REF	FOUNDER1_ALT	FOUNDER2_ALT
7	146682730	HOMSNV	7_146682730_HOMSNP	G	T	T	G	G	T	T	TACONIC_ALT	JM8N4_REF	EPD0176_REF	FOUNDER1_ALT	FOUNDER2_ALT
