# Supplementary material for: Genomic Analysis of a Novel Spontaneous Albino C57BL/6N Mouse Strain
Source: Genesis. 2013 Apr 26;51(7):523–8. doi: 10.1002/dvg.22398 (PMC3799019; doi:10.1002/dvg.22398)
Supplement: Supplementary file 4 [file dvg0051-0523-sd4.xls]

## Sheet: Supplemental data S1 - C57BL6N_
##fileformat=VCFv4.1
##samtoolsVersion=0.1.18-r572
##reference=file:ftp://ftp-mouse.sanger.ac.uk/ref/NCBIM37_um.fa
##contig=<ID=1,length=197195432>
##contig=<ID=10,length=129993255>
##contig=<ID=11,length=121843856>
##contig=<ID=12,length=121257530>
##contig=<ID=13,length=120284312>
##contig=<ID=14,length=125194864>
##contig=<ID=15,length=103494974>
##contig=<ID=16,length=98319150>
##contig=<ID=17,length=95272651>
##contig=<ID=18,length=90772031>
##contig=<ID=19,length=61342430>
##contig=<ID=2,length=181748087>
##contig=<ID=3,length=159599783>
##contig=<ID=4,length=155630120>
##contig=<ID=5,length=152537259>
##contig=<ID=6,length=149517037>
##contig=<ID=7,length=152524553>
##contig=<ID=8,length=131738871>
##contig=<ID=9,length=124076172>
##contig=<ID=X,length=166650296>
##FILTER=<ID=StrandBias,Description="Min P-value for strand bias (INFO/PV4) [0.0001]">
##FILTER=<ID=EndDistBias,Description="Min P-value for end distance bias (INFO/PV4) [0.0001]">
##FILTER=<ID=MaxDP,Description="Maximum read depth (INFO/DP or INFO/DP4) [10000000]">
##FILTER=<ID=BaseQualBias,Description="Min P-value for baseQ bias (INFO/PV4) [0]">
##FILTER=<ID=MinMQ,Description="Minimum RMS mapping quality for SNPs (INFO/MQ) [10]">
##FILTER=<ID=MinAB,Description="Minimum number of alternate bases (INFO/DP4) [2]">
##FILTER=<ID=Qual,Description="Minimum value of the QUAL field [10]">
##FILTER=<ID=VDB,Description="Minimum Variant Distance Bias (INFO/VDB) [0]">
##FILTER=<ID=GapWin,Description="Window size for filtering adjacent gaps [3]">
##FILTER=<ID=MapQualBias,Description="Min P-value for mapQ bias (INFO/PV4) [0]">
##FILTER=<ID=SnpGap,Description="SNP within INT bp around a gap to be filtered [10]">
##FILTER=<ID=RefN,Description="Reference base is N []">
##FILTER=<ID=MinDP,Description="Minimum read depth (INFO/DP or INFO/DP4) [2]">
##FORMAT=<ID=GT,Number=1,Type=String,Description="Genotype">
##FORMAT=<ID=GQ,Number=1,Type=Integer,Description="Genotype Quality">
##FORMAT=<ID=GL,Number=3,Type=Float,Description="Likelihoods for RR,RA,AA genotypes (R=ref,A=alt)">
##FORMAT=<ID=DP,Number=1,Type=Integer,Description="# high-quality bases">
##FORMAT=<ID=SP,Number=1,Type=Integer,Description="Phred-scaled strand bias P-value">
##FORMAT=<ID=PL,Number=G,Type=Integer,Description="List of Phred-scaled genotype likelihoods">
##INFO=<ID=DP,Number=1,Type=Integer,Description="Raw read depth">
##INFO=<ID=DP4,Number=4,Type=Integer,Description="# high-quality ref-forward bases, ref-reverse, alt-forward and alt-reverse bases">
##INFO=<ID=MQ,Number=1,Type=Integer,Description="Root-mean-square mapping quality of covering reads">
##INFO=<ID=AF1,Number=1,Type=Float,Description="Max-likelihood estimate of the first ALT allele frequency (assuming HWE)">
##INFO=<ID=AC1,Number=1,Type=Float,Description="Max-likelihood estimate of the first ALT allele count (no HWE assumption)">
##INFO=<ID=PV4,Number=4,Type=Float,Description="P-values for strand bias, baseQ bias, mapQ bias and tail distance bias">
##INFO=<ID=INDEL,Number=0,Type=Flag,Description="Indicates that the variant is an INDEL.">
##INFO=<ID=VDB,Number=1,Type=Float,Description="Variant Distance Bias">
##INFO=<ID=PV0,Number=1,Type=Float,Description="P-value for strand bias">
##INFO=<ID=PV1,Number=1,Type=Float,Description="P-value for baseQ bias">
##INFO=<ID=PV2,Number=1,Type=Float,Description="P-value for mapQ bias">
##INFO=<ID=PV3,Number=1,Type=Float,Description="P-value for tail distance bias">
##INFO=<ID=QD,Number=1,Type=Float,Description="Quality By Depth">
##INFO=<ID=MSD,Number=1,Type=Float,Description="Maximum depth across non-ref genotypes">
##INFO=<ID=MDV,Number=1,Type=Integer,Description="Maximum number of high-quality non-reference bases">
##INFO=<ID=SB,Number=1,Type=Float,Description="Strand Bias">
##INFO=<ID=AC,Number=A,Type=Integer,Description="Allele count in genotypes">
##INFO=<ID=AN,Number=1,Type=Integer,Description="Total number of alleles in called genotypes">
##INFO=<ID=CSQ,Number=.,Type=String,Description="Consequence of the ALT alleles from Ensembl 66 VEP v2.4, format transcriptId:geneName:consequence[:codingSeqPosition:proteinPosition:proteinAlleles:proteinPredictions]+...[+gerpScore]">
##source_20130318.1=vcf-annotate(r818) --remove FORMAT/DV,CGT,CLR,FQ,G3,HWE,ICF,MSQ,PC2,PCHI2,PR,QCHI2,UGT
#CHROM	POS	ID	REF	ALT	QUAL	FILTER	INFO	FORMAT	MDDH13_2b	MDDH13_2g
1	12632965	.	AG	AGNNNG	999	PASS	INDEL;DP=91;VDB=0.0401;AF1=1;AC1=4;DP4=0,0,28,19;MQ=48;AC=4;AN=4;CSQ=-:-:INTERGENIC	GT:PL:DP:SP:GQ	1/1:255,78,0:26:0:99	1/1:255,63,0:21:0:99
1	12707881	.	GAAGAAAGAAAGAAAGAAAGAAAGAAAGAAAGAAAGAAAGAAAGAAAGAAAGAAAGAAAGAAAGAAAGAAAGAAA	GAAGAAAGAAAGAAAGAAAGAAAGAAAGAAAGAAAGAAAGAAAGAAAGAAAGAAAGAAAGAAAGAAAGAAA	999	PASS	INDEL;DP=114;VDB=0.0353;AF1=1;AC1=4;DP4=0,0,1,14;MQ=45;AC=4;AN=4;CSQ=ENSMUST00000088585:ENSMUSG00000016918:UPSTREAM	GT:PL:DP:SP:GQ	1/1:205,15,0:5:0:35	1/1:219,30,0:10:0:50
1	13733405	.	TAAAAAA	TAAAAAAA	304	PASS	INDEL;DP=83;VDB=0.0387;AF1=1;AC1=4;DP4=0,0,34,43;MQ=48;AC=4;AN=4;CSQ=-:-:INTERGENIC	GT:PL:DP:SP:GQ	1/1:173,99,0:33:0:99	1/1:175,132,0:44:0:99
1	14218112	.	CCTTTCTTTCTTTCTTTCTTTCTTTCTTTCTTTCTTTCTTTCTTTCTTTCTTTCTTTCTTTCTTTCTTTCTTTCT	CCTTTCTTTCTTTCTTTCTTTCTTTCTTTCTTTCTTTCTTTCTTTCTTTCTTTCTTTCTTTCTTTCTTTCTTTCTTTCT	341	PASS	INDEL;DP=114;VDB=0.0396;AF1=1;AC1=4;DP4=0,0,9,7;MQ=38;AC=4;AN=4;CSQ=ENSMUST00000027066:ENSMUSG00000025932:INTRONIC+ENSMUST00000080664:ENSMUSG00000025932:INTRONIC+ENSMUST00000168081:ENSMUSG00000025932:INTRONIC	GT:PL:DP:SP:GQ	1/1:167,24,0:8:0:50	1/1:218,24,0:8:0:50
1	14429097	.	TCTCCT	TCT	999	PASS	INDEL;DP=108;VDB=0.0396;AF1=1;AC1=4;DP4=0,0,7,22;MQ=32;AC=4;AN=4;CSQ=-:-:INTERGENIC	GT:PL:DP:SP:GQ	1/1:229,42,0:14:0:87	1/1:232,45,0:15:0:90
1	16072526	.	TTTCTTCTTCTTCTTCTTCTTCTTCTTCTTCTTCTTCTTCTTCTTCTTCTTCTTCTTCTTCTTCTTCTT	TTTCTTCTTCTTCTTCTTCTTCTTCTTCTTCTTCTTCTTCTTCTTCTTCTTCTTCTTCTTCTTCTT	354	PASS	INDEL;DP=90;VDB=0.0404;AF1=1;AC1=4;DP4=0,0,3,9;MQ=50;AC=4;AN=4;CSQ=ENSMUST00000115367:ENSMUSG00000067795:UPSTREAM+ENSMUST00000145070:ENSMUSG00000067795:WITHIN_NON_CODING_GENE,ESSENTIAL_SPLICE_SITE,NMD_TRANSCRIPT,SPLICE_SITE,INTRONIC+ENSMUST00000151004:ENSMUSG00000067795:INTRONIC	GT:PL:DP:SP:GQ	1/1:142,15,0:5:0:34	1/1:255,21,0:7:0:40
1	17179247	.	AAAAGAAAGAAAGAAAGAAAGAAAGAAAGAAAGAAAGAAAGAAAGAAAGAAAGAAAGAAAGAAAGAAAGAAAG	AAAAGAAAGAAAGAAAGAAAGAAAGAAAGAAAGAAAGAAAGAAAGAAAGAAAGAAAGAAAGAAAGAAAG	999	PASS	INDEL;DP=102;VDB=0.0404;AF1=1;AC1=4;DP4=0,0,8,10;MQ=42;AC=4;AN=4;CSQ=-:-:INTERGENIC	GT:PL:DP:SP:GQ	1/1:228,33,0:11:0:59	1/1:200,21,0:7:0:47
1	17872533	.	GTTCTTCTTCTTCTTCTTCTTCTTCTTCTTCTTCTTCTTCTTCTTCTTCTTCTTCTTCTTCTTCTTCTTCTT	GTTCTTCTTCTTCTTCTTCTTCTTCTTCTTCTTCTTCTTCTTCTTCTTCTTCTTCTTCTTCTTCTTCTT	235	PASS	INDEL;DP=110;VDB=0.0401;AF1=1;AC1=4;DP4=0,0,1,19;MQ=49;AC=4;AN=4;CSQ=-:-:INTERGENIC	GT:PL:DP:SP:GQ	1/1:147,33,0:11:0:64	1/1:132,27,0:9:0:58
1	18685874	.	GAGAAGAAGAAGAAGAAGAAGAAGAAGAAGAAGAAGAAGAAGAAGAAGAAGAAGAAGAAGAAGAAGAA	GAGAAGAAGAAGAAGAAGAAGAAGAAGAAGAAGAAGAAGAAGAAGAAGAAGAAGAAGAAGAAGAAGAAGAA	999	PASS	INDEL;DP=89;VDB=0.0404;AF1=1;AC1=4;DP4=0,0,15,12;MQ=47;AC=4;AN=4;CSQ=-:-:INTERGENIC	GT:PL:DP:SP:GQ	1/1:255,33,0:11:0:71	1/1:255,48,0:16:0:86
1	22581516	.	TTCTCTCTCTCTCTCTCTCTCTCTCTCTCTCTCTCTCTCTCTCTCTCTCTCTCT	TTCTCTCTCTCTCTCTCTCTCTCTCTCTCTCTCTCTCTCTCTCTCTCTCT	191	PASS	INDEL;DP=114;VDB=0.0344;AF1=1;AC1=4;DP4=0,0,11,2;MQ=44;AC=4;AN=4;CSQ=ENSMUST00000081544:ENSMUSG00000041670:INTRONIC+ENSMUST00000097808:ENSMUSG00000041670:INTRONIC+ENSMUST00000097809:ENSMUSG00000041670:INTRONIC+ENSMUST00000097810:ENSMUSG00000041670:INTRONIC+ENSMUST00000097811:ENSMUSG00000041670:INTRONIC+ENSMUST00000115273:ENSMUSG00000041670:INTRONIC	GT:PL:DP:SP:GQ	1/1:95,15,0:5:0:34	1/1:139,24,0:8:0:43
1	27228352	.	CTCTATCTATCTATCTATCTATCTATCTATCTATCTATCTATCTAT	CTCTATCTATCTATCTATCTATCTATCTATCTATCTATCTATCTATCTAT	999	PASS	INDEL;DP=68;VDB=0.0388;AF1=1;AC1=4;DP4=1,0,16,10;MQ=49;PV4=1,1,1,1;AC=4;AN=4;MDV=68;PV1=1;PV2=1;QD=0.0102;MSD=19;PV3=1;PV0=1;SB=0.4853;CSQ=ENSMUST00000115216:ENSMUSG00000079640:INTRONIC	GT:PL:DP:SP:GQ	1/1:244,24,0:8:0:53	1/1:255,39,0:19:0:68
1	28180356	.	CATATATATATATATATATATATATATATATATA	CATATATATATATATATATATATATATATATATATATA	340	PASS	INDEL;DP=32;VDB=0.0314;AF1=1;AC1=4;DP4=0,0,6,10;MQ=44;AC=4;AN=4;CSQ=-:-:INTERGENIC	GT:PL:DP:SP:GQ	1/1:183,27,0:9:0:52	1/1:201,21,0:7:0:46
1	30947233	.	ATTTCTTTCTTTCTTTCTTTCTTTCTTTCTTTCTTTCTTTCTTTCTTTCTTTCTTTCTTTCTTTCTTTCTT	ATTTCTTTCTTTCTTTCTTTCTTTCTTTCTTTCTTTCTTTCTTTCTTTCTTTCTTTCTTTCTTTCTTTCTTTCTT	999	PASS	INDEL;DP=120;VDB=0.0399;AF1=1;AC1=4;DP4=0,0,9,14;MQ=43;AC=4;AN=4;CSQ=-:-:INTERGENIC	GT:PL:DP:SP:GQ	1/1:255,42,0:14:0:74	1/1:255,27,0:9:0:59
1	33762122	.	GATATA	GATA	999	PASS	INDEL;DP=77;VDB=0.0396;AF1=1;AC1=4;DP4=0,0,39,34;MQ=49;AC=4;AN=4;CSQ=-:-:INTERGENIC	GT:PL:DP:SP:GQ	1/1:255,129,0:43:0:99	1/1:255,90,0:30:0:99
1	42030397	.	AATATTATATTATATTATATTATATTATATTATATTATATTATATTATAT	AATATTATATTATATTATATTATATTATATTATATTATATTATAT	999	PASS	INDEL;DP=70;VDB=0.0401;AF1=1;AC1=4;DP4=0,0,13,20;MQ=49;AC=4;AN=4;CSQ=-:-:INTERGENIC	GT:PL:DP:SP:GQ	1/1:255,57,0:19:0:99	1/1:255,42,0:14:0:89
1	44496960	.	AAAGAAGAAGAAGAAGAAGAAGAAGAAGAAGAAGAAGAAGAAGAA	AAAGAAGAAGAAGAAGAAGAAGAAGAAGAAGAAGAAGAAGAA	999	PASS	INDEL;DP=65;VDB=0.0340;AF1=1;AC1=4;DP4=0,0,1,29;MQ=45;AC=4;AN=4;CSQ=-:-:INTERGENIC	GT:PL:DP:SP:GQ	1/1:226,36,0:12:0:77	1/1:255,54,0:18:0:95
1	46447912	.	TACACACACACACACACACACACACACACACACACACACACACACACACACACA	TACACACACACACACACACACACACACACACACACACACACACACACACA	214	PASS	INDEL;DP=70;VDB=0.0404;AF1=1;AC1=4;DP4=0,0,10,2;MQ=45;AC=4;AN=4;CSQ=-:-:INTERGENIC	GT:PL:DP:SP:GQ	1/1:122,15,0:5:0:34	1/1:135,21,0:7:0:40
1	49187994	.	ATCTTCTTCTTCTTCTTCTTCTTCTTCTTCTTCTTCTTCTTCTTCTTCTTCTTCTT	ATCTTCTTCTTCTTCTTCTTCTTCTTCTTCTTCTTCTTCTTCTTCTTCTTCTTCTTCTT	999	PASS	INDEL;DP=93;VDB=0.0386;AF1=1;AC1=4;DP4=0,0,8,15;MQ=37;AC=4;AN=4;CSQ=-:-:INTERGENIC	GT:PL:DP:SP:GQ	1/1:249,30,0:10:0:64	1/1:255,39,0:13:0:73
1	51661749	.	AAAGAAGAAGAAGAAGAAGAAGAAGAAGAAGAAGAAGAAGAAGAAGAAGAAGAAGAAGAAGAAGAAGAA	AAAGAAGAAGAAGAAGAAGAAGAAGAAGAAGAAGAAGAAGAAGAAGAAGAAGAAGAAGAAGAAGAAGAAGAA	297	PASS	INDEL;DP=114;VDB=0.0366;AF1=1;AC1=4;DP4=0,0,12,10;MQ=25;AC=4;AN=4;CSQ=-:-:INTERGENIC	GT:PL:DP:SP:GQ	1/1:160,33,0:11:0:68	1/1:181,33,0:11:0:68
1	53950113	.	TTCTCTCTCTCTCTCTCTCTCTCTCTCTCTCTCTCTCTCTCTCTCTCTCTCTCTCT	TTCTCTCTCTCTCTCTCTCTCTCTCTCTCTCTCTCTCTCTCTCTCTCTCTCT	211	PASS	INDEL;DP=95;VDB=0.0401;AF1=1;AC1=4;DP4=0,0,9,3;MQ=42;AC=4;AN=4;CSQ=ENSMUST00000087659:ENSMUSG00000042807:INTRONIC+ENSMUST00000120904:ENSMUSG00000042807:INTRONIC	GT:PL:DP:SP:GQ	1/1:91,18,0:6:0:38	1/1:163,18,0:6:0:38
1	62287543	.	GAAGAAAGAAAGAAAGAAAGAAAGAAAGAAAGAAAGAAAGAAAGAAAGAAAGAAAG	GAAGAAAGAAAGAAAGAAAGAAAGAAAGAAAGAAAGAAAGAAAGAAAGAAAGAAAGAAAG	999	PASS	INDEL;DP=114;VDB=0.0401;AF1=1;AC1=4;DP4=0,0,7,14;MQ=48;AC=4;AN=4;CSQ=ENSMUST00000046451:ENSMUSG00000052062:INTRONIC+ENSMUST00000046673:ENSMUSG00000052062:INTRONIC+ENSMUST00000075374:ENSMUSG00000052062:INTRONIC+ENSMUST00000094906:ENSMUSG00000052062:INTRONIC	GT:PL:DP:SP:GQ	1/1:255,36,0:12:0:67	1/1:255,27,0:9:0:58
1	64718827	.	CCACT	CCACTCACT	999	PASS	INDEL;DP=98;VDB=0.0388;AF1=1;AC1=4;DP4=0,0,49,43;MQ=46;AC=4;AN=4;CSQ=-:-:INTERGENIC	GT:PL:DP:SP:GQ	1/1:255,144,0:48:0:99	1/1:255,132,0:44:0:99
1	79460996	.	GAGAAGAAGAAGAAGAAGAAGAAGAAGAAGAAGAAGAAGAAGAAGAAGAAGAAGAAGAAGAAGAAGAAGAA	GAGAAGAAGAAGAAGAAGAAGAAGAAGAAGAAGAAGAAGAAGAAGAAGAAGAAGAA	256	PASS	INDEL;DP=111;VDB=0.0267;AF1=1;AC1=4;DP4=0,0,5,6;MQ=47;AC=4;AN=4;CSQ=-:-:INTERGENIC	GT:PL:DP:SP:GQ	1/1:164,15,0:5:0:33	1/1:135,18,0:6:0:36
1	84124719	.	CAAAAAAAAAAAAA	CAAAAAAAAAAAA,CAAAAAAAAAAA	55.4	PASS	INDEL;DP=112;VDB=0.0333;AF1=1;AC1=4;DP4=7,2,46,31;MQ=44;PV4=0.47,0.48,0.087,1;AC=4,0;AN=4;MDV=99;PV1=0.48;PV2=0.087;QD=0.0317;MSD=44;PV3=1;PV0=0.47;SB=0.5532;CSQ=ENSMUST00000051845:ENSMUSG00000045658:INTRONIC+ENSMUST00000167490:ENSMUSG00000045658:INTRONIC+ENSMUST00000168574:ENSMUSG00000045658:INTRONIC+ENSMUST00000175996:ENSMUSG00000045658:INTRONIC+ENSMUST00000176559:ENSMUSG00000045658:INTRONIC+EN…	GT:PL:DP:SP:GQ	1/1:51,73,0,57,97,50:42:6:99	1/1:48,62,0,45,59,39:44:0:99
1	84743512	.	CAATAAATAAATAAATAAATAAATAAATAAATAAATAAATAAATAAATAAATAAATAAATAAATA	CAATAAATAAATAAATAAATAAATAAATAAATAAATAAATAAATAAATAAATAAATAAATA	999	PASS	INDEL;DP=77;VDB=0.0399;AF1=1;AC1=4;DP4=0,0,0,20;MQ=50;AC=4;AN=4;CSQ=ENSMUST00000027421:ENSMUSG00000026219:INTRONIC	GT:PL:DP:SP:GQ	1/1:249,33,0:11:0:64	1/1:233,27,0:9:0:58
1	85242771	.	CAAGAAAGAAAGAAAGAAAGAAAGAAAGAAAGAAAGAAAGAAAGAAAGAAAGAAAGAAAGAAAGAA	CAAGAAAGAAAGAAAGAAAGAAAGAAAGAAAGAAAGAAAGAAAGAAAGAAAGAAAGAAAGAA	126	PASS	INDEL;DP=244;VDB=0.0394;AF1=1;AC1=4;DP4=0,0,3,9;MQ=22;AC=4;AN=4;CSQ=ENSMUST00000064341:ENSMUSG00000052477:DOWNSTREAM+ENSMUST00000093506:ENSMUSG00000052477:DOWNSTREAM+ENSMUST00000159114:ENSMUSG00000052477:WITHIN_NON_CODING_GENE,INTRONIC+ENSMUST00000159582:ENSMUSG00000052477:INTRONIC+ENSMUST00000161267:ENSMUSG00000052477:INTRONIC+ENSMUST00000161685:ENSMUSG00000052477:INTRONIC+ENSMUST00000162347:ENS…	GT:PL:DP:SP:GQ	1/1:69,21,0:7:0:40	1/1:100,15,0:5:0:34
1	87501277	.	CCTCTCTCTCTCTCTCTCTCTCTCTCTCTCTCTCTCTCTCTCTCTC	CCTCTCTCTCTCTCTCTCTCTCTCTCTCTCTCTCTCTCTCTCTC	266	PASS	INDEL;DP=164;VDB=0.0392;AF1=1;AC1=4;DP4=1,2,18,13;MQ=33;PV4=0.57,1,1,0.14;AC=4;AN=4;MDV=70;PV1=1;PV2=1;QD=0.0122;MSD=18;PV3=0.14;PV0=0.57;SB=0.4912;CSQ=ENSMUST00000080204:ENSMUSG00000070031:INTRONIC+ENSMUST00000113385:ENSMUSG00000070031:NMD_TRANSCRIPT,INTRONIC+ENSMUST00000161763:ENSMUSG00000073628:WITHIN_NON_CODING_GENE,INTRONIC+ENSMUST00000162784:ENSMUSG00000090103:DOWNSTREAM	GT:PL:DP:SP:GQ	1/1:137,26,0:16:3:57	1/1:173,39,0:18:0:70
1	89331119	.	TTTTCTTTCTTTCTTTCTTTCTTTCTTTCTTTCTTTCTTTCTTTCTTTCTTTCTTTCTTT	TTTTCTTTCTTTCTTTCTTTCTTTCTTTCTTTCTTTCTTTCTTTCTTTCTTTCTTTCTTTCTTT	395	PASS	INDEL;DP=82;VDB=0.0314;AF1=1;AC1=4;DP4=0,0,13,7;MQ=45;AC=4;AN=4;CSQ=ENSMUST00000027475:ENSMUSG00000048000:INTRONIC+ENSMUST00000097662:ENSMUSG00000048000:INTRONIC+ENSMUST00000172794:ENSMUSG00000048000:INTRONIC+ENSMUST00000172964:ENSMUSG00000048000:NMD_TRANSCRIPT,INTRONIC+ENSMUST00000173173:ENSMUSG00000048000:DOWNSTREAM+ENSMUST00000173235:ENSMUSG00000048000:NMD_TRANSCRIPT,INTRONIC+ENSMUST0000017450…	GT:PL:DP:SP:GQ	1/1:184,24,0:8:0:53	1/1:255,36,0:12:0:65
1	93367928	.	GAAAAA	GAAAA	136	PASS	INDEL;DP=49;VDB=0.0353;AF1=1;AC1=4;DP4=0,0,0,46;MQ=24;AC=4;AN=4;CSQ=-:-:INTERGENIC	GT:PL:DP:SP:GQ	1/1:91,63,0:21:0:99	1/1:89,75,0:25:0:99
1	104746273	.	TTCCTC	TTC	242	PASS	INDEL;DP=74;VDB=0.0329;AF1=1;AC1=4;DP4=0,0,3,11;MQ=35;AC=4;AN=4;CSQ=-:-:INTERGENIC	GT:PL:DP:SP:GQ	1/1:170,27,0:9:0:47	1/1:115,15,0:5:0:35
1	106414894	.	TTCTCTCTCTCTCTCTCTCTCTCTCTCTCTCTCTCTCTCTCTCTCTCTCTCT	TTCTCTCTCTCTCTCTCTCTCTCTCTCTCTCTCTCTCTCTCTCTCTCTCT	180	PASS	INDEL;DP=92;VDB=0.0386;AF1=1;AC1=4;DP4=0,0,6,5;MQ=42;AC=4;AN=4;CSQ=-:-:INTERGENIC	GT:PL:DP:SP:GQ	1/1:134,15,0:5:0:33	1/1:89,18,0:6:0:36
1	109186627	.	AG	A	999	PASS	INDEL;DP=113;VDB=0.0404;AF1=1;AC1=4;DP4=0,0,44,65;MQ=50;AC=4;AN=4;CSQ=ENSMUST00000122463:ENSMUSG00000084189:DOWNSTREAM	GT:PL:DP:SP:GQ	1/1:255,160,0:53:0:99	1/1:255,169,0:56:0:99
1	111371686	.	TGATAGATAGATAGATAGATAGATAGATAGATAGATAGATAGATAGATAGAGAGATAGATAGAGAGATAGATAGA	TGATAGATAGATAGATAGATAGATAGATAGATAGATAGATAGATAGATAGATAGAGAGATAGATAGAGAGATAGATAGA	999	PASS	INDEL;DP=96;VDB=0.0396;AF1=1;AC1=4;DP4=0,0,8,19;MQ=50;AC=4;AN=4;CSQ=-:-:INTERGENIC	GT:PL:DP:SP:GQ	1/1:255,48,0:16:0:86	1/1:255,33,0:11:0:71
1	112091109	.	TTTTATTTATTTATTTATTTATTTATTTATTTATTTATTTAT	TTTTATTTATTTATTTATTTATTTATTTATTTATTTATTTATTTAT	999	PASS	INDEL;DP=106;VDB=0.0401;AF1=1;AC1=4;DP4=0,0,4,9;MQ=49;AC=4;AN=4;CSQ=-:-:INTERGENIC	GT:PL:DP:SP:GQ	1/1:228,21,0:7:0:42	1/1:229,18,0:6:0:39
1	112893599	.	ATTTT	ATTTTT	257	PASS	INDEL;DP=36;VDB=0.0300;AF1=1;AC1=4;DP4=1,1,18,11;MQ=21;PV4=1,1,1,0.15;AC=4;AN=4;MDV=74;PV1=1;PV2=1;QD=0.0150;MSD=17;PV3=0.15;PV0=1;SB=0.3158;CSQ=-:-:INTERGENIC	GT:PL:DP:SP:GQ	1/1:150,39,0:17:0:74	1/1:151,31,0:14:0:66
1	115547060	.	GATAAATAAATAAATAAATAAATAAATAAATAAATAA	GATAAATAAATAAATAAATAAATAAATAAATAAATAAATAA	999	PASS	INDEL;DP=94;VDB=0.0378;AF1=1;AC1=4;DP4=1,0,25,27;MQ=50;PV4=0.49,1,0.45,0.25;AC=4;AN=4;MDV=99;PV1=1;PV2=0.45;QD=0.0085;MSD=30;PV3=0.25;PV0=0.49;SB=0.6964;CSQ=-:-:INTERGENIC	GT:PL:DP:SP:GQ	1/1:255,40,0:30:0:85	1/1:255,69,0:23:0:99
1	116675303	.	TTTCTTCTTCTTCTTCTTCTTCTTCTTCTTCTTCTTCTTCTTCTTCTTCTTCTTCTTCTTCTTCTTCTTCTTCT	TTTCTTCTTCTTCTTCTTCTTCTTCTTCTTCTTCTTCTTCTTCTTCTTCTTCTTCTTCTTCTTCTTCT	999	PASS	INDEL;DP=107;VDB=0.0401;AF1=1;AC1=4;DP4=0,0,5,9;MQ=49;AC=4;AN=4;CSQ=-:-:INTERGENIC	GT:PL:DP:SP:GQ	1/1:228,18,0:6:0:40	1/1:255,24,0:8:0:46
1	118748942	.	GAAGAAAGAAAGAAAGAAAGAAAGAAAGAAAGAAAGAAAGAAAGAAAGAAAGAAAGAAAGAAAGAAAG	GAAGAAAGAAAGAAAGAAAGAAAGAAAGAAAGAAAGAAAGAAAGAAAGAAAGAAAGAAAGAAAGAAAGAAAG	999	PASS	INDEL;DP=84;VDB=0.0399;AF1=1;AC1=4;DP4=0,0,14,15;MQ=48;AC=4;AN=4;CSQ=-:-:INTERGENIC	GT:PL:DP:SP:GQ	1/1:255,45,0:15:0:90	1/1:255,42,0:14:0:87
1	122426054	.	GAAGAAAGAAAGAAAGAAAGAAAGAAAGAAAGAAAGAAAGAAACAAAGAAAGAAAGAAAGAAAGAAAGAAAGA	GAAGAAAGAAAGAAAGAAAGAAAGAAAGAAAGAAAGAAACAAAGAAAGAAAGAAAGAAAGAAAGAAAGA	333	PASS	INDEL;DP=96;VDB=0.0396;AF1=1;AC1=4;DP4=0,0,8,9;MQ=46;AC=4;AN=4;CSQ=-:-:INTERGENIC	GT:PL:DP:SP:GQ	1/1:175,24,0:8:0:51	1/1:202,27,0:9:0:54
1	123095390	.	GTAGATAGATAGATAGATAGATAGATAGATAGATAGATAGATAGATAGATAGATAGATAGATAGATAG	GTAGATAGATAGATAGATAGATAGATAGATAGATAGATAGATAGATAGATAGATAGATAGATAGATAGATAG	999	PASS	INDEL;DP=112;VDB=0.0401;AF1=1;AC1=4;DP4=0,0,7,11;MQ=46;AC=4;AN=4;CSQ=-:-:INTERGENIC	GT:PL:DP:SP:GQ	1/1:255,33,0:11:0:59	1/1:255,21,0:7:0:47
1	125802902	.	CCTCTTCTCTTCTCTTCTCTTCTCTTCTCTTCTCTTCTCTTCTCTTCTCTTCTCTTCTCTTCTCTTCTCTTC	CCTCTTCTCTTCTCTTCTCTTCTCTTCTCTTCTCTTCTCTTCTCTTCTCTTCTCTTCTCTTCTCTTCTCTTCTCTTC	999	PASS	INDEL;DP=90;VDB=0.0394;AF1=1;AC1=4;DP4=0,0,7,8;MQ=44;AC=4;AN=4;CSQ=ENSMUST00000035420:ENSMUSG00000036815:INTRONIC+ENSMUST00000112603:ENSMUSG00000036815:INTRONIC+ENSMUST00000112606:ENSMUSG00000036815:INTRONIC+ENSMUST00000140361:ENSMUSG00000036815:WITHIN_NON_CODING_GENE,NMD_TRANSCRIPT,INTRONIC	GT:PL:DP:SP:GQ	1/1:255,24,0:8:0:48	1/1:212,21,0:7:0:45
1	126162238	.	AGTGGTG	AGTG	999	PASS	INDEL;DP=99;VDB=0.0341;AF1=1;AC1=4;DP4=0,0,45,47;MQ=43;AC=4;AN=4;CSQ=-:-:INTERGENIC	GT:PL:DP:SP:GQ	1/1:255,132,0:44:0:99	1/1:255,144,0:48:0:99
1	126345378	.	TAGAGAGAGAGAGAGAGAGAGAGAGAGAGAGAGAGAGAGAGAGAGAGAGAG	TAGAGAGAGAGAGAGAGAGAGAGAGAGAGAGAGAGAGAGAGAGAGAGAGAGAG	211	PASS	INDEL;DP=69;VDB=0.0391;AF1=1;AC1=4;DP4=0,0,9,2;MQ=34;AC=4;AN=4;CSQ=-:-:INTERGENIC	GT:PL:DP:SP:GQ	1/1:125,15,0:5:0:33	1/1:129,18,0:6:0:36
1	126683796	.	GTCTTTCTTTCTTTCTTTCTTTCTTTCTTTCTTTCTTTCTTTCTTTCTTTCTTTCTTTCTTTCTTTCTTTCTTT	GTCTTTCTTTCTTTCTTTCTTTCTTTCTTTCTTTCTTTCTTTCTTTCTTTCTTTCTTTCTTTCTTTCTTTCTTTCTTT	999	PASS	INDEL;DP=116;VDB=0.0394;AF1=1;AC1=4;DP4=0,0,9,20;MQ=44;AC=4;AN=4;CSQ=-:-:INTERGENIC	GT:PL:DP:SP:GQ	1/1:255,42,0:14:0:87	1/1:255,45,0:15:0:90
1	130587143	.	GTCTATCTATCTATCTATCTATCTATCTATCTATCTATCTATCTATCTATCTATCTATC	GTCTATCTATCTATCTATCTATCTATCTATCTATCTATCTATCTATCTATCTATCTATCTATC	267	PASS	INDEL;DP=117;VDB=0.0402;AF1=1;AC1=4;DP4=0,0,9,8;MQ=25;AC=4;AN=4;CSQ=-:-:INTERGENIC	GT:PL:DP:SP:GQ	1/1:142,21,0:7:0:46	1/1:169,30,0:10:0:55
1	132249803	.	TGATAGATAGATAGATAGATAGATAGATAGATAGATAGATAGATAGATAGATAGATAGATAGAT	TGATAGATAGATAGATAGATAGATAGATAGATAGATAGATAGATAGATAGATAGATAGAT	999	PASS	INDEL;DP=113;VDB=0.0394;AF1=1;AC1=4;DP4=0,0,17,15;MQ=48;AC=4;AN=4;CSQ=-:-:INTERGENIC	GT:PL:DP:SP:GQ	1/1:255,48,0:16:0:98	1/1:255,48,0:16:0:98
1	134669290	.	GGAAGAAGAAGAAGAAGAAGAAGAAGAAGAAGAAGAAGAAGAAGAAGAAGAAGAAGAAGAAGAAGAAGAA	GGAAGAAGAAGAAGAAGAAGAAGAAGAAGAAGAAGAAGAAGAAGAAGAAGAAGAAGAAGAAGAAGAAGAAGAA	999	PASS	INDEL;DP=215;VDB=0.0198;AF1=1;AC1=4;DP4=0,0,5,12;MQ=39;AC=4;AN=4;CSQ=-:-:INTERGENIC	GT:PL:DP:SP:GQ	1/1:213,27,0:9:0:54	1/1:190,24,0:8:0:51
1	141223223	.	GAAGAAAGAAAGAAAGAAAGAAAGAAAGAAAGAAAGAAAGAAAGAAAGAAAGAAAGA	GAAGAAAGAAAGAAAGAAAGAAAGAAAGAAAGAAAGAAAGAAAGAAAGAAAGA	163	PASS	INDEL;DP=104;VDB=0.0404;AF1=1;AC1=4;DP4=0,0,27,4;MQ=41;AC=4;AN=4;CSQ=ENSMUST00000027616:ENSMUSG00000063681:INTRONIC+ENSMUST00000059825:ENSMUSG00000063681:INTRONIC+ENSMUST00000131586:ENSMUSG00000063681:INTRONIC+ENSMUST00000132845:ENSMUSG00000063681:NMD_TRANSCRIPT,INTRONIC+ENSMUST00000136062:ENSMUSG00000063681:WITHIN_NON_CODING_GENE,INTRONIC+ENSMUST00000137030:ENSMUSG00000063681:NMD_TRANSCRIPT,INTR…	GT:PL:DP:SP:GQ	1/1:100,39,0:13:0:83	1/1:107,54,0:18:0:98
1	146729837	.	CT	CTT	213	PASS	INDEL;DP=19;VDB=0.0401;AF1=1;AC1=4;DP4=0,0,18,0;MQ=28;AC=4;AN=4;CSQ=-:-:INTERGENIC	GT:PL:DP:SP:GQ	1/1:130,27,0:9:0:56	1/1:127,27,0:9:0:56
1	156122435	.	AATTTTATTTTATTTTATTTTATTTTATTTTATTTTATTTTATTTTATTTTATTTTATTTTATTTT	AATTTTATTTTATTTTATTTTATTTTATTTTATTTTATTTTATTTTATTTTATTTTATTTTATTTTATTTT	999	PASS	INDEL;DP=121;VDB=0.0401;AF1=1;AC1=4;DP4=0,0,7,18;MQ=49;AC=4;AN=4;CSQ=-:-:INTERGENIC	GT:PL:DP:SP:GQ	1/1:255,48,0:16:0:80	1/1:255,27,0:9:0:59
1	179764282	.	CTTTTTTTTTTTTTTT	CTTTTTTTTTTTTTTTT,CTTTTTTTTTTTTTTTTT,CTTTTTTTTTTTT	15.6	PASS	INDEL;DP=74;VDB=0.0369;AF1=1;AC1=4;DP4=3,2,11,20;MQ=44;PV4=0.36,1,0.25,0.12;AC=4,0,0;AN=4;MDV=40;PV1=1;PV2=0.25;QD=0.0458;MSD=22;PV3=0.12;PV0=0.36;SB=0.3571;CSQ=-:-:INTERGENIC	GT:PL:DP:SP:GQ	1/1:25,18,0,24,16,20,33,33,25,26:22:7:30	1/1:34,28,0,37,36,34,28,19,28,25:14:0:40
1	180230511	.	AAAAGAAAGAAAGAAAGAAAGAAAGAAAGAAAGAAAGAAAGAAAGAAAGAA	AAAAGAAAGAAAGAAAGAAAGAAAGAAAGAAAGAAAGAAAGAAAGAAAGAAAGAA	999	PASS	INDEL;DP=65;VDB=0.0401;AF1=1;AC1=4;DP4=0,0,5,15;MQ=48;AC=4;AN=4;CSQ=-:-:INTERGENIC	GT:PL:DP:SP:GQ	1/1:255,21,0:7:0:47	1/1:255,39,0:13:0:65
1	183974240	.	TTTTTCTTTTCTTTTCTTTTCTTTTCTTTTCTTTTCTTTTCTTTTCTTTTCTTTTCTTTTCTTTTCTT	TTTTTCTTTTCTTTTCTTTTCTTTTCTTTTCTTTTCTTTTCTTTTCTTTTCTTTTCTTTTCTTTTCTTTTCTT	999	PASS	INDEL;DP=121;VDB=0.0404;AF1=1;AC1=4;DP4=0,0,7,8;MQ=47;AC=4;AN=4;CSQ=-:-:INTERGENIC	GT:PL:DP:SP:GQ	1/1:255,30,0:10:0:50	1/1:176,15,0:5:0:35
1	186526530	.	ACTTCTTCTTCTTCTTCTTCTTCTTCTTCTTCTTCTTCTTCTTCTTCTTCTTCTTCTTCTTCTTCTTCTTCTTCTT	ACTTCTTCTTCTTCTTCTTCTTCTTCTTCTTCTTCTTCTTCTTCTTCTTCTTCTTCTTCTTCTTCTTCTTCTTCTTCTT	327	PASS	INDEL;DP=129;VDB=0.0399;AF1=1;AC1=4;DP4=0,0,7,8;MQ=43;AC=4;AN=4;CSQ=-:-:INTERGENIC	GT:PL:DP:SP:GQ	1/1:190,24,0:8:0:48	1/1:181,21,0:7:0:45
1	187966055	.	GGAAAAGAAAAGAAAAGAAAAGAAAAGAAAAGAAAAGAAAAGAAAAGAAAAGAAAAGAAAAG	GGAAAAGAAAAGAAAAGAAAAGAAAAGAAAAGAAAAGAAAAGAAAAGAAAAGAAAAG	999	PASS	INDEL;DP=133;VDB=0.0396;AF1=1;AC1=4;DP4=0,0,2,15;MQ=43;AC=4;AN=4;CSQ=-:-:INTERGENIC	GT:PL:DP:SP:GQ	1/1:203,21,0:7:0:46	1/1:255,30,0:10:0:55
2	7616222	.	CTCTTTCTTTCTTTCTTTCTTTCTTTCTTTCTTTCTTTCTTTCTTTCTTTCTTTCTTTCT	CTCTTTCTTTCTTTCTTTCTTTCTTTCTTTCTTTCTTTCTTTCTTTCTTTCTTTCTTTCTTTCT	999	PASS	INDEL;DP=65;VDB=0.0401;AF1=1;AC1=4;DP4=0,0,14,4;MQ=37;AC=4;AN=4;CSQ=-:-:INTERGENIC	GT:PL:DP:SP:GQ	1/1:210,21,0:7:0:47	1/1:216,33,0:11:0:59
2	7906355	.	GATCTATCTATCTATCTATCTATCTATCTATCTATCTATCTATCTAT	GATCTATCTATCTATCTATCTATCTATCTATCTATCTATCTATCTATCTAT	999	PASS	INDEL;DP=94;VDB=0.0404;AF1=1;AC1=4;DP4=0,0,28,22;MQ=50;AC=4;AN=4;CSQ=-:-:INTERGENIC	GT:PL:DP:SP:GQ	1/1:255,54,0:18:0:99	1/1:255,96,0:32:0:99
2	9140853	.	GAAAAAAAAA	GAAAAAAAAAA,GAAAAAAAAAAA	86.4	PASS	INDEL;DP=61;VDB=0.0307;AF1=1;AC1=4;DP4=1,0,44,12;MQ=41;PV4=1,1,1,1;AC=4,0;AN=4;MDV=99;PV1=1;PV2=1;QD=0.0414;MSD=29;PV3=1;PV0=1;SB=0.2167;CSQ=-:-:INTERGENIC	GT:PL:DP:SP:GQ	1/1:52,67,0,40,42,36:29:0:99	1/1:78,84,0,78,84,78:28:0:99
2	12152113	.	GAGAAAGAAAGAAAGAAAGAAAGAAAGAAAGAAAGAAAGAAAGAAAGAAAGAAAGAAAGA	GAGAAAGAAAGAAAGAAAGAAAGAAAGAAAGAAAGAAAGAAAGAAAGAAAGAAAGAAAGAAAGA	999	PASS	INDEL;DP=108;VDB=0.0386;AF1=1;AC1=4;DP4=0,0,9,18;MQ=44;AC=4;AN=4;CSQ=ENSMUST00000028106:ENSMUSG00000026768:INTRONIC+ENSMUST00000172716:ENSMUSG00000026768:WITHIN_NON_CODING_GENE,INTRONIC+ENSMUST00000172791:ENSMUSG00000026768:NMD_TRANSCRIPT,INTRONIC	GT:PL:DP:SP:GQ	1/1:255,42,0:14:0:84	1/1:255,39,0:13:0:81
2	12993103	.	TTCTATCTATCTATCTATCTATCTATCTATCTATCTATCTATCTATCTATCTATCTATCTATCT	TTCTATCTATCTATCTATCTATCTATCTATCTATCTATCTATCTATCTATCTATCTATCTATCTATCT	999	PASS	INDEL;DP=112;VDB=0.0404;AF1=1;AC1=4;DP4=0,0,12,12;MQ=48;AC=4;AN=4;CSQ=-:-:INTERGENIC	GT:PL:DP:SP:GQ	1/1:255,51,0:17:0:77	1/1:255,21,0:7:0:47
2	14834187	.	ATGTGT	ATTGTGT,A	999	PASS	INDEL;DP=71;VDB=0.0342;AF1=1;AC1=4;DP4=0,0,35,19;MQ=35;AC=4,0;AN=4;CSQ=ENSMUST00000065126:ENSMUSG00000057914:INTRONIC+ENSMUST00000114718:ENSMUSG00000057914:INTRONIC+ENSMUST00000114719:ENSMUSG00000057914:INTRONIC+ENSMUST00000114720:ENSMUSG00000057914:INTRONIC+ENSMUST00000114723:ENSMUSG00000057914:INTRONIC+ENSMUST00000123719:ENSMUSG00000057914:WITHIN_NON_CODING_GENE,INTRONIC+ENSMUST00000137746:ENSM…	GT:PL:DP:SP:GQ	1/1:214,75,0,205,30,195:28:0:99	1/1:255,75,0,255,53,255:26:0:99
2	18561908	.	GGAAGAAGAAGAAGAAGAAGAAGAAGAAGAAGAAGAAGAAGAAGAAGAAGAAGAAGAA	GGAAGAAGAAGAAGAAGAAGAAGAAGAAGAAGAAGAAGAAGAAGAAGAAGAAGAAGAAGAA	266	PASS	INDEL;DP=85;VDB=0.0399;AF1=1;AC1=4;DP4=0,0,6,10;MQ=42;AC=4;AN=4;CSQ=ENSMUST00000117996:ENSMUSG00000082943:DOWNSTREAM	GT:PL:DP:SP:GQ	1/1:147,21,0:7:0:46	1/1:163,27,0:9:0:52
2	22951695	.	CAGAGAGAGAGAGAGAGAGAGAGAGAGAGAGAGAGAGAGAGAGAGAGAGAGAGAGAG	CAGAGAGAGAGAGAGAGAGAGAGAGAGAGAGAGAGAGAGAGAGAGAGAGAG	222	PASS	INDEL;DP=70;VDB=0.0396;AF1=1;AC1=4;DP4=0,0,5,6;MQ=41;AC=4;AN=4;CSQ=ENSMUST00000028121:ENSMUSG00000026781:INTRONIC+ENSMUST00000114523:ENSMUSG00000026781:INTRONIC+ENSMUST00000114526:ENSMUSG00000026781:INTRONIC+ENSMUST00000114529:ENSMUSG00000026781:INTRONIC	GT:PL:DP:SP:GQ	1/1:154,18,0:6:0:36	1/1:111,15,0:5:0:33
2	26379690	.	TAAAAAAAAAAAAAAA	TAAAAAAAAAAAAAAAA,TAAAAAAAAAAAAAAAAA,TAAAAAAAAAAAAAAAAAA	27.5	PASS	INDEL;DP=93;VDB=0.0363;AF1=1;AC1=4;DP4=2,3,28,24;MQ=47;PV4=0.66,1,0.14,0.32;AC=4,0,0;AN=4;MDV=74;PV1=1;PV2=0.14;QD=0.0430;MSD=31;PV3=0.32;PV0=0.66;SB=0.5388;CSQ=-:-:INTERGENIC	GT:PL:DP:SP:GQ	1/1:39,36,0,36,29,31,48,60,40,39:26:0:60	1/1:32,50,0,25,19,17,31,53,22,27:31:7:74
2	28967895	.	GATTTATTTATTTATTTATTTATTTATTTATTTATTTATT	GATTTATTTATTTATTTATTTATTTATTTATTTATTTATTTATT	999	PASS	INDEL;DP=99;VDB=0.0404;AF1=1;AC1=4;DP4=1,1,27,32;MQ=49;PV4=1,1,1,1;AC=4;AN=4;MDV=99;PV1=1;PV2=1;QD=0.0072;MSD=34;PV3=1;PV0=1;SB=0.4242;CSQ=-:-:INTERGENIC	GT:PL:DP:SP:GQ	1/1:255,81,0:27:0:99	1/1:255,23,0:34:0:51
2	29754757	.	CACTA	C	999	PASS	INDEL;DP=111;VDB=0.0372;AF1=1;AC1=4;DP4=1,3,50,47;MQ=45;PV4=0.36,1,1,1;AC=4;AN=4;MDV=99;PV1=1;PV2=1;QD=0.0082;MSD=61;PV3=1;PV0=0.36;SB=0.7059;CSQ=ENSMUST00000028128:ENSMUSG00000026790:INTRONIC+ENSMUST00000046571:ENSMUSG00000026790:INTRONIC+ENSMUST00000113755:ENSMUSG00000026790:INTRONIC+ENSMUST00000113756:ENSMUSG00000026790:INTRONIC+ENSMUST00000113757:ENSMUSG00000026790:INTRONIC+ENSMUST00000113758…	GT:PL:DP:SP:GQ	1/1:255,97,0:40:0:99	1/1:255,106,0:61:6:99
2	30849724	.	AAAAATAAAATAAAATAAAATAAAATAAAATAAAATAAAATAAAATAAAATAAAATAAAATA	AAAAATAAAATAAAATAAAATAAAATAAAATAAAATAAAATAAAATAAAATA	999	PASS	INDEL;DP=111;VDB=0.0402;AF1=1;AC1=4;DP4=0,0,3,15;MQ=48;AC=4;AN=4;CSQ=ENSMUST00000061544:ENSMUSG00000026854:INTRONIC+ENSMUST00000102849:ENSMUSG00000026854:INTRONIC+ENSMUST00000125601:ENSMUSG00000026854:UPSTREAM+ENSMUST00000128295:ENSMUSG00000026854:UPSTREAM+ENSMUST00000136588:ENSMUSG00000026854:UPSTREAM+ENSMUST00000138161:ENSMUSG00000026854:INTRONIC+ENSMUST00000142232:ENSMUSG00000026854:INTRONIC+E…	GT:PL:DP:SP:GQ	1/1:255,24,0:8:0:52	1/1:255,30,0:10:0:58
2	32717721	.	TCTTTCCTTTCCTTTCCTTTCCTTTCCTTTCCTTTCCTTTCCTTTCCTTTCCTTTCCTTTCCTTTCCTTTC	TCTTTCCTTTCCTTTCCTTTCCTTTCCTTTCCTTTCCTTTCCTTTCCTTTCCTTTCCTTTCCTTTCCTTTCCTTTC	316	PASS	INDEL;DP=100;VDB=0.0364;AF1=1;AC1=4;DP4=0,0,11,4;MQ=43;AC=4;AN=4;CSQ=-:-:INTERGENIC	GT:PL:DP:SP:GQ	1/1:145,15,0:5:0:35	1/1:214,30,0:10:0:50
2	36438257	.	GAAGAAAGAAAGAAAGAAAGAAAGAAAGAAAGAAAGAAAGAAAGAAAGAAAGAAAG	GAAGAAAGAAAGAAAGAAAGAAAGAAAGAAAGAAAGAAAGAAAGAAAGAAAGAAAGAAAG	404	PASS	INDEL;DP=117;VDB=0.0368;AF1=1;AC1=4;DP4=0,0,7,20;MQ=46;AC=4;AN=4;CSQ=-:-:INTERGENIC	GT:PL:DP:SP:GQ	1/1:193,33,0:11:0:71	1/1:255,48,0:16:0:86
2	38164538	.	GTAGATAGATAGATAGATAGATAGATAGATAGATAGATAGATAGATAGATAGATAGATAGATAGA	GTAGATAGATAGATAGATAGATAGATAGATAGATAGATAGATAGATAGATAGATAGA	395	PASS	INDEL;DP=81;VDB=0.0404;AF1=1;AC1=4;DP4=0,0,2,12;MQ=49;AC=4;AN=4;CSQ=-:-:INTERGENIC	GT:PL:DP:SP:GQ	1/1:186,15,0:5:0:35	1/1:252,27,0:9:0:47
2	39506857	.	CGAGAGAGAGAGAGAGAGAGAGAGAGAGAGAGAGAGAGAGAGAGAGAGAGAGAGAGAGAGA	CGAGAGAGAGAGAGAGAGAGAGAGAGAGAGAGAGAGAGAGAGAGAGAGAGAGA	999	PASS	INDEL;DP=80;VDB=0.0381;AF1=1;AC1=4;DP4=0,0,5,14;MQ=48;AC=4;AN=4;CSQ=-:-:INTERGENIC	GT:PL:DP:SP:GQ	1/1:219,24,0:8:0:52	1/1:211,33,0:11:0:61
2	40489175	.	TGATAGATAGATAGATAGATAGATAGATAGATAGATAGATAGAT	TGATAGATAGATAGATAGATAGATAGATAGATAGATAGATAGATAGAT	999	PASS	INDEL;DP=104;VDB=0.0353;AF1=1;AC1=4;DP4=0,0,29,20;MQ=40;AC=4;AN=4;CSQ=ENSMUST00000052550:ENSMUSG00000049252:INTRONIC+ENSMUST00000142546:ENSMUSG00000049252:INTRONIC+ENSMUST00000167270:ENSMUSG00000049252:INTRONIC	GT:PL:DP:SP:GQ	1/1:255,69,0:23:0:99	1/1:255,78,0:26:0:99
2	40490019	.	TATAGATAGATAGATAGATAGATAGATAGATAGATAGATAGATAGATAGATAGATAGAT	TATAGATAGATAGATAGATAGATAGATAGATAGATAGATAGATAGATAGATAGATAGATAGAT	999	PASS	INDEL;DP=93;VDB=0.0402;AF1=1;AC1=4;DP4=0,0,16,8;MQ=40;AC=4;AN=4;CSQ=ENSMUST00000052550:ENSMUSG00000049252:INTRONIC+ENSMUST00000142546:ENSMUSG00000049252:INTRONIC+ENSMUST00000167270:ENSMUSG00000049252:INTRONIC	GT:PL:DP:SP:GQ	1/1:255,36,0:12:0:74	1/1:255,36,0:12:0:74
2	40885849	.	GTCTATCTATCTATCTATCTATCTATCTATCTATCTATCTATCTATCTATCTATCT	GTCTATCTATCTATCTATCTATCTATCTATCTATCTATCTATCTATCTATCT	369	PASS	INDEL;DP=127;VDB=0.0396;AF1=1;AC1=4;DP4=0,0,7,7;MQ=48;AC=4;AN=4;CSQ=ENSMUST00000052550:ENSMUSG00000049252:INTRONIC+ENSMUST00000167270:ENSMUSG00000049252:INTRONIC	GT:PL:DP:SP:GQ	1/1:157,15,0:5:0:35	1/1:255,27,0:9:0:47
2	41638802	.	CTCTTTCTTTCTTTCTTTCTTTCTTTCTTTCTTTCTTTCTTTCTTTCTTTCTTTCTTTCTTTCTTTCTTTCTT	CTCTTTCTTTCTTTCTTTCTTTCTTTCTTTCTTTCTTTCTTTCTTTCTTTCTTTCTTTCTTTCTT	999	PASS	INDEL;DP=113;VDB=0.0389;AF1=1;AC1=4;DP4=0,0,4,13;MQ=40;AC=4;AN=4;CSQ=ENSMUST00000052550:ENSMUSG00000049252:INTRONIC+ENSMUST00000138700:ENSMUSG00000049252:WITHIN_NON_CODING_GENE,INTRONIC+ENSMUST00000167270:ENSMUSG00000049252:INTRONIC	GT:PL:DP:SP:GQ	1/1:220,18,0:6:0:41	1/1:195,33,0:11:0:56
2	45296188	.	TTTCTCTTCTCTTCTCTTCTCTTCTCTTCTCTTCTCTTCTCTTCTCTTCTCTT	TTTCTCTTCTCTTCTCTTCTCTTCTCTTCTCTTCTCTTCTCTTCTCTT	999	PASS	INDEL;DP=112;VDB=0.0401;AF1=1;AC1=4;DP4=0,0,7,16;MQ=47;AC=4;AN=4;CSQ=-:-:INTERGENIC	GT:PL:DP:SP:GQ	1/1:255,30,0:10:0:64	1/1:255,39,0:13:0:73
2	46022092	.	AAAAGAAAGAAAGAAAGAAAGAAAGAAAGAAAGAAAGAAAGAAAGAAAGAAAGAAAGAAAGA	AAAAGAAAGAAAGAAAGAAAGAAAGAAAGAAAGAAAGAAAGAAAGAAAGAAAGAAAGA	999	PASS	INDEL;DP=109;VDB=0.0396;AF1=1;AC1=4;DP4=0,0,6,11;MQ=48;AC=4;AN=4;CSQ=-:-:INTERGENIC	GT:PL:DP:SP:GQ	1/1:255,24,0:8:0:51	1/1:255,27,0:9:0:54
2	52346761	.	CCTTTCTTTCTTTCTTTCTTTCTTTCTTTCTTTCTTTCTTTCTTTCTTTCTTTCTTTCTTTCT	CCTTTCTTTCTTTCTTTCTTTCTTTCTTTCTTTCTTTCTTTCTTTCTTTCTTTCTTTCTTTCTTTCT	324	PASS	INDEL;DP=76;VDB=0.0397;AF1=1;AC1=4;DP4=0,0,14,6;MQ=40;AC=4;AN=4;CSQ=ENSMUST00000078324:ENSMUSG00000017412:INTRONIC+ENSMUST00000102760:ENSMUSG00000017412:INTRONIC+ENSMUST00000102761:ENSMUSG00000017412:INTRONIC	GT:PL:DP:SP:GQ	1/1:177,36,0:12:0:65	1/1:191,24,0:8:0:53
2	52983028	.	TTTCTTCTTCTTCTTCTTCTTCTTCTTCTTCTTCTTCTTCTTCTTCTTCTTCTTCTTCTTCTT	TTTCTTCTTCTTCTTCTTCTTCTTCTTCTTCTTCTTCTTCTTCTTCTTCTTCTTCTTCTTCTTCTT	297	PASS	INDEL;DP=86;VDB=0.0401;AF1=1;AC1=4;DP4=0,0,6,12;MQ=29;AC=4;AN=4;CSQ=ENSMUST00000049483:ENSMUSG00000036053:INTRONIC+ENSMUST00000050719:ENSMUSG00000036053:INTRONIC+ENSMUST00000090952:ENSMUSG00000036053:INTRONIC+ENSMUST00000127122:ENSMUSG00000036053:INTRONIC+ENSMUST00000134459:ENSMUSG00000036053:UPSTREAM+ENSMUST00000155586:ENSMUSG00000036053:INTRONIC	GT:PL:DP:SP:GQ	1/1:190,30,0:10:0:58	1/1:151,24,0:8:0:52
2	55844520	.	GA	GANNNA	999	PASS	INDEL;DP=124;VDB=0.0361;AF1=1;AC1=4;DP4=0,0,37,23;MQ=48;AC=4;AN=4;CSQ=-:-:INTERGENIC	GT:PL:DP:SP:GQ	1/1:255,105,0:35:0:99	1/1:255,75,0:25:0:99
2	56150208	.	TACACACACACACACACACACACACACACACACACACACACACACACACACA	TACACACACACACACACACACACACACACACACACACACACACACACACA	204	PASS	INDEL;DP=63;VDB=0.0402;AF1=1;AC1=4;DP4=0,0,8,2;MQ=44;AC=4;AN=4;CSQ=-:-:INTERGENIC	GT:PL:DP:SP:GQ	1/1:107,15,0:5:0:32	1/1:140,15,0:5:0:32
2	61129960	.	CTCTTTCTTTCTTTCTTTCTTTCTTTCTTTCTTTCTTTCTTTCTTTCTTTCTTT	CTCTTTCTTTCTTTCTTTCTTTCTTTCTTTCTTTCTTTCTTTCTTTCTTTCTTTCTTT	291	PASS	INDEL;DP=19;VDB=0.0159;AF1=1;AC1=4;DP4=0,0,7,6;MQ=38;AC=4;AN=4;CSQ=-:-:INTERGENIC	GT:PL:DP:SP:GQ	1/1:178,21,0:7:0:42	1/1:156,18,0:6:0:39
2	61870162	.	CCTTTCTTTCTTTCTTTCTTTCTTTCTTTCTTTCTTTCTTTCTTTCTTTCTTTCTTTCTTTCTTTCT	CCTTTCTTTCTTTCTTTCTTTCTTTCTTTCTTTCTTTCTTTCTTTCTTTCTTTCTTTCTTTCT	273	PASS	INDEL;DP=108;VDB=0.0399;AF1=1;AC1=4;DP4=0,0,1,10;MQ=44;AC=4;AN=4;CSQ=-:-:INTERGENIC	GT:PL:DP:SP:GQ	1/1:169,18,0:6:0:36	1/1:147,15,0:5:0:33
2	62989239	.	TG	T	999	PASS	INDEL;DP=118;VDB=0.0404;AF1=1;AC1=4;DP4=0,0,60,56;MQ=50;AC=4;AN=4;CSQ=ENSMUST00000075052:ENSMUSG00000059742:INTRONIC+ENSMUST00000112452:ENSMUSG00000059742:INTRONIC+ENSMUST00000112454:ENSMUSG00000059742:INTRONIC	GT:PL:DP:SP:GQ	1/1:255,169,0:56:0:99	1/1:255,181,0:60:0:99
2	67443067	.	TGAGAGAGAGAGAGAGAGAGAGAGAGAGAGAGAGAGAGAGAGAGAGAGAGAGAG	TGAGAGAGAGAGAGAGAGAGAGAGAGAGAGAGAGAGAGAGAGAGAGAGAG	233	PASS	INDEL;DP=79;VDB=0.0364;AF1=1;AC1=4;DP4=0,0,9,6;MQ=42;AC=4;AN=4;CSQ=-:-:INTERGENIC	GT:PL:DP:SP:GQ	1/1:141,27,0:9:0:49	1/1:136,18,0:6:0:40
2	72864606	.	GATTTATTTATTTATTTATTTATTTATTTATTTATTTATTTATTTATTTATT	GATTTATTTATTTATTTATTTATTTATTTATTTATTTATTTATTTATTTATTTATT	999	PASS	INDEL;DP=76;VDB=0.0318;AF1=1;AC1=4;DP4=0,0,15,13;MQ=45;AC=4;AN=4;CSQ=-:-:INTERGENIC	GT:PL:DP:SP:GQ	1/1:255,48,0:16:0:89	1/1:255,36,0:12:0:77
2	76192883	.	AAAAGAAAGAAAGAAAGAAAGAAAGAAAGAAAGAAAGAAAGAAAGAAAGAAAGAAAGAAA	AAAAGAAAGAAAGAAAGAAAGAAAGAAAGAAAGAAAGAAAGAAAGAAAGAAAGAAAGAAAGAAA	999	PASS	INDEL;DP=124;VDB=0.0404;AF1=1;AC1=4;DP4=0,0,13,8;MQ=47;AC=4;AN=4;CSQ=ENSMUST00000028430:ENSMUSG00000056436:INTRONIC	GT:PL:DP:SP:GQ	1/1:255,27,0:9:0:58	1/1:255,36,0:12:0:67
2	83281886	.	AAAGAAGAAGAAGAAGAAGAAGAAGAAGAAGAAGAAGAAGAAGAAGAAGAAGAAGAAGA	AAAGAAGAAGAAGAAGAAGAAGAAGAAGAAGAAGAAGAAGAAGAAGAAGAAGAAGAAGAAGA	273	PASS	INDEL;DP=50;VDB=0.0385;AF1=1;AC1=4;DP4=0,0,4,8;MQ=36;AC=4;AN=4;CSQ=-:-:INTERGENIC	GT:PL:DP:SP:GQ	1/1:181,18,0:6:0:38	1/1:135,18,0:6:0:38
2	83308797	.	GAGAAAGAAAGAAAGAAAGAAAGAAAGAAAGAAAGAAAGAAAGAAAGAAAGAAAGAAAGA	GAGAAAGAAAGAAAGAAAGAAAGAAAGAAAGAAAGAAAGAAAGAAAGAAAGAAAGA	999	PASS	INDEL;DP=89;VDB=0.0404;AF1=1;AC1=4;DP4=0,0,10,11;MQ=48;AC=4;AN=4;CSQ=-:-:INTERGENIC	GT:PL:DP:SP:GQ	1/1:255,39,0:13:0:68	1/1:255,24,0:8:0:53
2	83472908	.	GAAGAAAGAAAGAAAGAAAGAAAGAAAGAAAGAAAGAAAGAAAGAAAGAAAGAAAGAAAGAAAGAAAGAAAGA	GAAGAAAGAAAGAAAGAAAGAAAGAAAGAAAGAAAGAAAGAAAGAAAGAAAGAAAGAAAGAAAGAAAGAAAGAAAGA	999	PASS	INDEL;DP=109;VDB=0.0404;AF1=1;AC1=4;DP4=0,0,9,4;MQ=41;AC=4;AN=4;CSQ=-:-:INTERGENIC	GT:PL:DP:SP:GQ	1/1:213,21,0:7:0:42	1/1:196,18,0:6:0:39
2	86558925	.	AAAAGAAAGAAAGAAAGAAAGAAAGAAAGAAAGAAAGAAAGAAAGAAAGAAAGAAAGAAAGAAAGAAAGAAAGAAAG	AAAAGAAAGAAAGAAAGAAAGAAAGAAAGAAAGAAAGAAAGAAAGAAAGAAAGAAAGAAAGAAAGAAAGAAAGAAAGAAAG	256	PASS	INDEL;DP=112;VDB=0.0404;AF1=1;AC1=4;DP4=0,0,8,7;MQ=39;AC=4;AN=4;CSQ=-:-:INTERGENIC	GT:PL:DP:SP:GQ	1/1:158,21,0:7:0:45	1/1:142,24,0:8:0:48
2	86736502	.	GGAAAGAAAGAAAGAAAGAAAGAAAGAAAGAAAGAAAGAAAGAAAGAAAGAAAGAAAGAAAGAAAGAAAGAAA	GGAAAGAAAGAAAGAAAGAAAGAAAGAAAGAAAGAAAGAAAGAAAGAAAGAAAGAAAGAAAGAAAGAAAGAAAGAAA	999	PASS	INDEL;DP=97;VDB=0.0404;AF1=1;AC1=4;DP4=0,0,9,13;MQ=48;AC=4;AN=4;CSQ=ENSMUST00000111576:ENSMUSG00000075170:UPSTREAM	GT:PL:DP:SP:GQ	1/1:255,33,0:11:0:68	1/1:255,33,0:11:0:68
2	87026613	.	GGAAAGAAAGAAAGAAAGAAAGAAAGAAAGAAAGAAAGAAAGAAAGAAAGAAAGAAAGAAAGAAAGAAAGAAAGAA	GGAAAGAAAGAAAGAAAGAAAGAAAGAAAGAAAGAAAGAAAGAAAGAAAGAAAGAAAGAAAGAAAGAAAGAAAGAAAGAA	339	PASS	INDEL;DP=92;VDB=0.0402;AF1=1;AC1=4;DP4=0,0,16,3;MQ=43;AC=4;AN=4;CSQ=-:-:INTERGENIC	GT:PL:DP:SP:GQ	1/1:127,15,0:5:0:35	1/1:255,42,0:14:0:62
2	87133927	.	AAGAGAGAGAGAGAGAGAGAGAGAGAGAGAGAGAGAGAGAGAGAGAGAGAGAGA	AAGAGAGAGAGAGAGAGAGAGAGAGAGAGAGAGAGAGAGAGAGAGAGAGA	261	PASS	INDEL;DP=68;VDB=0.0399;AF1=1;AC1=4;DP4=0,0,8,4;MQ=39;AC=4;AN=4;CSQ=-:-:INTERGENIC	GT:PL:DP:SP:GQ	1/1:180,18,0:6:0:38	1/1:124,18,0:6:0:38
2	88369753	.	CGGGGG	CGGGG	999	PASS	INDEL;DP=104;VDB=0.0335;AF1=1;AC1=4;DP4=2,0,32,56;MQ=50;PV4=0.14,1,1,1;AC=4;AN=4;MDV=99;PV1=1;PV2=1;QD=0.0130;MSD=55;PV3=1;PV0=0.14;SB=0.4825;CSQ=ENSMUST00000075025:ENSMUSG00000057735:DOWNSTREAM	GT:PL:DP:SP:GQ	1/1:205,105,0:35:0:99	1/1:210,132,0:55:9:99
2	90862109	.	GTAAATAAATAAATAAATAAATAAATAAATAAATAAATAAATAAATAAATAA	GTAAATAAATAAATAAATAAATAAATAAATAAATAAATAAATAAATAA	999	PASS	INDEL;DP=88;VDB=0.0394;AF1=1;AC1=4;DP4=0,0,23,19;MQ=49;AC=4;AN=4;CSQ=ENSMUST00000005643:ENSMUSG00000005506:DOWNSTREAM+ENSMUST00000068726:ENSMUSG00000005506:DOWNSTREAM+ENSMUST00000068747:ENSMUSG00000005506:DOWNSTREAM+ENSMUST00000111448:ENSMUSG00000005506:DOWNSTREAM+ENSMUST00000111449:ENSMUSG00000005506:DOWNSTREAM+ENSMUST00000111451:ENSMUSG00000005506:DOWNSTREAM+ENSMUST00000111452:ENSMUSG0000000550…	GT:PL:DP:SP:GQ	1/1:255,66,0:22:0:99	1/1:255,60,0:20:0:99
2	91031559	.	GTTTATTTATTTATTTATTTATTTATTTATTTATTTATTTATTTA	GTTTATTTATTTATTTATTTATTTATTTATTTATTTATTTA	999	PASS	INDEL;DP=99;VDB=0.0389;AF1=1;AC1=4;DP4=0,0,22,37;MQ=49;AC=4;AN=4;CSQ=ENSMUST00000002177:ENSMUSG00000002108:INTRONIC+ENSMUST00000111354:ENSMUSG00000002108:INTRONIC+ENSMUST00000111355:ENSMUSG00000002108:INTRONIC+ENSMUST00000111356:ENSMUSG00000002108:INTRONIC+ENSMUST00000130031:ENSMUSG00000002108:WITHIN_NON_CODING_GENE,INTRONIC+ENSMUST00000131634:ENSMUSG00000086206:DOWNSTREAM+ENSMUST00000133261:ENSM…	GT:PL:DP:SP:GQ	1/1:255,105,0:35:0:99	1/1:255,72,0:24:0:99
2	91602551	.	CTTTCTTTTCTTTTCTTTTCTTTTCTTTTCTTTTCTTTTCTTTTCTTTTCTTTTC	CTTTCTTTTCTTTTCTTTTCTTTTCTTTTCTTTTCTTTTCTTTTCTTTTCTTTTCTTTTC	999	PASS	INDEL;DP=126;VDB=0.0399;AF1=1;AC1=4;DP4=0,0,18,12;MQ=44;AC=4;AN=4;CSQ=ENSMUST00000045699:ENSMUSG00000040506:UPSTREAM+ENSMUST00000045705:ENSMUSG00000040506:INTRONIC+ENSMUST00000099712:ENSMUSG00000040506:INTRONIC+ENSMUST00000111316:ENSMUSG00000040506:INTRONIC+ENSMUST00000111317:ENSMUSG00000040506:INTRONIC+ENSMUST00000124132:ENSMUSG00000040506:WITHIN_NON_CODING_GENE,INTRONIC+ENSMUST00000156496:ENSMU…	GT:PL:DP:SP:GQ	1/1:255,24,0:8:0:53	1/1:255,66,0:22:0:95
2	91921524	.	ATCTTTCTTTCTTTCTTTCTTTCTTTCTTTCTTTCTTTCTTTCTTTCTTTCTTTCTTTCTTTCTTTCTTTCTT	ATCTTTCTTTCTTTCTTTCTTTCTTTCTTTCTTTCTTTCTTTCTTTCTTTCTTTCTTTCTTTCTTTCTTTCTTTCTT	999	PASS	INDEL;DP=121;VDB=0.0401;AF1=1;AC1=4;DP4=0,0,4,9;MQ=50;AC=4;AN=4;CSQ=ENSMUST00000150482:ENSMUSG00000087197:WITHIN_NON_CODING_GENE,INTRONIC	GT:PL:DP:SP:GQ	1/1:205,15,0:5:0:34	1/1:255,24,0:8:0:43
2	92705730	.	AAGGGAGGGAGGGAG	AAGGGAGGGAGGGAGGGAGGGAGGGAG	225	PASS	INDEL;DP=24;VDB=0.0385;AF1=1;AC1=4;DP4=0,0,12,1;MQ=35;AC=4;AN=4;CSQ=ENSMUST00000123263:ENSMUSG00000086980:WITHIN_NON_CODING_GENE,INTRONIC	GT:PL:DP:SP:GQ	1/1:141,21,0:7:0:42	1/1:127,18,0:6:0:39
2	99123379	.	ATTTTTTTTT	ATTTTTTTT	64.5	PASS	INDEL;DP=58;VDB=0.0320;AF1=1;AC1=4;DP4=1,2,2,31;MQ=45;PV4=0.24,1,1,1;AC=4;AN=4;MDV=77;PV1=1;PV2=1;QD=0.0362;MSD=20;PV3=1;PV0=0.24;SB=0.0625;CSQ=-:-:INTERGENIC	GT:PL:DP:SP:GQ	1/1:52,26,0:16:0:57	1/1:56,46,0:20:0:77
2	99739811	.	AATCTATCTATCTATCTATCTATCTATCTATCTATCTATCTATCTATCTATCTACCTATCTATCTATCTATCTATC	AATCTATCTATCTATCTATCTATCTATCTATCTATCTATCTATCTATCTATCTATCTACCTATCTATCTATCTATCTATC	252	PASS	INDEL;DP=96;VDB=0.0401;AF1=1;AC1=4;DP4=0,0,5,7;MQ=38;AC=4;AN=4;CSQ=-:-:INTERGENIC	GT:PL:DP:SP:GQ	1/1:119,18,0:6:0:38	1/1:176,18,0:6:0:38
2	100198924	.	AAAAGAAAGAAAGAAAGAAAGAAAGAAAGAAAGAAAGAAAGAAAGAAAGAAAGAAAGAAAGAAAGA	AAAAGAAAGAAAGAAAGAAAGAAAGAAAGAAAGAAAGAAAGAAAGAAAGAAAGAAAGAAAGA	999	PASS	INDEL;DP=111;VDB=0.0394;AF1=1;AC1=4;DP4=0,0,7,4;MQ=48;AC=4;AN=4;CSQ=-:-:INTERGENIC	GT:PL:DP:SP:GQ	1/1:202,15,0:5:0:33	1/1:229,18,0:6:0:36
2	103618682	.	TACACACACACACA	TACACA	999	PASS	INDEL;DP=97;VDB=0.0335;AF1=1;AC1=4;DP4=0,0,37,54;MQ=31;AC=4;AN=4;CSQ=ENSMUST00000028607:ENSMUSG00000027184:INTRONIC+ENSMUST00000111147:ENSMUSG00000027184:INTRONIC+ENSMUST00000128477:ENSMUSG00000027184:UPSTREAM+ENSMUST00000132537:ENSMUSG00000027184:UPSTREAM+ENSMUST00000137390:ENSMUSG00000027184:UPSTREAM+ENSMUST00000137572:ENSMUSG00000027184:UPSTREAM+ENSMUST00000141750:ENSMUSG00000027184:WITHIN_NON…	GT:PL:DP:SP:GQ	1/1:255,123,0:41:0:99	1/1:255,151,0:50:0:99
2	105286477	.	GGAAGAAGAAGAAGAAGAAGAAGAAGAAGAAGAAGAAGAAGAAGAAGAAGAAGAAGAAGAAGAAGAAGAAGAAGAAGAAGA	GGAAGAAGAAGAAGAAGAAGAAGAAGAAGAAGAAGAAGAAGAAGAAGAAGAAGAAGAAGAAGAAGAAGAAGAAGAAGAAGAAGA	999	PASS	INDEL;DP=120;VDB=0.0404;AF1=1;AC1=4;DP4=0,0,13,3;MQ=46;AC=4;AN=4;CSQ=-:-:INTERGENIC	GT:PL:DP:SP:GQ	1/1:255,27,0:9:0:52	1/1:206,21,0:7:0:46
2	106334201	.	GTAGATAGATAGATAGATAGATAGATAGATAGATAGATAGATAGATAGATACATAGATACATAGATACATAGATACATAGATAGATACATAGATAGATACATAGATAGATACATAGATAGATAGATAGATAGATAGATAGATAGATAGATAGATAGATAGATAGATAGATAGAT	GTAGATAGATAGATAGATAGATAGATAGATAGATAGATAGATAGATAGATAGATACATAGATACATAGATACATAGATACATAGATAGATACATAGATAGATACATAGATAGATACATAGATAGATAGATAGATAGATAGATAGATAGATAGATAGATAGATAGATAGATAGATAGAT	295	PASS	INDEL;DP=93;VDB=0.0402;AF1=1;AC1=4;DP4=0,0,6,14;MQ=27;AC=4;AN=4;CSQ=ENSMUST00000130634:ENSMUSG00000087226:WITHIN_NON_CODING_GENE,INTRONIC	GT:PL:DP:SP:GQ	1/1:156,30,0:10:0:62	1/1:183,30,0:10:0:62
2	110662303	.	GAGAAAGAAAGAAAGAAAGAAAGAAAGAAAGAAAGAAAGAAAGAAAGAAAGA	GAGAAAGAAAGAAAGAAAGAAAGAAAGAAAGAAAGAAAGAAAGAAAGAAAGAAAGA	999	PASS	INDEL;DP=256;VDB=0.0077;AF1=1;AC1=4;DP4=0,0,5,14;MQ=33;AC=4;AN=4;CSQ=ENSMUST00000099622:ENSMUSG00000074968:INTRONIC+ENSMUST00000099623:ENSMUSG00000074968:INTRONIC+ENSMUST00000111019:ENSMUSG00000074968:INTRONIC	GT:PL:DP:SP:GQ	1/1:203,30,0:10:0:60	1/1:221,27,0:9:0:57
2	111600064	.	AAT	AATNNAT	999	PASS	INDEL;DP=102;VDB=0.0378;AF1=1;AC1=4;DP4=0,0,8,17;MQ=46;AC=4;AN=4;CSQ=ENSMUST00000080094:ENSMUSG00000057149:DOWNSTREAM	GT:PL:DP:SP:GQ	1/1:255,39,0:13:0:78	1/1:255,36,0:12:0:75
2	120036752	.	GTTTCTTTTCTTTTCTTTTCTTTTCTTTTCTTTTCTTTTCTTTTCTTTT	GTTTCTTTTCTTTTCTTTTCTTTTCTTTTCTTTTCTTTT	999	PASS	INDEL;DP=95;VDB=0.0253;AF1=1;AC1=4;DP4=0,0,25,23;MQ=34;AC=4;AN=4;CSQ=ENSMUST00000090071:ENSMUSG00000050211:INTRONIC+ENSMUST00000127009:ENSMUSG00000050211:WITHIN_NON_CODING_GENE,INTRONIC+ENSMUST00000152263:ENSMUSG00000050211:WITHIN_NON_CODING_GENE,INTRONIC	GT:PL:DP:SP:GQ	1/1:255,63,0:21:0:99	1/1:255,81,0:27:0:99
2	125836973	.	GTTTTTTTTTTTTTT	GTTTTTTTTTTTTT,GTTTTTTTTTTTT	45.4	PASS	INDEL;DP=108;VDB=0.0404;AF1=1;AC1=4;DP4=0,5,35,32;MQ=43;PV4=0.054,1,0.24,0.17;AC=4,0;AN=4;MDV=99;PV1=1;PV2=0.24;QD=0.0439;MSD=40;PV3=0.17;PV0=0.054;SB=0.8403;CSQ=ENSMUST00000110446:ENSMUSG00000027209:INTRONIC+ENSMUST00000110448:ENSMUSG00000027209:INTRONIC+ENSMUST00000156413:ENSMUSG00000027209:WITHIN_NON_CODING_GENE,INTRONIC	GT:PL:DP:SP:GQ	1/1:53,84,0,54,49,45:32:0:99	1/1:36,55,0,41,72,33:40:18:93
2	127699282	.	CATCTATCTATCTATCTATCTATCTATCTATCTATCTATCTATCT	CATCTATCTATCTATCTATCTATCTATCTATCTATCTATCTATCTATCT	999	PASS	INDEL;DP=116;VDB=0.0389;AF1=1;AC1=4;DP4=0,1,24,26;MQ=37;PV4=1,1,0.16,1;AC=4;AN=4;MDV=99;PV1=1;PV2=0.16;QD=0.0073;MSD=29;PV3=1;PV0=1;SB=0.6944;CSQ=ENSMUST00000028859:ENSMUSG00000027380:INTRONIC+ENSMUST00000126410:ENSMUSG00000027380:WITHIN_NON_CODING_GENE,INTRONIC	GT:PL:DP:SP:GQ	1/1:255,16,0:22:0:37	1/1:255,87,0:29:0:99
2	129415903	.	GGAAGAAGAAGAAGAAGAAGAAGAAGAAGAAGAAGAAGAAGAAGAAGAAGAAGAAGAAGAAGAA	GGAAGAAGAAGAAGAAGAAGAAGAAGAAGAAGAAGAAGAAGAAGAAGAAGAAGAAGAA	999	PASS	INDEL;DP=95;VDB=0.0377;AF1=1;AC1=4;DP4=0,0,5,15;MQ=46;AC=4;AN=4;CSQ=ENSMUST00000049262:ENSMUSG00000037902:UPSTREAM+ENSMUST00000099113:ENSMUSG00000037902:UPSTREAM+ENSMUST00000103202:ENSMUSG00000037902:UPSTREAM+ENSMUST00000103203:ENSMUSG00000037902:UPSTREAM+ENSMUST00000127751:ENSMUSG00000037902:UPSTREAM+ENSMUST00000136153:ENSMUSG00000037902:UPSTREAM+ENSMUST00000136554:ENSMUSG00000037902:UPSTREAM+EN…	GT:PL:DP:SP:GQ	1/1:231,27,0:9:0:58	1/1:255,33,0:11:0:64
2	129736567	.	CGAAAGAAAGAAAGAAAGAAAGAAAGAAAGAAAGAAAGAAAGAAAGAAAG	CGAAAGAAAGAAAGAAAGAAAGAAAGAAAGAAAGAAAGAAAGAAAGAAAGAAAG	999	PASS	INDEL;DP=95;VDB=0.0394;AF1=1;AC1=4;DP4=0,0,8,8;MQ=47;AC=4;AN=4;CSQ=-:-:INTERGENIC	GT:PL:DP:SP:GQ	1/1:205,15,0:5:0:35	1/1:255,33,0:11:0:53
2	130583813	.	CAGAAAGAAAGAAAGAAAGAAAGAAAGAAAGAAAGAAAGAAAGAAAGAAAGAAAGA	CAGAAAGAAAGAAAGAAAGAAAGAAAGAAAGAAAGAAAGAAAGAAAGAAAGA	334	PASS	INDEL;DP=104;VDB=0.0388;AF1=1;AC1=4;DP4=0,0,7,5;MQ=50;AC=4;AN=4;CSQ=ENSMUST00000044766:ENSMUSG00000027309:INTRONIC+ENSMUST00000119422:ENSMUSG00000027309:INTRONIC+ENSMUST00000133132:ENSMUSG00000027309:UPSTREAM+ENSMUST00000145851:ENSMUSG00000027309:INTRONIC+ENSMUST00000148924:ENSMUSG00000027309:WITHIN_NON_CODING_GENE,INTRONIC	GT:PL:DP:SP:GQ	1/1:173,18,0:6:0:38	1/1:204,18,0:6:0:38
2	131705661	.	AAGAGAGAGAGAGAGAGAGAGAGAGAGAGAGAGAGAGAGAGAGAGAGAGAGAGAGAG	AAGAGAGAGAGAGAGAGAGAGAGAGAGAGAGAGAGAGAGAGAGAGAGAGAGAG	273	PASS	INDEL;DP=49;VDB=0.0377;AF1=1;AC1=4;DP4=0,0,6,4;MQ=44;AC=4;AN=4;CSQ=-:-:INTERGENIC	GT:PL:DP:SP:GQ	1/1:164,15,0:5:0:32	1/1:152,15,0:5:0:32
2	132468561	.	A	ANNNNN	999	PASS	INDEL;DP=109;VDB=0.0353;AF1=1;AC1=4;DP4=1,0,36,32;MQ=47;PV4=1,1,0.31,0.26;AC=4;AN=4;MDV=99;PV1=1;PV2=0.31;QD=0.0102;MSD=39;PV3=0.26;PV0=1;SB=0.6689;CSQ=ENSMUST00000138751:ENSMUSG00000074783:UPSTREAM+ENSMUST00000143964:ENSMUSG00000074783:WITHIN_NON_CODING_GENE,INTRONIC+ENSMUST00000153028:ENSMUSG00000074783:WITHIN_NON_CODING_GENE,INTRONIC	GT:PL:DP:SP:GQ	1/1:255,90,0:30:0:99	1/1:255,85,0:39:0:99
2	133145853	.	CTCTTTCTTTCTTTCTTTCTTTCTTTCTTTCTTTCTTTCTTTCTTTCTTTCTTTCTTT	CTCTTTCTTTCTTTCTTTCTTTCTTTCTTTCTTTCTTTCTTTCTTTCTTTCTTT	999	PASS	INDEL;DP=115;VDB=0.0353;AF1=1;AC1=4;DP4=0,0,3,7;MQ=48;AC=4;AN=4;CSQ=-:-:INTERGENIC	GT:PL:DP:SP:GQ	1/1:205,15,0:5:0:32	1/1:200,15,0:5:0:32
2	139915057	.	TTAATAATAATAATAATAATAATAATAATAATAATAATAATAATAATAATAATAATAA	TTAATAATAATAATAATAATAATAATAATAATAATAATAATAATAATAATAATAATAATAA	306	PASS	INDEL;DP=91;VDB=0.0397;AF1=1;AC1=4;DP4=0,0,21,20;MQ=49;AC=4;AN=4;CSQ=-:-:INTERGENIC	GT:PL:DP:SP:GQ	1/1:255,153,96:24:0:99	1/1:255,106,64:17:0:89
2	140651672	.	GAAGAAAGAAAGAAAGAAAGAAAGAAAGAAAGAAAGAAAGAAAGAAAGAAAGAAGGAAAGAAAGAA	GAAGAAAGAAAGAAAGAAAGAAAGAAAGAAAGAAAGAAAGAAAGAAAGAAAGAAAGAAGGAAAGAAAGAA	253	PASS	INDEL;DP=66;VDB=0.0240;AF1=1;AC1=4;DP4=0,0,5,8;MQ=29;AC=4;AN=4;CSQ=ENSMUST00000078027:ENSMUSG00000068205:INTRONIC+ENSMUST00000110064:ENSMUSG00000068205:INTRONIC+ENSMUST00000110067:ENSMUSG00000068205:INTRONIC+ENSMUST00000138485:ENSMUSG00000068205:DOWNSTREAM	GT:PL:DP:SP:GQ	1/1:156,21,0:7:0:42	1/1:140,18,0:6:0:39
2	141635464	.	GTCTCTCTCTCTCTCTCTCTCTCTCTCTCTCTCTCTCTCTCTCTCTCTCTCTGTCTCTCTCTCTCTC	GTCTCTCTCTCTCTCTCTCTCTCTCTCTCTCTCTCTCTCTCTCTCTCTCTCTCTGTCTCTCTCTCTCTC	187	PASS	INDEL;DP=107;VDB=0.0374;AF1=1;AC1=4;DP4=0,0,4,8;MQ=35;AC=4;AN=4;CSQ=ENSMUST00000078027:ENSMUSG00000068205:INTRONIC+ENSMUST00000110064:ENSMUSG00000068205:INTRONIC+ENSMUST00000110067:ENSMUSG00000068205:INTRONIC+ENSMUST00000138786:ENSMUSG00000068205:WITHIN_NON_CODING_GENE,INTRONIC	GT:PL:DP:SP:GQ	1/1:89,15,0:5:0:34	1/1:141,21,0:7:0:40
2	142934268	.	TTTTATTTATTTATTTATTTATTTATTTATTTATTTATTTA	TTTTATTTATTTATTTATTTATTTATTTATTTATTTATTTATTTA	999	PASS	INDEL;DP=100;VDB=0.0401;AF1=1;AC1=4;DP4=1,0,26,33;MQ=50;PV4=0.45,1,0.4,1;AC=4;AN=4;MDV=99;PV1=1;PV2=0.4;QD=0.0085;MSD=30;PV3=1;PV0=0.45;SB=0.5956;CSQ=-:-:INTERGENIC	GT:PL:DP:SP:GQ	1/1:255,40,0:30:0:85	1/1:255,90,0:30:0:99
2	143943118	.	CATAGATAGATAGATAGATAGATAGATAGATAGATAGA	CATAGATAGATAGATAGATAGATAGATAGATAGATAGATAGA	999	PASS	INDEL;DP=108;VDB=0.0399;AF1=1;AC1=4;DP4=0,0,36,30;MQ=49;AC=4;AN=4;CSQ=-:-:INTERGENIC	GT:PL:DP:SP:GQ	1/1:255,93,0:31:0:99	1/1:255,102,0:35:0:99
2	150603129	.	CCTTTCTTTCTTTCTTTCTTTCTTTCTTTCTTTCTTTCTTTCTTTCTTTCTTTCTTTCTTTCTTTCT	CCTTTCTTTCTTTCTTTCTTTCTTTCTTTCTTTCTTTCTTTCTTTCTTTCTTTCTTTCT	999	PASS	INDEL;DP=107;VDB=0.0396;AF1=1;AC1=4;DP4=0,0,2,14;MQ=46;AC=4;AN=4;CSQ=-:-:INTERGENIC	GT:PL:DP:SP:GQ	1/1:228,27,0:9:0:52	1/1:205,21,0:7:0:46
2	154796167	.	CTGTTTTGTTTTGTTTTGTTTTGTTTTGTTTTGTTTTGTTTTGTTTTGTTTTGTTTTGTTTTGTTTTGTTTTGTTTTG	CTGTTTTGTTTTGTTTTGTTTTGTTTTGTTTTGTTTTGTTTTGTTTTGTTTTGTTTTGTTTTGTTTTGTTTTGTTTTGTTTTG	999	PASS	INDEL;DP=119;VDB=0.0387;AF1=1;AC1=4;DP4=0,0,11,8;MQ=41;AC=4;AN=4;CSQ=ENSMUST00000109697:ENSMUSG00000027596:INTRONIC+ENSMUST00000132342:ENSMUSG00000027596:WITHIN_NON_CODING_GENE,INTRONIC+ENSMUST00000137333:ENSMUSG00000027596:INTRONIC	GT:PL:DP:SP:GQ	1/1:232,33,0:11:0:61	1/1:233,24,0:8:0:52
2	155252583	.	CTTATTTATTTATTTATTTATTTATTTATTTATTTATTTATTTATTTATTTATTTATT	CTTATTTATTTATTTATTTATTTATTTATTTATTTATTTATTTATT	999	PASS	INDEL;DP=86;VDB=0.0240;AF1=1;AC1=4;DP4=0,0,13,9;MQ=33;AC=4;AN=4;CSQ=ENSMUST00000043126:ENSMUSG00000038369:INTRONIC+ENSMUST00000109669:ENSMUSG00000038369:INTRONIC+ENSMUST00000109670:ENSMUSG00000038369:INTRONIC+ENSMUST00000123293:ENSMUSG00000038369:INTRONIC	GT:PL:DP:SP:GQ	1/1:205,27,0:9:0:59	1/1:245,39,0:13:0:71
2	159666016	.	TTCCTC	TTC	999	PASS	INDEL;DP=98;VDB=0.0401;AF1=1;AC1=4;DP4=0,0,11,12;MQ=44;AC=4;AN=4;CSQ=-:-:INTERGENIC	GT:PL:DP:SP:GQ	1/1:238,27,0:9:0:59	1/1:255,42,0:14:0:74
2	164345590	.	CTCTTTCTTTCTTTCTTTCTTTCTTTCTTTCTTTCTTTCTTTCTTTCTTT	CTCTTTCTTTCTTTCTTTCTTTCTTTCTTTCTTTCTTTCTTTCTTTCTTTCTTT	999	PASS	INDEL;DP=113;VDB=0.0401;AF1=1;AC1=4;DP4=0,0,12,28;MQ=45;AC=4;AN=4;CSQ=-:-:INTERGENIC	GT:PL:DP:SP:GQ	1/1:255,54,0:18:0:99	1/1:255,66,0:22:0:99
2	169465140	.	GAGAAAGAAAGAAAGAAAGAAAGAAAGAAAGAAAGAAAGAAAGAAAGAAAGAAAGAAAGAAAG	GAGAAAGAAAGAAAGAAAGAAAGAAAGAAAGAAAGAAAGAAAGAAAGAAAGAAAGAAAGAAAGAAAG	999	PASS	INDEL;DP=95;VDB=0.0394;AF1=1;AC1=4;DP4=0,0,2,12;MQ=43;AC=4;AN=4;CSQ=ENSMUST00000099062:ENSMUSG00000047907:INTRONIC+ENSMUST00000109157:ENSMUSG00000047907:INTRONIC+ENSMUST00000109159:ENSMUSG00000047907:INTRONIC+ENSMUST00000153490:ENSMUSG00000086463:WITHIN_NON_CODING_GENE,INTRONIC+ENSMUST00000154390:ENSMUSG00000086463:WITHIN_NON_CODING_GENE,INTRONIC	GT:PL:DP:SP:GQ	1/1:204,21,0:7:0:44	1/1:198,21,0:7:0:44
2	170186030	.	GATCTATCTATCTATCTATCTATCTATCTATCTATCTATCTATCTATCTATCCATCTATCTACTTATCTATCTGTCTATCTATCCATCCATCTACTTATCTACCTATCTATCTATCTATCTATCTATCTATCTATCTATCTATCTATCTATCTATCTATCTATC	GATCTATCTATCTATCTATCTATCTATCTATCTATCTATCTATCTATCTATCTATCCATCTATCTACTTATCTATCTGTCTATCTATCCATCCATCTACTTATCTACCTATCTATCTATCTATCTATCTATCTATCTATCTATCTATCTATCTATCTATCTATCTATC	999	PASS	INDEL;DP=114;VDB=0.0379;AF1=1;AC1=4;DP4=0,0,13,17;MQ=47;AC=4;AN=4;CSQ=ENSMUST00000013667:ENSMUSG00000013523:INTRONIC+ENSMUST00000068137:ENSMUSG00000013523:INTRONIC+ENSMUST00000109152:ENSMUSG00000013523:INTRONIC+ENSMUST00000131931:ENSMUSG00000086999:WITHIN_NON_CODING_GENE,INTRONIC+ENSMUST00000133673:ENSMUSG00000013523:UPSTREAM+ENSMUST00000154650:ENSMUSG00000013523:INTRONIC	GT:PL:DP:SP:GQ	1/1:255,42,0:14:0:88	1/1:255,48,0:16:0:94
2	170186684	.	CATCTATCTATCTATCTATCTATCTATCTATCTATCTATCTATTCATCTATCTATCTATCTATCTAT	CATCTATCTATCTATCTATCTATCTATCTATCTATCTATCTATCTATTCATCTATCTATCTATCTATCTAT	999	PASS	INDEL;DP=113;VDB=0.0389;AF1=1;AC1=4;DP4=0,1,26,27;MQ=43;PV4=1,1,0.25,0.22;AC=4;AN=4;MDV=99;PV1=1;PV2=0.25;QD=0.0089;MSD=34;PV3=0.22;PV0=1;SB=0.7232;CSQ=ENSMUST00000013667:ENSMUSG00000013523:INTRONIC+ENSMUST00000068137:ENSMUSG00000013523:INTRONIC+ENSMUST00000109152:ENSMUSG00000013523:INTRONIC+ENSMUST00000131931:ENSMUSG00000086999:WITHIN_NON_CODING_GENE,INTRONIC+ENSMUST00000133673:ENSMUSG0000001352…	GT:PL:DP:SP:GQ	1/1:255,52,0:34:0:99	1/1:255,60,0:20:0:99
2	170690675	.	AAGAGAGAGAGAGAG	AAGAGAGAGAGAG	999	PASS	INDEL;DP=53;VDB=0.0300;AF1=1;AC1=4;DP4=0,0,26,17;MQ=49;AC=4;AN=4;CSQ=ENSMUST00000029075:ENSMUSG00000027560:INTRONIC	GT:PL:DP:SP:GQ	1/1:255,45,0:15:0:95	1/1:255,81,0:28:0:99
2	171910742	.	GGATAGATAGATAGATAGATAGATAGATAGATAGATAGATAGATAGATAGATAGATA	GGATAGATAGATAGATAGATAGATAGATAGATAGATAGATAGATAGATAGATA,GGATAGATAGATAGATAGATAGATAGATAGATAGATAGATAGATAGATA	999	PASS	INDEL;DP=102;VDB=0.0379;AF1=1;AC1=4;DP4=1,0,30,7;MQ=44;PV4=1,1,0.27,0.17;AC=4,0;AN=4;MDV=83;PV1=1;PV2=0.27;QD=0.0077;MSD=21;PV3=0.17;PV0=1;SB=0.1935;CSQ=-:-:INTERGENIC	GT:PL:DP:SP:GQ	1/1:255,57,0,247,24,241:21:0:83	1/1:255,21,0,255,48,255:17:0:47
2	177828674	.	GAAGAAAGAAAGAAAGAAAGAAAGAAAGAAAGAAAGAAAGAAAGAAAGAAAGAAAGAAAGAAAGAAAG	GAAGAAAGAAAGAAAGAAAGAAAGAAAGAAAGAAAGAAAGAAAGAAAGAAAGAAAGAAAGAAAGAAAGAAAG	999	PASS	INDEL;DP=75;VDB=0.0396;AF1=1;AC1=4;DP4=0,0,6,8;MQ=42;AC=4;AN=4;CSQ=-:-:INTERGENIC	GT:PL:DP:SP:GQ	1/1:226,27,0:9:0:47	1/1:190,15,0:5:0:35
3	3456589	.	AAAAGAAAGAAAGAAAGAAAGAAAGAAAGAAAGAAAG	AAAAGAAAGAAAGAAAGAAAGAAAGAAAGAAAGAAAGAAAG	999	PASS	INDEL;DP=100;VDB=0.0401;AF1=1;AC1=4;DP4=0,0,10,7;MQ=46;AC=4;AN=4;CSQ=-:-:INTERGENIC	GT:PL:DP:SP:GQ	1/1:248,24,0:8:0:51	1/1:255,27,0:9:0:54
3	5044466	.	GTTTTTTTTTTTTTT	GTTTTTTTTTTTTT,GTTTTTTTTTTTT	56.4	PASS	INDEL;DP=76;VDB=0.0396;AF1=1;AC1=4;DP4=1,2,26,24;MQ=47;PV4=0.61,1,1,1;AC=4,0;AN=4;MDV=99;PV1=1;PV2=1;QD=0.0455;MSD=33;PV3=1;PV0=0.61;SB=0.6173;CSQ=-:-:INTERGENIC	GT:PL:DP:SP:GQ	1/1:45,54,0,42,46,37:33:0:99	1/1:55,60,0,55,60,55:20:0:99
3	6523110	.	GAAGAAAGAAAGAAAGAAAGAAAGAAAGAAAGAAAGAAAGAAAGAAAGAAAGAAA	GAAGAAAGAAAGAAAGAAAGAAAGAAAGAAAGAAAGAAAGAAAGAAAGAAAGAAAGAAA	361	PASS	INDEL;DP=97;VDB=0.0399;AF1=1;AC1=4;DP4=0,0,3,15;MQ=40;AC=4;AN=4;CSQ=-:-:INTERGENIC	GT:PL:DP:SP:GQ	1/1:175,21,0:7:0:47	1/1:230,33,0:11:0:59
3	13543945	.	ATTTTTTT	ATTTTTTTT,AATTTTTTTT	189	PASS	INDEL;DP=65;VDB=0.0384;AF1=1;AC1=4;DP4=0,0,26,24;MQ=46;AC=4,0;AN=4;CSQ=-:-:INTERGENIC	GT:PL:DP:SP:GQ	1/1:119,54,0,119,54,119:18:0:99	1/1:114,87,0,110,46,101:32:0:99
3	14232275	.	AGCATAATACCCTTCGCA	AGCA	999	PASS	INDEL;DP=68;VDB=0.0366;AF1=1;AC1=4;DP4=0,0,29,26;MQ=29;AC=4;AN=4;CSQ=-:-:INTERGENIC	GT:PL:DP:SP:GQ	1/1:255,75,0:25:0:99	1/1:255,90,0:30:0:99
3	20423890	.	AAGAGAGAGAGAGAGAGAGAGAGAGAGAGAGAGAGAGAGAGAGAGAGAGAGAAAGGGAGAGAGAGAGAGAGAGAGA	AAGAGAGAGAGAGAGAGAGAGAGAGAGAGAGAGAGAGAGAGAGAGAGAGAAAGGGAGAGAGAGAGAGAGAGAGA	217	PASS	INDEL;DP=68;VDB=0.0383;AF1=1;AC1=4;DP4=0,0,4,7;MQ=40;AC=4;AN=4;CSQ=-:-:INTERGENIC	GT:PL:DP:SP:GQ	1/1:102,15,0:5:0:33	1/1:158,18,0:6:0:36
3	22299233	.	CTCTTTCTTTCTTTCTTTCTTTCTTTCTTTCTTTCTTTCTTTCTTTCTTTCTTTCTTTCTTTCTTT	CTCTTTCTTTCTTTCTTTCTTTCTTTCTTTCTTTCTTTCTTTCTTTCTTTCTTTCTTTCTTT	373	PASS	INDEL;DP=87;VDB=0.0401;AF1=1;AC1=4;DP4=0,0,6,14;MQ=46;AC=4;AN=4;CSQ=-:-:INTERGENIC	GT:PL:DP:SP:GQ	1/1:162,24,0:8:0:53	1/1:255,36,0:12:0:65
3	22968925	.	GAACCCACA	GA	999	PASS	INDEL;DP=99;VDB=0.0361;AF1=1;AC1=4;DP4=0,0,47,46;MQ=30;AC=4;AN=4;CSQ=-:-:INTERGENIC	GT:PL:DP:SP:GQ	1/1:255,160,0:53:0:99	1/1:255,120,0:40:0:99
3	23924844	.	GTAGATAGATAGATAGATAGATAGATAGATAGATAGATAGATAGATAGATAGATAGATA	GTAGATAGATAGATAGATAGATAGATAGATAGATAGATAGATAGATAGATAGATA	999	PASS	INDEL;DP=103;VDB=0.0404;AF1=1;AC1=4;DP4=0,0,17,11;MQ=50;AC=4;AN=4;CSQ=-:-:INTERGENIC	GT:PL:DP:SP:GQ	1/1:255,51,0:17:0:89	1/1:255,33,0:11:0:71
3	25066628	.	TGAAGAAGAAGAAGAAGAAGAAGAAGAAGAAGAAGAAGAAGAAGAAGAAGAAGAAGAAGAAGAAGAAGAAGAAG	TGAAGAAGAAGAAGAAGAAGAAGAAGAAGAAGAAGAAGAAGAAGAAGAAGAAGAAGAAGAAGAAGAAGAAGAAGAAGAAG	222	PASS	INDEL;DP=76;VDB=0.0396;AF1=1;AC1=4;DP4=0,0,4,6;MQ=32;AC=4;AN=4;CSQ=-:-:INTERGENIC	GT:PL:DP:SP:GQ	1/1:140,15,0:5:0:32	1/1:125,15,0:5:0:32
3	26530577	.	TGATAGATAGATAGATAGATAGATAGATAGATAGATAGATAGATAGA	TGATAGATAGATAGATAGATAGATAGATAGATAGATAGATAGATAGATAGA	384	PASS	INDEL;DP=93;VDB=0.0386;AF1=1;AC1=4;DP4=1,0,14,25;MQ=26;PV4=0.37,1,0.038,1;AC=4;AN=4;MDV=99;PV1=1;PV2=0.038;QD=0.0131;MSD=25;PV3=1;PV0=0.37;SB=0.4327;CSQ=-:-:INTERGENIC	GT:PL:DP:SP:GQ	1/1:173,45,0:15:0:94	1/1:255,56,0:25:0:99
3	35620401	.	CCTTTCTTTCTTTCTTTCTTTCTTTCTTTCTTTCTTTCTTTCTTTCTTTCTTTCTTTC	CCTTTCTTTCTTTCTTTCTTTCTTTCTTTCTTTCTTTCTTTCTTTCTTTCTTTCTTTCTTTC	328	PASS	INDEL;DP=95;VDB=0.0404;AF1=1;AC1=4;DP4=0,0,7,11;MQ=37;AC=4;AN=4;CSQ=-:-:INTERGENIC	GT:PL:DP:SP:GQ	1/1:168,24,0:8:0:52	1/1:204,30,0:10:0:58
3	37361518	.	GTCTTTCTTTCTTTCTTTCTTTCTTTCTTTCTTTCTTTCTTTCTTTCTTTCTTTCTTTCTTTCTTTCTT	GTCTTTCTTTCTTTCTTTCTTTCTTTCTTTCTTTCTTTCTTTCTTTCTTTCTTTCTTTCTTTCTT	311	PASS	INDEL;DP=114;VDB=0.0401;AF1=1;AC1=4;DP4=0,0,7,10;MQ=29;AC=4;AN=4;CSQ=ENSMUST00000029277:ENSMUSG00000027722:INTRONIC+ENSMUST00000108112:ENSMUSG00000027722:INTRONIC+ENSMUST00000130674:ENSMUSG00000027722:WITHIN_NON_CODING_GENE,INTRONIC	GT:PL:DP:SP:GQ	1/1:187,27,0:9:0:54	1/1:168,24,0:8:0:51
3	41226549	.	CTCTTTCTTTCTTTCTTTCTTTCTTTCTTTCTTTCTTTCTTTCTTTCTTTCTTTCTTTCTTTCTTTCTTTCTTTCT	CTCTTTCTTTCTTTCTTTCTTTCTTTCTTTCTTTCTTTCTTTCTTTCTTTCTTTCTTTCTTTCTTTCTTTCTTTCTTTCT	999	PASS	INDEL;DP=110;VDB=0.0374;AF1=1;AC1=4;DP4=0,0,9,7;MQ=46;AC=4;AN=4;CSQ=-:-:INTERGENIC	GT:PL:DP:SP:GQ	1/1:221,24,0:8:0:50	1/1:243,24,0:8:0:50
3	43039026	.	CCTTTTCTTTTCTTTTCTTTTCTTTTCTTTTCTTTTCTTTTCTTTTCTTTTCTTTTCT	CCTTTTCTTTTCTTTTCTTTTCTTTTCTTTTCTTTTCTTTTCTTTTCTTTTCT	999	PASS	INDEL;DP=105;VDB=0.0399;AF1=1;AC1=4;DP4=0,0,6,27;MQ=37;AC=4;AN=4;CSQ=-:-:INTERGENIC	GT:PL:DP:SP:GQ	1/1:242,45,0:15:0:94	1/1:255,54,0:18:0:99
3	45423389	.	TTATATATATATATATATATATATATATATATATATATATATATATATATATATAT	TTATATATATATATATAT	399	PASS	INDEL;DP=47;VDB=0.0212;AF1=1;AC1=4;DP4=0,0,12,17;MQ=31;AC=4;AN=4;CSQ=-:-:INTERGENIC	GT:PL:DP:SP:GQ	1/1:188,30,0:10:0:65	1/1:255,54,0:19:0:89
3	46238688	.	TTCTATCTATCTATCTATCTATCTATCTATCTATCTATCTATCTATCTATCTATCTATCTATCT	TTCTATCTATCTATCTATCTATCTATCTATCTATCTATCTATCTATCTATCTATCTATCTATCTATCT	999	PASS	INDEL;DP=111;VDB=0.0401;AF1=1;AC1=4;DP4=0,0,7,10;MQ=45;AC=4;AN=4;CSQ=-:-:INTERGENIC	GT:PL:DP:SP:GQ	1/1:255,21,0:7:0:46	1/1:255,30,0:10:0:55
3	46440121	.	ACTTTCTTTCTTTCTTTCTTTCTTTCTTTCTTTCTTTCTTTCTTTCTTTCTTTCTTTCTTTCCTCCTTTCTTTCTTTCTTTCTTTCTTTCTTTCTTTCTTTCTTTCTTTCTTTCTTTCTTTCTTTCTT	ACTTTCTTTCTTTCTTTCTTTCTTTCTTTCTTTCTTTCTTTCTTTCTTTCTTTCTTTCTTTCTTTCCTCCTTTCTTTCTTTCTTTCTTTCTTTCTTTCTTTCTTTCTTTCTTTCTTTCTTTCTTTCTTTCTT	242	PASS	INDEL;DP=131;VDB=0.0401;AF1=1;AC1=4;DP4=0,0,7,9;MQ=26;AC=4;AN=4;CSQ=-:-:INTERGENIC	GT:PL:DP:SP:GQ	1/1:154,24,0:8:0:50	1/1:132,24,0:8:0:50
3	47849518	.	CATTTATTTATTTATTTATTTATTTATTTATTTATTTATTTATTTATTTA	CATTTATTTATTTATTTATTTATTTATTTATTTATTTATTTATTTA	999	PASS	INDEL;DP=84;VDB=0.0353;AF1=1;AC1=4;DP4=0,0,14,16;MQ=49;AC=4;AN=4;CSQ=-:-:INTERGENIC	GT:PL:DP:SP:GQ	1/1:255,48,0:16:0:94	1/1:255,42,0:14:0:88
3	49378895	.	GGATAGATAGATAGATAGATAGATAGATAGATAGATAGATAGATAGATAGATAGATAGATAGATAGATAGAT	GGATAGATAGATAGATAGATAGATAGATAGATAGATAGATAGATAGATAGATAGATAGATAGATAGAT	999	PASS	INDEL;DP=97;VDB=0.0401;AF1=1;AC1=4;DP4=0,0,6,16;MQ=48;AC=4;AN=4;CSQ=-:-:INTERGENIC	GT:PL:DP:SP:GQ	1/1:255,39,0:13:0:71	1/1:255,27,0:9:0:59
3	52179361	.	ATATCTATCTATCTATCTATCTATCTATCTATCTATCTATCTATCTATCTATCTATCTATCTATCTATCT	ATATCTATCTATCTATCTATCTATCTATCTATCTATCTATCTATCTATCTATCTATCTATCTATCT	999	PASS	INDEL;DP=119;VDB=0.0396;AF1=1;AC1=4;DP4=0,0,0,14;MQ=46;AC=4;AN=4;CSQ=-:-:INTERGENIC	GT:PL:DP:SP:GQ	1/1:203,21,0:7:0:44	1/1:194,21,0:7:0:44
3	53975532	.	TTATATATATATATATATATATACATATGTATATATATATATATATA	TTATATATATATATATATATACATATGTATATATATATATATATA	401	PASS	INDEL;DP=73;VDB=0.0353;AF1=1;AC1=4;DP4=0,1,22,29;MQ=48;PV4=1,0.48,0.37,0.32;AC=4;AN=4;MDV=97;PV1=0.48;PV2=0.37;QD=0.1243;MSD=28;PV3=0.32;PV0=1;SB=0.5750;CSQ=ENSMUST00000029311:ENSMUSG00000027748:INTRONIC+ENSMUST00000108005:ENSMUSG00000027748:INTRONIC	GT:PL:DP:SP:GQ	1/1:255,126,65:24:0:97	1/1:255,31,0:28:0:67
3	60557369	.	CTTCTTTCTTTCTTTCTTTCTTTCTTTCTTTCTTTCTTTCTTTCTTTCTTTCTTTCTTTCTTTCTTTCTTT	CTTCTTTCTTTCTTTCTTTCTTTCTTTCTTTCTTTCTTTCTTTCTTTCTTTCTTTCTTTCTTT	242	PASS	INDEL;DP=109;VDB=0.0364;AF1=1;AC1=4;DP4=0,0,5,6;MQ=36;AC=4;AN=4;CSQ=-:-:INTERGENIC	GT:PL:DP:SP:GQ	1/1:111,15,0:5:0:33	1/1:174,18,0:6:0:36
3	68948602	.	ACCCCC	ACCCCCC	99.6	PASS	INDEL;DP=27;VDB=0.0356;AF1=1;AC1=4;DP4=0,1,0,13;MQ=28;PV4=1,1,1,0.35;AC=4;AN=4;MDV=36;PV1=1;PV2=1;QD=0.0357;MSD=9;PV3=0.35;PV0=1;SB=0.0536;CSQ=-:-:INTERGENIC	GT:PL:DP:SP:GQ	1/1:77,18,0:9:0:36	1/1:66,15,0:5:0:33
3	70430766	.	TTATATATATATATATATATATATAT	TTATATATATATATATATATATATATAT	379	PASS	INDEL;DP=98;VDB=0.0394;AF1=1;AC1=4;DP4=2,0,39,31;MQ=49;PV4=0.5,1,0.39,1;AC=4;AN=4;MDV=99;PV1=1;PV2=0.39;QD=0.0713;MSD=39;PV3=1;PV0=0.5;SB=0.6667;CSQ=-:-:INTERGENIC	GT:PL:DP:SP:GQ	1/1:255,123,87:33:3:77	1/1:255,108,0:39:0:99
3	71081911	.	GTATATATATATATATATATATATATATATATATATATA	GTATATATATATATATATATATATATATATATATA	999	PASS	INDEL;DP=51;VDB=0.0380;AF1=1;AC1=4;DP4=0,0,19,11;MQ=45;AC=4;AN=4;CSQ=-:-:INTERGENIC	GT:PL:DP:SP:GQ	1/1:255,73,43:14:0:64	1/1:255,80,41:16:0:73
3	71432921	.	TTTTCTTTCTTTCTTTCTTTCTTTCTTTCTTTCTTTCTTTCTTTCTTTCTTTCTTTCTTTCTTTCTTT	TTTTCTTTCTTTCTTTCTTTCTTTCTTTCTTTCTTTCTTTCTTTCTTTCTTTCTTTCTTTCTTTCTTTCTTT	370	PASS	INDEL;DP=109;VDB=0.0402;AF1=1;AC1=4;DP4=0,0,8,9;MQ=46;AC=4;AN=4;CSQ=-:-:INTERGENIC	GT:PL:DP:SP:GQ	1/1:159,18,0:6:0:41	1/1:255,33,0:11:0:56
3	74983358	.	CTCTCTTCTCTTCTCTTCTCTTCTCTTCTCTTCTCTTCTCTTCTCTTCTCTTCTCTTCTCTTCTCTTCTCTTCTCTTCTCT	CTCTCTTCTCTTCTCTTCTCTTCTCTTCTCTTCTCTTCTCTTCTCTTCTCTTCTCTTCTCTTCTCTTCTCT	153	PASS	INDEL;DP=89;VDB=0.0394;AF1=1;AC1=4;DP4=0,0,1,10;MQ=29;AC=4;AN=4;CSQ=-:-:INTERGENIC	GT:PL:DP:SP:GQ	1/1:110,15,0:5:0:33	1/1:86,18,0:6:0:36
3	77419271	.	A	ANNNNNNNNN	104	PASS	INDEL;DP=79;VDB=0.0380;AF1=1;AC1=4;DP4=0,0,2,9;MQ=38;AC=4;AN=4;CSQ=-:-:INTERGENIC	GT:PL:DP:SP:GQ	1/1:68,15,0:5:0:33	1/1:79,18,0:6:0:36
3	80143575	.	CCTATCTATCTATCTATCTATCTATCTATCTATCTATCTATCTATCTATCTATCTATCTAT	CCTATCTATCTATCTATCTATCTATCTATCTATCTATCTATCTATCTATCTATCTAT	999	PASS	INDEL;DP=119;VDB=0.0401;AF1=1;AC1=4;DP4=0,0,6,13;MQ=49;AC=4;AN=4;CSQ=-:-:INTERGENIC	GT:PL:DP:SP:GQ	1/1:247,21,0:7:0:47	1/1:255,36,0:12:0:62
3	82226554	.	CTTTTTTTTTTTTTTT	CTTTTTTTTTTTTTT,CTTTTTTTTTTTTT	40.4	PASS	INDEL;DP=100;VDB=0.0399;AF1=1;AC1=4;DP4=1,1,20,28;MQ=46;PV4=1,0.3,0.18,0.18;AC=4,0;AN=4;MDV=99;PV1=0.3;PV2=0.18;QD=0.0457;MSD=29;PV3=0.18;PV0=1;SB=0.3621;CSQ=-:-:INTERGENIC	GT:PL:DP:SP:GQ	1/1:35,30,0,27,7,21:21:0:62	1/1:49,72,0,48,21,33:29:0:99
3	88282884	.	GTTTTTTTTTTTTTTTTTTTTTTTTTTTTTTTTTTTTTTTT	GTTTTTTTTTTTTTTTTTTTTTTTTTTTTTTTTTTTTTTTTTTTTTT,GTTTTTTTTTTTTTTTTTTTTTTTTTTTTTTTTTTTTTTTTTT	90.5	PASS	INDEL;DP=77;VDB=0.0387;AF1=1;AC1=4;DP4=0,0,10,6;MQ=37;AC=4,0;AN=4;CSQ=ENSMUST00000029699:ENSMUSG00000028063:DOWNSTREAM+ENSMUST00000036252:ENSMUSG00000028063:DOWNSTREAM+ENSMUST00000120377:ENSMUSG00000028063:DOWNSTREAM+ENSMUST00000135494:ENSMUSG00000028063:DOWNSTREAM+ENSMUST00000147537:ENSMUSG00000028063:DOWNSTREAM+ENSMUST00000150496:ENSMUSG00000028063:DOWNSTREAM	GT:PL:DP:SP:GQ	1/1:45,18,0,50,9,44:8:0:40	1/1:89,24,0,89,24,89:8:0:46
3	99978744	.	GGAGAAGAGAAGAGAAGAGAAGAGAAGAGAAGAGAAGAGAAGAGAAGAGAAGAGAAGAGAAGAGAAGAGAAGAG	GGAGAAGAGAAGAGAAGAGAAGAGAAGAGAAGAGAAGAGAAGAGAAGAGAAGAGAAGAGAAGAGAAGAGAAGAGAAGAG	254	PASS	INDEL;DP=70;VDB=0.0389;AF1=1;AC1=4;DP4=0,0,7,3;MQ=39;AC=4;AN=4;CSQ=ENSMUST00000029459:ENSMUSG00000027865:INTRONIC+ENSMUST00000106997:ENSMUSG00000027865:INTRONIC+ENSMUST00000150223:ENSMUSG00000027865:DOWNSTREAM	GT:PL:DP:SP:GQ	1/1:133,15,0:5:0:32	1/1:164,15,0:5:0:32
3	102435526	.	GTAGATAGATAGATAGATAGATAGATAGATAGATAGATAGATAGATAGATAGATAGATAGATAGATA	GTAGATAGATAGATAGATAGATAGATAGATAGATAGATAGATAGATAGATAGATAGATAGATA	999	PASS	INDEL;DP=101;VDB=0.0400;AF1=1;AC1=4;DP4=0,0,9,14;MQ=46;AC=4;AN=4;CSQ=-:-:INTERGENIC	GT:PL:DP:SP:GQ	1/1:224,24,0:8:0:53	1/1:255,45,0:15:0:74
3	106208749	.	GGGAAGGAAGGAAGGAAGGAAGGAAGGAAGGAAGGAAGGAAGGAAGGAAGGAAGGAAG	GGGAAGGAAGGAAGGAAGGAAGGAAGGAAGGAAGGAAGGAAGGAAGGAAGGAAGGAAGGAAG	310	PASS	INDEL;DP=86;VDB=0.0389;AF1=1;AC1=4;DP4=0,0,11,4;MQ=41;AC=4;AN=4;CSQ=ENSMUST00000029510:ENSMUSG00000027902:INTRONIC	GT:PL:DP:SP:GQ	1/1:147,18,0:6:0:40	1/1:207,27,0:9:0:49
3	118364606	.	CATATTATATTATATTATATTATATTATATTATATTATATTATATTATATTATATTATATT	CATATTATATTATATTATATTATATTATATTATATTATATTATATTATATTATATTATATTATATT	999	PASS	INDEL;DP=97;VDB=0.0402;AF1=1;AC1=4;DP4=0,0,8,14;MQ=48;AC=4;AN=4;CSQ=ENSMUST00000039177:ENSMUSG00000033308:INTRONIC+ENSMUST00000126254:ENSMUSG00000033308:WITHIN_NON_CODING_GENE,INTRONIC+ENSMUST00000149101:ENSMUSG00000033308:WITHIN_NON_CODING_GENE,INTRONIC+ENSMUST00000150950:ENSMUSG00000033308:WITHIN_NON_CODING_GENE,INTRONIC	GT:PL:DP:SP:GQ	1/1:255,24,0:8:0:53	1/1:255,42,0:14:0:71
3	124295160	.	AAAAGGAAAGGAAAGGAAAGGAAAGGAAAGGAAAGGAAAGGAAAGGAAAGGAAAGGAAAGGAAAGG	AAAAGGAAAGGAAAGGAAAGGAAAGGAAAGGAAAGGAAAGGAAAGGAAAGGAAAGGAAAGG	999	PASS	INDEL;DP=103;VDB=0.0402;AF1=1;AC1=4;DP4=0,0,5,10;MQ=44;AC=4;AN=4;CSQ=-:-:INTERGENIC	GT:PL:DP:SP:GQ	1/1:211,24,0:8:0:48	1/1:206,21,0:7:0:45
3	124902568	.	AAGAGAGAGAGAGAGAGAGAGAGAGAGAGAGAGAGAGAGAGAGAGAGAGAGAGAGAGAG	AAGAGAGAGAGAGAGAGAGAGAGAGAGAGAGAGAGAGAGAGAGAGAGAGAG	176	PASS	INDEL;DP=52;VDB=0.0402;AF1=1;AC1=4;DP4=0,0,7,4;MQ=34;AC=4;AN=4;CSQ=-:-:INTERGENIC	GT:PL:DP:SP:GQ	1/1:107,15,0:5:0:33	1/1:112,18,0:6:0:36
3	130833570	.	TTTTCTTTCTTTCTTTCTTTCTTTCTTTCTTTCTTTCTTTCTTTCTTTCTTTCTTTCTTTCTTTCTTT	TTTTCTTTCTTTCTTTCTTTCTTTCTTTCTTTCTTTCTTTCTTTCTTTCTTTCTTTCTTTCTTTCTTTCTTT	999	PASS	INDEL;DP=100;VDB=0.0396;AF1=1;AC1=4;DP4=0,0,1,12;MQ=48;AC=4;AN=4;CSQ=ENSMUST00000029611:ENSMUSG00000027985:INTRONIC+ENSMUST00000066849:ENSMUSG00000027985:INTRONIC+ENSMUST00000098611:ENSMUSG00000027985:INTRONIC+ENSMUST00000106341:ENSMUSG00000027985:INTRONIC+ENSMUST00000132737:ENSMUSG00000027985:WITHIN_NON_CODING_GENE,INTRONIC	GT:PL:DP:SP:GQ	1/1:227,24,0:8:0:43	1/1:169,15,0:5:0:34
3	142335131	.	AAAAGAAAGAAAGAAAGAAAGAAAGAAAGAAAGAAAGAAAGAAAGAAAGAAAGAGAGAAAGAAAGAGAGAAAGAAAGAGAGAAAGAAAGAAAGAA	AAAAGAAAGAAAGAAAGAAAGAAAGAAAGAAAGAAAGAAAGAAAGAAAGAAAGAAAGAGAGAAAGAAAGAGAGAAAGAAAGAGAGAAAGAAAGAAAGAA	999	PASS	INDEL;DP=109;VDB=0.0399;AF1=1;AC1=4;DP4=0,0,8,10;MQ=38;AC=4;AN=4;CSQ=-:-:INTERGENIC	GT:PL:DP:SP:GQ	1/1:237,30,0:10:0:58	1/1:222,24,0:8:0:52
3	143398093	.	AAAAGAAAGAAAGAAAGAAAGAAAGAAAGAAAGAAAGAAAGAAAGAAAGAAAGAAAGAAAGAAA	AAAAGAAAGAAAGAAAGAAAGAAAGAAAGAAAGAAAGAAAGAAAGAAAGAAAGAAAGAAAGAAAGAAA	999	PASS	INDEL;DP=89;VDB=0.0342;AF1=1;AC1=4;DP4=0,0,13,7;MQ=45;AC=4;AN=4;CSQ=-:-:INTERGENIC	GT:PL:DP:SP:GQ	1/1:236,24,0:8:0:53	1/1:255,36,0:12:0:65
3	152197017	.	CCTATCTATCTATCTATCTATCTATCTATCTATCTATCTATCTATCTATCTATCTATCTATC	CCTATCTATCTATCTATCTATCTATCTATCTATCTATCTATCTATCTATCTATCTATCTATCTATC	999	PASS	INDEL;DP=95;VDB=0.0402;AF1=1;AC1=4;DP4=0,0,8,17;MQ=41;AC=4;AN=4;CSQ=ENSMUST00000045262:ENSMUSG00000039058:INTRONIC	GT:PL:DP:SP:GQ	1/1:255,30,0:10:0:65	1/1:255,45,0:15:0:80
3	157765629	.	ACCC	A,ACC	249	PASS	INDEL;DP=68;VDB=0.0394;AF1=1;AC1=4;DP4=0,0,7,8;MQ=49;AC=4,0;AN=4;CSQ=ENSMUST00000029826:ENSMUSG00000028176:INTRONIC+ENSMUST00000106044:ENSMUSG00000028176:INTRONIC+ENSMUST00000168054:ENSMUSG00000028176:INTRONIC	GT:PL:DP:SP:GQ	1/1:191,21,0,186,8,183:8:0:44	1/1:102,21,0,102,21,102:7:0:44
4	7474339	.	CCTCTCTCTCTCTCTCTCTCTCTCTCTCTCTCTCTCTCTCTCTCTCTCTCTCTCTCT	CCTCTCTCTCTCTCTCTCTCTCTCTCTCTCTCTCTCTCTCTCTCTCTCTCTCTCT	248	PASS	INDEL;DP=92;VDB=0.0400;AF1=1;AC1=4;DP4=0,0,3,8;MQ=43;AC=4;AN=4;CSQ=-:-:INTERGENIC	GT:PL:DP:SP:GQ	1/1:140,18,0:6:0:36	1/1:151,15,0:5:0:33
4	10397510	.	GAGAAAAGAAAAGAAAAGAAAAGAAAAGAAAAGAAAAGAAAAGAAAAGAAAAGAAAAGAAAAGAAAA	GAGAAAAGAAAAGAAAAGAAAAGAAAAGAAAAGAAAAGAAAAGAAAAGAAAAGAAAAGAAAA	999	PASS	INDEL;DP=101;VDB=0.0397;AF1=1;AC1=4;DP4=0,0,4,12;MQ=47;AC=4;AN=4;CSQ=-:-:INTERGENIC	GT:PL:DP:SP:GQ	1/1:229,21,0:7:0:46	1/1:233,27,0:9:0:52
4	14836153	.	AACACACACACACACACACACACACACACACACACACACACACACACACATACACACACACACACAC	AACACACACACACACACACACACACACACACACACACACACACACACATACACACACACACACAC	189	PASS	INDEL;DP=82;VDB=0.0404;AF1=1;AC1=4;DP4=0,0,11,1;MQ=44;AC=4;AN=4;CSQ=ENSMUST00000029875:ENSMUSG00000028221:INTRONIC	GT:PL:DP:SP:GQ	1/1:110,21,0:7:0:40	1/1:122,15,0:5:0:34
4	15927716	.	GAAGAAAAGA	GAAGA	217	PASS	INDEL;DP=118;VDB=0.0402;AF1=1;AC1=4;DP4=0,0,12,2;MQ=42;AC=4;AN=4;CSQ=ENSMUST00000037198:ENSMUSG00000041153:INTRONIC+ENSMUST00000124770:ENSMUSG00000041153:DOWNSTREAM+ENSMUST00000134048:ENSMUSG00000041153:WITHIN_NON_CODING_GENE,INTRONIC+ENSMUST00000148819:ENSMUSG00000041153:DOWNSTREAM+ENSMUST00000149891:ENSMUSG00000041153:DOWNSTREAM	GT:PL:DP:SP:GQ	1/1:116,15,0:5:0:35	1/1:144,27,0:9:0:47
4	18475511	.	TGGGGGGGGGGG	TGGGGGGGGGG,TGGGGGGGGG	20.5	PASS	INDEL;DP=40;VDB=0.0336;AF1=1;AC1=4;DP4=0,0,18,1;MQ=35;AC=4,0;AN=4;CSQ=ENSMUST00000133363:ENSMUSG00000087402:WITHIN_NON_CODING_GENE,INTRONIC	GT:PL:DP:SP:GQ	1/1:31,18,0,24,3,21:7:0:34	1/1:33,36,0,33,36,33:12:0:52
4	23493231	.	GGAAGAAGAAGAAGAAGAAGAAGAAGAAGAAGAAGAAGAAGAAGAAGAAGAAGAAGAAGAAGAAGAAGAAGAAGAAGAAGAAGAAGA	GGAAGAAGAAGAAGAAGAAGAAGAAGAAGAAGAAGAAGAAGAAGAAGAAGAAGAAGAAGAAGAAGAAGAAGAAGAAGAAGA	999	PASS	INDEL;DP=81;VDB=0.0370;AF1=1;AC1=4;DP4=0,0,4,9;MQ=44;AC=4;AN=4;CSQ=-:-:INTERGENIC	GT:PL:DP:SP:GQ	1/1:233,24,0:8:0:43	1/1:160,15,0:5:0:34
4	27421343	.	TCACACACACACACACACACACACACACACACACACACACACA	TCACACACACACACACACACACACACACACACACACACACACACACACACACACACA	393	PASS	INDEL;DP=38;VDB=0.0361;AF1=1;AC1=4;DP4=0,0,6,9;MQ=43;AC=4;AN=4;CSQ=-:-:INTERGENIC	GT:PL:DP:SP:GQ	1/1:193,21,0:7:0:45	1/1:244,24,0:8:0:48
4	27652798	.	AAAAGAAAGAAAGAAAGAAAGAAAGAAAGAAAGAAAGAAAGAAAGAAAGAAAGAAAGAAAGAAAGAAAGAAAGA	AAAAGAAAGAAAGAAAGAAAGAAAGAAAGAAAGAAAGAAAGAAAGAAAGAAAGAAAGAAAGAAAGAAAGAAAGAAAGA	999	PASS	INDEL;DP=113;VDB=0.0394;AF1=1;AC1=4;DP4=0,0,12,8;MQ=44;AC=4;AN=4;CSQ=-:-:INTERGENIC	GT:PL:DP:SP:GQ	1/1:203,24,0:8:0:53	1/1:255,36,0:12:0:65
4	27909133	.	GAGAAAGAAAGAAAGAAAGAAAGAAAGAAAGAAAGAAAGAAAGAAAGAAAGAAAGA	GAGAAAGAAAGAAAGAAAGAAAGAAAGAAAGAAAGAAAGAAAGAAAGAAAGAAAGAAAGA	999	PASS	INDEL;DP=118;VDB=0.0368;AF1=1;AC1=4;DP4=0,0,11,10;MQ=47;AC=4;AN=4;CSQ=-:-:INTERGENIC	GT:PL:DP:SP:GQ	1/1:255,30,0:10:0:63	1/1:255,33,0:11:0:66
4	33189053	.	TTTCTCTTCTCTTCTCTTCTCTTCTCTTCTCTTCTCTTCTCTTCTCTTCTCTTCTCTTCTCTTCTCTTCTCTTCTCTT	TTTCTCTTCTCTTCTCTTCTCTTCTCTTCTCTTCTCTTCTCTTCTCTTCTCTTCTCTTCTCTTCTCTTCTCTTCTCTTCTCTT	999	PASS	INDEL;DP=106;VDB=0.0399;AF1=1;AC1=4;DP4=0,0,5,7;MQ=48;AC=4;AN=4;CSQ=-:-:INTERGENIC	GT:PL:DP:SP:GQ	1/1:231,18,0:6:0:38	1/1:233,18,0:6:0:38
4	35753688	.	CTCTTTCTTTCTTTCTTTCTTTCTTTCTTTCTTTCTTTCTTTCTTTCTTTCTTTCTTTCTTTCTTTCTTTCTTTC	CTCTTTCTTTCTTTCTTTCTTTCTTTCTTTCTTTCTTTCTTTCTTTCTTTCTTTCTTTCTTTCTTTCTTTCTTTCTTTC	204	PASS	INDEL;DP=125;VDB=0.0404;AF1=1;AC1=4;DP4=0,0,5,6;MQ=31;AC=4;AN=4;CSQ=ENSMUST00000065173:ENSMUSG00000045083:INTRONIC+ENSMUST00000098151:ENSMUSG00000045083:INTRONIC+ENSMUST00000108122:ENSMUSG00000045083:INTRONIC+ENSMUST00000108124:ENSMUSG00000045083:INTRONIC+ENSMUST00000164772:ENSMUSG00000045083:INTRONIC	GT:PL:DP:SP:GQ	1/1:136,18,0:6:0:36	1/1:111,15,0:5:0:33
4	48587952	.	CTCTTCTTCTTCTTCTTCTTCTTCTTCTTCTTCTTCTTCTTCTTCTTCTTCTTCTTCTTCTTCTTCTT	CTCTTCTTCTTCTTCTTCTTCTTCTTCTTCTTCTTCTTCTTCTTCTTCTTCTTCTTCTTCTTCTTCTTCTT	999	PASS	INDEL;DP=115;VDB=0.0402;AF1=1;AC1=4;DP4=0,0,7,11;MQ=46;AC=4;AN=4;CSQ=-:-:INTERGENIC	GT:PL:DP:SP:GQ	1/1:255,27,0:9:0:56	1/1:255,27,0:9:0:56
4	50040407	.	TTCTCTCTCTCTCTCTCTCTCTCTCTCTCTCTCTCTCTCTCTCTCTCTCTCTCTCT	TTCTCTCTCTCTCTCTCTCTCTCTCTCTCTCTCTCTCTCTCTCTCTCTCT	305	PASS	INDEL;DP=82;VDB=0.0384;AF1=1;AC1=4;DP4=0,0,7,8;MQ=43;AC=4;AN=4;CSQ=-:-:INTERGENIC	GT:PL:DP:SP:GQ	1/1:139,24,0:8:0:48	1/1:210,21,0:7:0:45
4	56342143	.	CGATGGATGGATGGATGGATGGATGGATGGATGGATGGATGGATGGATGG	CGATGGATGGATGGATGGATGGATGGATGGATGGATGGATGGATGGATGGATGG	999	PASS	INDEL;DP=84;VDB=0.0394;AF1=1;AC1=4;DP4=0,0,7,10;MQ=48;AC=4;AN=4;CSQ=-:-:INTERGENIC	GT:PL:DP:SP:GQ	1/1:255,27,0:9:0:54	1/1:255,24,0:8:0:51
4	65382771	.	CCTTTCTTTCTTTCTTTCTTTCTTTCTTTCTTTCTTTCTTTCTTTCTTTCTTTCTTTCTTTCTTTCTTTCTT	CCTTTCTTTCTTTCTTTCTTTCTTTCTTTCTTTCTTTCTTTCTTTCTTTCTTTCTTTCTTTCTTTCTT	382	PASS	INDEL;DP=106;VDB=0.0396;AF1=1;AC1=4;DP4=0,0,8,12;MQ=43;AC=4;AN=4;CSQ=ENSMUST00000030064:ENSMUSG00000028373:INTRONIC+ENSMUST00000068214:ENSMUSG00000028373:INTRONIC+ENSMUST00000084496:ENSMUSG00000028373:INTRONIC	GT:PL:DP:SP:GQ	1/1:171,21,0:7:0:47	1/1:255,39,0:13:0:65
4	67889573	.	TTT	TTTNTT	72.6	PASS	INDEL;DP=89;VDB=0.0404;AF1=1;AC1=4;DP4=0,0,6,6;MQ=43;AC=4;AN=4;CSQ=-:-:INTERGENIC	GT:PL:DP:SP:GQ	1/1:66,21,0:7:0:40	1/1:50,15,0:5:0:34
4	67945109	.	ATCTTTCTTTCTTTCTTTCTTTCTTTCTTTCTTTCTTTCTTTCTTTCTTTCTTTCTTTCTTTCTTT	ATCTTTCTTTCTTTCTTTCTTTCTTTCTTTCTTTCTTTCTTTCTTTCTTTCTTTCTTTCTTTCTTTCTTT	347	PASS	INDEL;DP=127;VDB=0.0402;AF1=1;AC1=4;DP4=0,0,5,10;MQ=46;AC=4;AN=4;CSQ=-:-:INTERGENIC	GT:PL:DP:SP:GQ	1/1:164,18,0:6:0:40	1/1:226,27,0:9:0:49
4	71396727	.	GAAAAAAAAAAAA	GAAAAAAAAAAAAA,GAAAAAAAAAAAAAA	45.4	PASS	INDEL;DP=82;VDB=0.0364;AF1=1;AC1=4;DP4=2,0,17,13;MQ=42;PV4=0.5,1,0.14,1;AC=4,0;AN=4;MDV=65;PV1=1;PV2=0.14;QD=0.0449;MSD=16;PV3=1;PV0=0.5;SB=0.6481;CSQ=-:-:INTERGENIC	GT:PL:DP:SP:GQ	1/1:38,30,0,29,12,25:16:0:62	1/1:51,33,0,49,28,46:16:0:65
4	79246243	.	GGAAAAGAAAAGAAAAGAAAAGAAAAGAAAAGAAAAGAAAAGAAAAGAAAAGAAAAGAAAAGAAAAGAAAA	GGAAAAGAAAAGAAAAGAAAAGAAAAGAAAAGAAAAGAAAAGAAAAGAAAAGAAAAGAAAAGAAAAGAAAAGAAAA	999	PASS	INDEL;DP=110;VDB=0.0402;AF1=1;AC1=4;DP4=0,0,12,12;MQ=43;AC=4;AN=4;CSQ=-:-:INTERGENIC	GT:PL:DP:SP:GQ	1/1:255,39,0:13:0:76	1/1:235,33,0:11:0:70
4	79582121	.	TCCCC	TCCC	120	PASS	INDEL;DP=45;VDB=0.0324;AF1=1;AC1=4;DP4=0,0,9,10;MQ=23;AC=4;AN=4;CSQ=-:-:INTERGENIC	GT:PL:DP:SP:GQ	1/1:78,21,0:7:0:47	1/1:86,36,0:12:0:62
4	84263433	.	GAAAGAAAAGAAAAGAAAAGAAAAGAAAAGAAAAGAAAAGAAAAGAAAAGAAAAGAAAAGAAAA	GAAAGAAAAGAAAAGAAAAGAAAAGAAAAGAAAAGAAAAGAAAAGAAAAGAAAAGAAAA	999	PASS	INDEL;DP=122;VDB=0.0394;AF1=1;AC1=4;DP4=0,0,4,16;MQ=47;AC=4;AN=4;CSQ=ENSMUST00000102820:ENSMUSG00000028487:INTRONIC+ENSMUST00000107198:ENSMUSG00000028487:INTRONIC+ENSMUST00000123276:ENSMUSG00000028487:WITHIN_NON_CODING_GENE,INTRONIC+ENSMUST00000175756:ENSMUSG00000028487:INTRONIC+ENSMUST00000175800:ENSMUSG00000028487:INTRONIC+ENSMUST00000175969:ENSMUSG00000028487:INTRONIC+ENSMUST00000176346:ENSMUS…	GT:PL:DP:SP:GQ	1/1:253,24,0:8:0:53	1/1:255,36,0:12:0:65
4	86883778	.	GTCTCTTCTCTTCTCTTCTCTTCTCTTCTCTTCTCTTCTCTTCTCTTCTCTTCTCTTCTCTTCTCT	GTCTCTTCTCTTCTCTTCTCTTCTCTTCTCTTCTCTTCTCTTCTCTTCTCTTCTCTTCTCT	999	PASS	INDEL;DP=173;VDB=0.0279;AF1=1;AC1=4;DP4=0,0,5,6;MQ=45;AC=4;AN=4;CSQ=-:-:INTERGENIC	GT:PL:DP:SP:GQ	1/1:205,15,0:5:0:33	1/1:199,18,0:6:0:36
4	93537610	.	CTGTGTGTGTGTGTGTGTGTGTGTGTGTGTGTGTGTGTGTGTGTGTGTGTGTGTG	CTGTGTGTGTGTGTGTGTGTGTGTGTGTGTGTGTGTGTGTGTGTGTGTGTGTG	133	PASS	INDEL;DP=92;VDB=0.0364;AF1=1;AC1=4;DP4=0,0,5,6;MQ=42;AC=4;AN=4;CSQ=-:-:INTERGENIC	GT:PL:DP:SP:GQ	1/1:80,18,0:6:0:36	1/1:96,15,0:5:0:33
4	95348291	.	CTTTTTTTTTTTTTTTTTTTTTTTTTTTTTTTTTTTTTTTTTT	CTTTTTTTTTTTTTTTTTTTTTTTTTTTTTTTTTTTTTTTTTTTTTTT	34.6	PASS	INDEL;DP=79;VDB=0.0372;AF1=1;AC1=4;DP4=0,0,9,1;MQ=43;AC=4;AN=4;CSQ=ENSMUST00000043335:ENSMUSG00000028573:INTRONIC+ENSMUST00000079223:ENSMUSG00000028573:INTRONIC+ENSMUST00000107091:ENSMUSG00000028573:INTRONIC+ENSMUST00000125742:ENSMUSG00000028573:WITHIN_NON_CODING_GENE,INTRONIC+ENSMUST00000131654:ENSMUSG00000028573:NMD_TRANSCRIPT,INTRONIC+ENSMUST00000134012:ENSMUSG00000028573:INTRONIC+ENSMUST00000…	GT:PL:DP:SP:GQ	1/1:39,15,0:5:0:31	1/1:39,15,0:5:0:31
4	111719896	.	TTTTCTTTCTTTCTTTCTTTCTTTCTTTCTTTCTTTCTTTCTTTCTTTCTTTCTTTCTTTCTTT	TTTTCTTTCTTTCTTTCTTTCTTTCTTTCTTTCTTTCTTTCTTTCTTTCTTTCTTTCTTT	999	PASS	INDEL;DP=121;VDB=0.0396;AF1=1;AC1=4;DP4=0,0,8,11;MQ=49;AC=4;AN=4;CSQ=-:-:INTERGENIC	GT:PL:DP:SP:GQ	1/1:255,27,0:9:0:57	1/1:255,30,0:10:0:60
4	111912450	.	CCTTTCTTTCTTTCTTTCTTTCTTTCTTTCTTTCTTTCTTTCTTTCTTTCTTTCTTTCTTTCTT	CCTTTCTTTCTTTCTTTCTTTCTTTCTTTCTTTCTTTCTTTCTTTCTTTCTTTCTTTCTTTCTTTCTT	308	PASS	INDEL;DP=122;VDB=0.0355;AF1=1;AC1=4;DP4=0,0,5,14;MQ=32;AC=4;AN=4;CSQ=ENSMUST00000038455:ENSMUSG00000070868:INTRONIC+ENSMUST00000170945:ENSMUSG00000070868:INTRONIC+ENSMUST00000170965:ENSMUSG00000070868:INTRONIC	GT:PL:DP:SP:GQ	1/1:186,27,0:9:0:57	1/1:166,30,0:10:0:60
4	120699054	.	TACACACACACACACACACACACACACACACACACACACACACACACACACACACA	TACACACACACACACACACACACACACACACACACACACACACACACACACA	238	PASS	INDEL;DP=54;VDB=0.0383;AF1=1;AC1=4;DP4=0,0,4,7;MQ=43;AC=4;AN=4;CSQ=-:-:INTERGENIC	GT:PL:DP:SP:GQ	1/1:124,18,0:6:0:36	1/1:157,15,0:5:0:33
4	126926226	.	AATCTATCTATCTATCTATCTATCTATCTATCTATCTATCTATCTATCTATCTATCTAT	AATCTATCTATCTATCTATCTATCTATCTATCTATCTATCTATCTATCTATCTATCTATCTAT	999	PASS	INDEL;DP=85;VDB=0.0401;AF1=1;AC1=4;DP4=0,0,7,4;MQ=50;AC=4;AN=4;CSQ=ENSMUST00000142029:ENSMUSG00000042380:DOWNSTREAM	GT:PL:DP:SP:GQ	1/1:244,18,0:6:0:36	1/1:204,15,0:5:0:33
4	133338759	.	TAGAAAGAAAGAAAGAAAGAAAGAAAGAAAGAAAGAAAGAAAGAAAGAAAGAAAGAAAGAAAGAAAGAAAGAAAGA	TAGAAAGAAAGAAAGAAAGAAAGAAAGAAAGAAAGAAAGAAAGAAAGAAAGAAAGAAAGAAAGAAAGAAAGAAAGAAAGA	999	PASS	INDEL;DP=96;VDB=0.0389;AF1=1;AC1=4;DP4=0,0,19,9;MQ=47;AC=4;AN=4;CSQ=-:-:INTERGENIC	GT:PL:DP:SP:GQ	1/1:255,39,0:13:0:82	1/1:255,45,0:15:0:88
4	133865815	.	TTATCTATCTATCTATCTATCTATCTATCTATCTATCTATCTATCTATCTAT	TTATCTATCTATCTATCTATCTATCTATCTATCTATCTATCTATCTATCTATCTAT	999	PASS	INDEL;DP=116;VDB=0.0368;AF1=1;AC1=4;DP4=0,0,10,10;MQ=50;AC=4;AN=4;CSQ=-:-:INTERGENIC	GT:PL:DP:SP:GQ	1/1:255,33,0:11:0:59	1/1:255,94,73:9:0:47
4	135921575	.	CATATATATATATATATATATATATA	CATATATATATATATATATATATATATA	273	PASS	INDEL;DP=60;VDB=0.0392;AF1=1;AC1=4;DP4=0,0,13,3;MQ=46;AC=4;AN=4;CSQ=-:-:INTERGENIC	GT:PL:DP:SP:GQ	1/1:134,24,0:8:0:50	1/1:183,24,0:8:0:50
4	135993524	.	TAGAAAGAAAGAAAGAAAGAAAGAAAGAAAGAAAGAAAGAAAGAAAGAAAGAAAGAAAGAAAGAAAGAAAGAAAGAAAGAA	TAGAAAGAAAGAAAGAAAGAAAGAAAGAAAGAAAGAAAGAAAGAAAGAAAGAAAGAAAGAAAGAAAGAAAGAA	999	PASS	INDEL;DP=97;VDB=0.0386;AF1=1;AC1=4;DP4=0,0,7,8;MQ=47;AC=4;AN=4;CSQ=ENSMUST00000088677:ENSMUSG00000070687:INTRONIC+ENSMUST00000117699:ENSMUSG00000070687:INTRONIC+ENSMUST00000121571:ENSMUSG00000070687:INTRONIC+ENSMUST00000133818:ENSMUSG00000070687:WITHIN_NON_CODING_GENE,INTRONIC	GT:PL:DP:SP:GQ	1/1:218,18,0:6:0:40	1/1:255,27,0:9:0:49
4	136988232	.	GATTTATTTATTTATTTATTTATTTATTTATTTATTTATTTATTTATTTATTTATTTA	GATTTATTTATTTATTTATTTATTTATTTATTTATTTATTTATTTATTTATTTATTTATTTA	378	PASS	INDEL;DP=75;VDB=0.0389;AF1=1;AC1=4;DP4=0,0,7,5;MQ=45;AC=4;AN=4;CSQ=ENSMUST00000102522:ENSMUSG00000023433:UPSTREAM+ENSMUST00000140495:ENSMUSG00000086845:DOWNSTREAM	GT:PL:DP:SP:GQ	1/1:180,15,0:5:0:34	1/1:241,21,0:7:0:40
4	138697774	.	CAAAAAAAAAAAAAAAAAAAAAAAAAAAAAAAAAAA	CAAAAAAAAAAAAAAAAAAAAAAAAAAAAAAAAAAAAAA,CAAAAAAAAAAAAAAAAAAAAAAAAAAAAAAAAAAAA	34.5	PASS	INDEL;DP=79;VDB=0.0385;AF1=1;AC1=4;DP4=0,0,14,7;MQ=43;AC=4,0;AN=4;CSQ=-:-:INTERGENIC	GT:PL:DP:SP:GQ	1/1:31,18,0,34,12,31:7:0:40	1/1:47,33,0,55,16,46:14:0:55
4	140217093	.	TAATAAATAAATAAATAAATAAATAAATAAATAAATAAATAAATAAATAAATAAATAA	TAATAAATAAATAAATAAATAAATAAATAAATAAATAAATAAATAAATAAATAAATAAATAA	999	PASS	INDEL;DP=98;VDB=0.0394;AF1=1;AC1=4;DP4=0,0,7,9;MQ=41;AC=4;AN=4;CSQ=ENSMUST00000069623:ENSMUSG00000040964:INTRONIC+ENSMUST00000105800:ENSMUSG00000040964:INTRONIC+ENSMUST00000164152:ENSMUSG00000040964:INTRONIC	GT:PL:DP:SP:GQ	1/1:224,27,0:9:0:52	1/1:242,21,0:7:0:46
4	143355194	.	GAGAAGAAGAAGAAGAAGAAGAAGAAGAAGAAGAAGAAGAAGAAGAAGAAGAAGAAGAAGAAGAAGAAGAAGAAGAAGAAG	GAGAAGAAGAAGAAGAAGAAGAAGAAGAAGAAGAAGAAGAAGAAGAAGAAGAAGAAGAAGAAGAAGAAGAAGAAGAAGAAGAAG	224	PASS	INDEL;DP=97;VDB=0.0404;AF1=1;AC1=4;DP4=0,0,7,4;MQ=35;AC=4;AN=4;CSQ=-:-:INTERGENIC	GT:PL:DP:SP:GQ	1/1:139,18,0:6:0:36	1/1:128,15,0:5:0:33
4	146527176	.	ACTTTCTTTCTTTCTTTCTTTCTTTCTTTCTTTCTTTCTTTCTTTCTTTCTTTCTTTCTTTCTTTC	ACTTTCTTTCTTTCTTTCTTTCTTTCTTTCTTTCTTTCTTTCTTTCTTTCTTTCTTTCTTTC	999	PASS	INDEL;DP=115;VDB=0.0377;AF1=1;AC1=4;DP4=0,0,5,9;MQ=40;AC=4;AN=4;CSQ=ENSMUST00000084149:ENSMUSG00000067916:INTRONIC+ENSMUST00000126176:ENSMUSG00000084976:WITHIN_NON_CODING_GENE,INTRONIC+ENSMUST00000130030:ENSMUSG00000084976:WITHIN_NON_CODING_GENE,INTRONIC+ENSMUST00000151022:ENSMUSG00000067916:INTRONIC+ENSMUST00000172415:ENSMUSG00000091833:WITHIN_NON_CODING_GENE,INTRONIC	GT:PL:DP:SP:GQ	1/1:210,21,0:7:0:44	1/1:229,21,0:7:0:44
4	152471265	.	CAAAAAAAAAAAAAAAAAAAAAAAAAAAAAAAAAAAAAAAAA	CAAAAAAAAAAAAAAAAAAAAAAAAAAAAAAAAAAAAAAAAAAAAA	69.5	PASS	INDEL;DP=59;VDB=0.0357;AF1=1;AC1=4;DP4=1,0,11,8;MQ=37;PV4=1,1,1,0.18;AC=4;AN=4;MDV=50;PV1=1;PV2=1;QD=0.0439;MSD=12;PV3=0.18;PV0=1;SB=0.5625;CSQ=-:-:INTERGENIC	GT:PL:DP:SP:GQ	1/1:60,24,0:8:0:50	1/1:53,24,0:12:0:50
5	10104407	.	CTCTTTCTTTCTTTCTTTCTTTCTTTCTTTCTTTCTTTCTTTCTTTCTTTCT	CTCTTTCTTTCTTTCTTTCTTTCTTTCTTTCTTTCTTTCTTTCTTTCTTTCTTTCT	999	PASS	INDEL;DP=118;VDB=0.0388;AF1=1;AC1=4;DP4=0,0,18,15;MQ=45;AC=4;AN=4;CSQ=-:-:INTERGENIC	GT:PL:DP:SP:GQ	1/1:255,54,0:18:0:99	1/1:255,45,0:15:0:94
5	10891347	.	TAAAAAAAAAAA	TAAAAAAAAAAAA,TAAAAAAAAAAAAA	68.4	PASS	INDEL;DP=105;VDB=0.0348;AF1=1;AC1=4;DP4=2,3,55,33;MQ=38;PV4=0.37,1,0.43,0.1;AC=4,0;AN=4;MDV=99;PV1=1;PV2=0.43;QD=0.0357;MSD=49;PV3=0.1;PV0=0.37;SB=0.3795;CSQ=ENSMUST00000163787:ENSMUSG00000091903:INTRONIC	GT:PL:DP:SP:GQ	1/1:54,77,0,36,40,30:44:3:99	1/1:58,111,0,55,104,50:49:0:99
5	11766501	.	TGATAGATAGATAGATAGATAGATAGATAGATAGATAGATAGATAGAT	TGATAGATAGATAGATAGATAGATAGATAGATAGATAGATAGAT	999	PASS	INDEL;DP=128;VDB=0.0394;AF1=1;AC1=4;DP4=2,0,40,20;MQ=29;PV4=1,1,1,1;AC=4;AN=4;MDV=99;PV1=1;PV2=1;QD=0.0102;MSD=33;PV3=1;PV0=1;SB=0.4268;CSQ=ENSMUST00000167566:ENSMUSG00000091885:UPSTREAM	GT:PL:DP:SP:GQ	1/1:255,87,0:29:0:99	1/1:255,72,0:33:0:99
5	12787875	.	GTCTCTCTCTCTCTCTCTCTCTCTCTCTCTCTCTCTCTCTCTCTCTCTCTCTCTCTCTC	GTCTCTCTCTCTCTCTCTCTCTCTCTCTCTCTCTCTCTCTCTCTCTCTCTCTC	200	PASS	INDEL;DP=82;VDB=0.0396;AF1=1;AC1=4;DP4=0,0,4,10;MQ=47;AC=4;AN=4;CSQ=-:-:INTERGENIC	GT:PL:DP:SP:GQ	1/1:102,18,0:6:0:40	1/1:141,24,0:8:0:46
5	18486807	.	CTTTTTTTTTTTTTT	CTTTTTTTTTTTTT,CTTTTTTTTTTTT	37.4	PASS	INDEL;DP=71;VDB=0.0364;AF1=1;AC1=4;DP4=1,5,8,37;MQ=36;PV4=1,1,0.13,0.21;AC=4,0;AN=4;MDV=73;PV1=1;PV2=0.13;QD=0.0364;MSD=26;PV3=0.21;PV0=1;SB=0.1974;CSQ=-:-:INTERGENIC	GT:PL:DP:SP:GQ	1/1:36,34,0,45,57,36:25:0:66	1/1:45,41,0,49,54,43:26:3:73
5	19215705	.	GAAAAAAAAAAAAAAAAAAAAAAAAAAAAAAAAAA	GAAAAAAAAAAAAAAAAAAAAAAAAAAAAAAAAAAAAA,GAAAAAAAAAAAAAAAAAAAAAAAAAAAAAAAAAAAA	17.5	PASS	INDEL;DP=100;VDB=0.0397;AF1=1;AC1=4;DP4=0,0,30,5;MQ=38;AC=4,0;AN=4;CSQ=ENSMUST00000088516:ENSMUSG00000040003:INTRONIC	GT:PL:DP:SP:GQ	1/1:30,39,0,33,31,30:14:0:53	1/1:31,48,0,42,23,30:21:0:61
5	19320653	.	TAAGAAAGAAAGAAAGAAAGAAAGAAAGAAAGAAAGAAAGAAAGAAAGAAAGAAAGA	TAAGAAAGAAAGAAAGAAAGAAAGAAAGAAAGAAAGAAAGAAAGAAAGAAAGAAAGAAAGA	999	PASS	INDEL;DP=102;VDB=0.0379;AF1=1;AC1=4;DP4=0,0,15,6;MQ=49;AC=4;AN=4;CSQ=ENSMUST00000088516:ENSMUSG00000040003:INTRONIC	GT:PL:DP:SP:GQ	1/1:255,24,0:8:0:53	1/1:255,39,0:13:0:68
5	21717792	.	GTGTAT	GTGTATGTAT	183	PASS	INDEL;DP=114;VDB=0.0356;AF1=1;AC1=4;DP4=1,1,43,38;MQ=47;PV4=1,1,1,1;AC=4;AN=4;MDV=99;PV1=1;PV2=1;QD=0.0834;MSD=50;PV3=1;PV0=1;SB=0.4432;CSQ=ENSMUST00000062372:ENSMUSG00000042453:INTRONIC+ENSMUST00000115152:ENSMUSG00000042453:INTRONIC+ENSMUST00000161356:ENSMUSG00000042453:INTRONIC+ENSMUST00000162427:ENSMUSG00000042453:WITHIN_NON_CODING_GENE,INTRONIC+ENSMUST00000162622:ENSMUSG00000042453:WITHIN_NON…	GT:PL:DP:SP:GQ	1/1:255,249,153:50:0:99	1/1:255,178,130:33:0:99
5	24244452	.	TAAA	TAA	999	PASS	INDEL;DP=103;VDB=0.0379;AF1=1;AC1=4;DP4=0,0,45,52;MQ=49;AC=4;AN=4;CSQ=-:-:INTERGENIC	GT:PL:DP:SP:GQ	1/1:255,178,0:59:0:99	1/1:255,114,0:38:0:99
5	34174755	.	CTTT	CNNNNNNNNNNTTT,CT	155	PASS	INDEL;DP=75;VDB=0.0381;AF1=1;AC1=4;DP4=0,0,2,10;MQ=38;AC=4,0;AN=4;CSQ=ENSMUST00000066854:ENSMUSG00000057406:INTRONIC+ENSMUST00000075812:ENSMUSG00000057406:INTRONIC+ENSMUST00000114397:ENSMUSG00000057406:INTRONIC+ENSMUST00000155880:ENSMUSG00000057406:INTRONIC+ENSMUST00000168912:ENSMUSG00000057406:INTRONIC	GT:PL:DP:SP:GQ	1/1:111,15,0,113,10,110:6:0:33	1/1:87,18,0,87,18,87:6:0:36
5	42622587	.	TTTTCTTTCTTTCTTTCTTTCTTTCTTTCTTTCTTTCTTTCTTTCTTTCTTTCTTTCT	TTTTCTTTCTTTCTTTCTTTCTTTCTTTCTTTCTTTCTTTCTTTCTTTCT	999	PASS	INDEL;DP=74;VDB=0.0404;AF1=1;AC1=4;DP4=0,0,14,8;MQ=48;AC=4;AN=4;CSQ=-:-:INTERGENIC	GT:PL:DP:SP:GQ	1/1:255,39,0:13:0:71	1/1:187,27,0:9:0:59
5	46575200	.	CCTTTCTTTCTTTCTTTCTTTCTTTCTTTCTTTCTTTCTTTCTTTCTTTCTTTCTTTCTTTC	CCTTTCTTTCTTTCTTTCTTTCTTTCTTTCTTTCTTTCTTTCTTTCTTTCTTTCTTTCTTTCTTTC	390	PASS	INDEL;DP=118;VDB=0.0381;AF1=1;AC1=4;DP4=0,0,6,14;MQ=34;AC=4;AN=4;CSQ=-:-:INTERGENIC	GT:PL:DP:SP:GQ	1/1:179,18,0:6:0:41	1/1:255,42,0:14:0:65
5	48819605	.	ACCC	ACCCC	52.5	PASS	INDEL;DP=22;VDB=0.0384;AF1=1;AC1=4;DP4=0,0,8,9;MQ=11;AC=4;AN=4;CSQ=ENSMUST00000087395:ENSMUSG00000029088:INTRONIC+ENSMUST00000101214:ENSMUSG00000029088:INTRONIC+ENSMUST00000101215:ENSMUSG00000029088:INTRONIC+ENSMUST00000113950:ENSMUSG00000029088:INTRONIC+ENSMUST00000166924:ENSMUSG00000029088:INTRONIC+ENSMUST00000172363:ENSMUSG00000029088:INTRONIC+ENSMUST00000175660:ENSMUSG00000029088:INTRONIC+ENS…	GT:PL:DP:SP:GQ	1/1:20,18,0:6:0:39	1/1:76,33,0:11:0:54
5	56430474	.	CTCTTTCTTTCTTTCTTTCTTTCTTTCTTTCTTTCTTTCTTTCTTTCTTTCTTTCTTTCTTTCTTTCTTTCTTT	CTCTTTCTTTCTTTCTTTCTTTCTTTCTTTCTTTCTTTCTTTCTTTCTTTCTTTCTTTCTTTCTTTCTTT	999	PASS	INDEL;DP=100;VDB=0.0396;AF1=1;AC1=4;DP4=0,0,6,6;MQ=50;AC=4;AN=4;CSQ=-:-:INTERGENIC	GT:PL:DP:SP:GQ	1/1:200,15,0:5:0:34	1/1:252,21,0:7:0:40
5	69407305	.	GGAAAGAAAGAAAGAAAGAAAGAAAGAAAGAAAGAAAGAAAGAAAGAAAGAAAGAAAGAAA	GGAAAGAAAGAAAGAAAGAAAGAAAGAAAGAAAGAAAGAAAGAAAGAAAGAAAGAAAGAAAGAAA	999	PASS	INDEL;DP=98;VDB=0.0396;AF1=1;AC1=4;DP4=0,0,8,9;MQ=33;AC=4;AN=4;CSQ=-:-:INTERGENIC	GT:PL:DP:SP:GQ	1/1:229,30,0:10:0:55	1/1:169,21,0:7:0:46
5	72287761	.	AAAGAAGAAGAAGAAGAAGAAGAAGAAGAAGAAGAAGAAGAAGAAGAAGAAGAAGAAGAAGAAGAAGAAGAAGAAGAAG	AAAGAAGAAGAAGAAGAAGAAGAAGAAGAAGAAGAAGAAGAAGAAGAAGAAGAAGAAGAAGAAGAAGAAGAAGAAGAAGAAG	267	PASS	INDEL;DP=91;VDB=0.0397;AF1=1;AC1=4;DP4=0,0,5,9;MQ=31;AC=4;AN=4;CSQ=ENSMUST00000031122:ENSMUSG00000029212:INTRONIC	GT:PL:DP:SP:GQ	1/1:159,24,0:8:0:46	1/1:151,18,0:6:0:40
5	73666644	.	GGAAAGAAAGAAAGAAAGAAAGAAAGAAAGAAAGAAAGAAAGAAAGAAAGAAAG	GGAAAGAAAGAAAGAAAGAAAGAAAGAAAGAAAGAAAGAAAGAAAGAAAGAAAGAAAG	999	PASS	INDEL;DP=95;VDB=0.0379;AF1=1;AC1=4;DP4=0,0,9,13;MQ=47;AC=4;AN=4;CSQ=-:-:INTERGENIC	GT:PL:DP:SP:GQ	1/1:255,39,0:13:0:71	1/1:231,27,0:9:0:59
5	75346371	.	TTTCTTCTTCTTCTTCTTCTTCTTCTTCTTCTTCTTCTTCTTCTTCTTCTTCTTCTTCTTCTTCTTCTTCTTCTTCTTCTTCTTCTTTTTCTTCTTCTTCTTCTTCTTCTTCTTC	TTTCTTCTTCTTCTTCTTCTTCTTCTTCTTCTTCTTCTTCTTCTTCTTCTTCTTCTTCTTCTTCTTCTTCTTCTTCTTCTTCTTTTTCTTCTTCTTCTTCTTCTTCTTCTTC	999	PASS	INDEL;DP=114;VDB=0.0377;AF1=1;AC1=4;DP4=0,0,11,11;MQ=49;AC=4;AN=4;CSQ=ENSMUST00000101121:ENSMUSG00000072874:WITHIN_NON_CODING_GENE,INTRONIC	GT:PL:DP:SP:GQ	1/1:255,30,0:10:0:64	1/1:255,36,0:12:0:70
5	77803300	.	T	TNNNNNNNN	999	PASS	INDEL;DP=141;VDB=0.0307;AF1=1;AC1=4;DP4=0,0,9,10;MQ=37;AC=4;AN=4;CSQ=ENSMUST00000046746:ENSMUSG00000036256:INTRONIC+ENSMUST00000072884:ENSMUSG00000036256:INTRONIC+ENSMUST00000163898:ENSMUSG00000036256:INTRONIC	GT:PL:DP:SP:GQ	1/1:234,42,0:14:0:62	1/1:144,15,0:5:0:35
5	82819074	.	TTATCTATCTATCTATCTATCTATCTATCTATCTATCTATCTATCTATCTATCTATCTATCTATCTATC	TTATCTATCTATCTATCTATCTATCTATCTATCTATCTATCTATCTATCTATCTATCTATC	999	PASS	INDEL;DP=126;VDB=0.0396;AF1=1;AC1=4;DP4=0,0,6,8;MQ=50;AC=4;AN=4;CSQ=-:-:INTERGENIC	GT:PL:DP:SP:GQ	1/1:218,15,0:5:0:35	1/1:255,27,0:9:0:47
5	89333608	.	ATTTCTTTCTTTCTTTCTTTCTTTCTTTCTTTCTTTCTTTCTTTCTTTCTTTCTTTCTTTCTTTCTTTCTTTCTTTCTTTCT	ATTTCTTTCTTTCTTTCTTTCTTTCTTTCTTTCTTTCTTTCTTTCTTTCTTTCTTTCTTTCTTTCTTTCTTTCTTTCTTTCTTTCT	269	PASS	INDEL;DP=112;VDB=0.0388;AF1=1;AC1=4;DP4=0,0,3,9;MQ=35;AC=4;AN=4;CSQ=ENSMUST00000113218:ENSMUSG00000060961:INTRONIC+ENSMUST00000148750:ENSMUSG00000060961:INTRONIC+ENSMUST00000156238:ENSMUSG00000060961:INTRONIC	GT:PL:DP:SP:GQ	1/1:102,18,0:6:0:38	1/1:210,18,0:6:0:38
5	92990568	.	GAGAAGAAGAAGAAGAAGAAGAAGAAGAAGAAGAAGAAGAAGAAGAAGAAGAAGAAGAAGAAGAAGAAGAA	GAGAAGAAGAAGAAGAAGAAGAAGAAGAAGAAGAAGAAGAAGAAGAAGAAGAAGAAGAAGAAGAAGAA	408	PASS	INDEL;DP=95;VDB=0.0404;AF1=1;AC1=4;DP4=0,0,13,6;MQ=45;AC=4;AN=4;CSQ=ENSMUST00000146417:ENSMUSG00000057068:INTRONIC+ENSMUST00000149617:ENSMUSG00000057068:NMD_TRANSCRIPT,INTRONIC+ENSMUST00000171116:ENSMUSG00000057068:UPSTREAM	GT:PL:DP:SP:GQ	1/1:196,15,0:5:0:35	1/1:255,42,0:14:0:62
5	93502023	.	ATTCCTTCCTTCCTTCCTTCCTTCCTTCCTTCCTTCCTTCCTTCCTTCCTTCCTTC	ATTCCTTCCTTCCTTCCTTCCTTCCTTCCTTCCTTCCTTCCTTCCTTCCTTCCTTCCTTC	999	PASS	INDEL;DP=87;VDB=0.0381;AF1=1;AC1=4;DP4=0,0,5,14;MQ=46;AC=4;AN=4;CSQ=ENSMUST00000157615:ENSMUSG00000088240:UPSTREAM	GT:PL:DP:SP:GQ	1/1:249,21,0:7:0:47	1/1:255,36,0:12:0:62
5	95261081	.	CTCTTTCTTTCTTTCTTTCTTTCTTTCTTTCTTTCTTTCTTTCTTTCTTTCTTTCTT	CTCTTTCTTTCTTTCTTTCTTTCTTTCTTTCTTTCTTTCTTTCTTTCTTTCTT	61.5	PASS	INDEL;DP=87;VDB=0.0281;AF1=1;AC1=4;DP4=0,0,5,9;MQ=14;AC=4;AN=4;CSQ=-:-:INTERGENIC	GT:PL:DP:SP:GQ	1/1:47,18,0:6:0:40	1/1:58,24,0:8:0:46
5	99246414	.	GAGAAAGAAAGAAAGAAAGAAAGAAAGAAAGAAAGAAAGAAAGAAAGAAAGAAAGAAAG	GAGAAAGAAAGAAAGAAAGAAAGAAAGAAAGAAAGAAAGAAAGAAAGAAAGAAAGAAAGAAAG	999	PASS	INDEL;DP=131;VDB=0.0379;AF1=1;AC1=4;DP4=0,0,13,5;MQ=45;AC=4;AN=4;CSQ=-:-:INTERGENIC	GT:PL:DP:SP:GQ	1/1:209,21,0:7:0:47	1/1:255,33,0:11:0:59
5	105643523	.	TCT	TCTTACCATAACT	35.6	PASS	INDEL;DP=16;VDB=0.0399;AF1=1;AC1=4;DP4=0,0,10,1;MQ=13;AC=4;AN=4;CSQ=ENSMUST00000065588:ENSMUSG00000054588:DOWNSTREAM+ENSMUST00000100961:ENSMUSG00000054588:DOWNSTREAM	GT:PL:DP:SP:GQ	1/1:46,18,0:6:0:36	1/1:33,15,0:5:0:33
5	119695848	.	CATATATA	CATA	191	PASS	INDEL;DP=70;VDB=0.0402;AF1=1;AC1=4;DP4=2,0,1,35;MQ=20;PV4=0.0043,1,1,0.23;AC=4;AN=4;MDV=85;PV1=1;PV2=1;QD=0.0197;MSD=20;PV3=0.23;PV0=0.0043;SB=0.0463;CSQ=-:-:INTERGENIC	GT:PL:DP:SP:GQ	1/1:92,42,0:18:0:85	1/1:143,40,0:20:0:83
5	120044079	.	TTCTCTCTCTCTCTCTCTCTCTCTCTCTCTCTCTCTCTCTCTCTCTCTCTCTCTCT	TTCTCTCTCTCTCTCTCTCTCTCTCTCTCTCTCTCTCTCTCTCTCTCTCTCT	258	PASS	INDEL;DP=83;VDB=0.0401;AF1=1;AC1=4;DP4=0,0,9,4;MQ=46;AC=4;AN=4;CSQ=-:-:INTERGENIC	GT:PL:DP:SP:GQ	1/1:150,21,0:7:0:42	1/1:151,18,0:6:0:39
5	120666009	.	CTTTTTTTTTTTT	CTTTTTTTTTTT,CTTTTTTTTTT	79.4	PASS	INDEL;DP=73;VDB=0.0402;AF1=1;AC1=4;DP4=2,1,26,25;MQ=46;PV4=1,1,0.49,0.39;AC=4,0;AN=4;MDV=99;PV1=1;PV2=0.49;QD=0.0361;MSD=32;PV3=0.39;PV0=1;SB=0.6420;CSQ=-:-:INTERGENIC	GT:PL:DP:SP:GQ	1/1:64,69,0,70,90,64:32:0:99	1/1:59,50,0,58,46,55:22:0:99
5	122282032	.	GT	G	999	PASS	INDEL;DP=72;VDB=0.0342;AF1=1;AC1=4;DP4=0,0,32,37;MQ=50;AC=4;AN=4;CSQ=ENSMUST00000040308:ENSMUSG00000042594:INTRONIC+ENSMUST00000086310:ENSMUSG00000042594:INTRONIC+ENSMUST00000118580:ENSMUSG00000042594:INTRONIC+ENSMUST00000122426:ENSMUSG00000042594:INTRONIC+ENSMUST00000136960:ENSMUSG00000042594:NMD_TRANSCRIPT,INTRONIC+ENSMUST00000137682:ENSMUSG00000042594:INTRONIC+ENSMUST00000167396:ENSMUSG0000004…	GT:PL:DP:SP:GQ	1/1:255,126,0:42:0:99	1/1:255,81,0:27:0:99
5	130992842	.	CCTTTCTTTCTTTCTTTCTTTCTTTCTTTCTTTCTTTCTTTCTTTCTTTCTTTCTTTCTTTCTTTCTTTCTTTCTTTCTTTCTT	CCTTTCTTTCTTTCTTTCTTTCTTTCTTTCTTTCTTTCTTTCTTTCTTTCTTTCTTTCTTTCTTTCTTTCTTTCTT	304	PASS	INDEL;DP=100;VDB=0.0374;AF1=1;AC1=4;DP4=0,0,4,6;MQ=46;AC=4;AN=4;CSQ=ENSMUST00000086029:ENSMUSG00000060371:INTRONIC+ENSMUST00000111287:ENSMUSG00000060371:INTRONIC+ENSMUST00000111288:ENSMUSG00000060371:INTRONIC	GT:PL:DP:SP:GQ	1/1:172,15,0:5:0:32	1/1:175,15,0:5:0:32
5	141416010	.	TCTTCCTTCCTTCCTTCCTTCCTTCCTTCCTTCCTTCCTTTCTTCCTTCCTTCCTTCCTTCC	TCTTCCTTCCTTCCTTCCTTCCTTCCTTCCTTCCTTCCTTCCTTTCTTCCTTCCTTCCTTCCTTCC	999	PASS	INDEL;DP=69;VDB=0.0367;AF1=1;AC1=4;DP4=0,0,10,18;MQ=44;AC=4;AN=4;CSQ=ENSMUST00000085786:ENSMUSG00000036526:INTRONIC	GT:PL:DP:SP:GQ	1/1:255,33,0:11:0:71	1/1:255,51,0:17:0:89
5	146332450	.	CAGAGAGAGAGAGAGAGAGAGAGAGAGAGAGAGAGAGAGAGAGAGAGAGAGAG	CAGAGAGAGAGAGAGAGAGAGAGAGAGAGAGAGAGAGAGAGAGAGAGAG	151	PASS	INDEL;DP=106;VDB=0.0394;AF1=1;AC1=4;DP4=0,0,8,6;MQ=28;AC=4;AN=4;CSQ=ENSMUST00000075837:ENSMUSG00000075552:INTRONIC	GT:PL:DP:SP:GQ	1/1:77,24,0:8:0:46	1/1:117,18,0:6:0:40
6	11095646	.	GCACATACACATACACATACACATACACATACACATACACATACACATACACA	GCACATACACATACACATACACATACACATACACATACACATACACATACACATACACA	999	PASS	INDEL;DP=97;VDB=0.0394;AF1=1;AC1=4;DP4=0,0,18,4;MQ=36;AC=4;AN=4;CSQ=-:-:INTERGENIC	GT:PL:DP:SP:GQ	1/1:223,33,0:11:0:68	1/1:184,33,0:11:0:68
6	25106973	.	ACCCCCCCCC	ACCCCCCCCCC,ACCCCCCCCCCC	73.5	PASS	INDEL;DP=52;VDB=0.0374;AF1=1;AC1=4;DP4=1,1,6,21;MQ=31;PV4=0.43,1,0.025,0.35;AC=4,0;AN=4;MDV=57;PV1=1;PV2=0.025;QD=0.0312;MSD=15;PV3=0.35;PV0=0.43;SB=0.1591;CSQ=-:-:INTERGENIC	GT:PL:DP:SP:GQ	1/1:58,24,0,50,15,49:14:0:52	1/1:59,29,0,61,29,59:15:0:57
6	29698600	.	TG	T	999	PASS	INDEL;DP=477;VDB=0.0404;AF1=1;AC1=4;DP4=3,1,81,75;MQ=29;PV4=0.62,0.31,1,1;AC=4;AN=4;MDV=99;PV1=0.31;PV2=1;QD=0.0096;MSD=85;PV3=1;PV0=0.62;SB=0.6951;CSQ=ENSMUST00000001812:ENSMUSG00000001761:INTRONIC+ENSMUST00000119868:ENSMUSG00000081564:UPSTREAM	GT:PL:DP:SP:GQ	1/1:255,141,0:75:2:99	1/1:255,255,0:85:0:99
6	30871873	.	CGTGTGTGTGTGTGTGTGTGTGTGTGTGTGTGTGTGTGTGTGTGTGTGTGTGTGTGTG	CGTGTGTGTGTGTGTGTGTGTGTGTGTGTGTGTGTGTGTGTGTGTGTGTGTGTG	321	PASS	INDEL;DP=50;VDB=0.0368;AF1=1;AC1=4;DP4=0,0,5,5;MQ=46;AC=4;AN=4;CSQ=ENSMUST00000139006:ENSMUSG00000085321:WITHIN_NON_CODING_GENE,INTRONIC	GT:PL:DP:SP:GQ	1/1:180,15,0:5:0:32	1/1:184,15,0:5:0:32
6	37614614	.	TTCTCTCTCTCTCTCTCTCTCTCTCTCTCTCTCTCTCTCTCTCTCTCTCTCTC	TTCTCTCTCTCTCTCTCTCTCTCTCTCTCTCTCTCTCTCTCTCTCTCTC	163	PASS	INDEL;DP=79;VDB=0.0401;AF1=1;AC1=4;DP4=0,0,10,5;MQ=43;AC=4;AN=4;CSQ=-:-:INTERGENIC	GT:PL:DP:SP:GQ	1/1:132,27,0:9:0:49	1/1:75,18,0:6:0:40
6	37617038	.	GAAGAAAGAAAGAAAGAAAGAAAGAAAGAAAGAAAGAAAGAAAGAAAGAAAGAAAGAAAGAAAGAAAGAAAG	GAAGAAAGAAAGAAAGAAAGAAAGAAAGAAAGAAAGAAAGAAAGAAAGAAAGAAAGAAAGAAAG	999	PASS	INDEL;DP=106;VDB=0.0396;AF1=1;AC1=4;DP4=0,0,1,17;MQ=46;AC=4;AN=4;CSQ=-:-:INTERGENIC	GT:PL:DP:SP:GQ	1/1:243,27,0:9:0:56	1/1:215,27,0:9:0:56
6	45149630	.	CTCTTTCTTTCTTTCTTTCTTTCTTTCTTTCTTTCTTTCTTTCTTTCTTTCTTTCTTTCTTTCTTTCT	CTCTTTCTTTCTTTCTTTCTTTCTTTCTTTCTTTCTTTCTTTCTTTCTTTCTTTCTTTCTTTCTTTCTTTCT	999	PASS	INDEL;DP=76;VDB=0.0333;AF1=1;AC1=4;DP4=0,0,5,7;MQ=44;AC=4;AN=4;CSQ=ENSMUST00000114641:ENSMUSG00000039419:INTRONIC	GT:PL:DP:SP:GQ	1/1:210,18,0:6:0:38	1/1:217,18,0:6:0:38
6	49188648	.	CTCTTCTTCTTCTTCTTCTTCTTCTTCTTCTTCTTCTTCTTCTTCTTCTTCTTCTTCTTCTTCTTCTTCATCTTCTTCTTCTTCTTCTT	CTCTTCTTCTTCTTCTTCTTCTTCTTCTTCTTCTTCTTCTTCTTCTTCTTCTTCTTCTTCTTCATCTTCTTCTTCTTCTTCTT	234	PASS	INDEL;DP=96;VDB=0.0366;AF1=1;AC1=4;DP4=0,0,5,9;MQ=33;AC=4;AN=4;CSQ=-:-:INTERGENIC	GT:PL:DP:SP:GQ	1/1:97,15,0:5:0:35	1/1:180,27,0:9:0:47
6	58881975	.	TTTCCTTCCTTCCTTCCTTCCTTCCTTCCTTCCTTCCTTCCTTCCTTCCT	TTTCCTTCCTTCCTTCCTTCCTTCCTTCCTTCCTTCCTTCCTTCCTTCCTTCCT	222	PASS	INDEL;DP=73;VDB=0.0361;AF1=1;AC1=4;DP4=0,0,2,9;MQ=35;AC=4;AN=4;CSQ=ENSMUST00000089860:ENSMUSG00000037709:DOWNSTREAM+ENSMUST00000173193:ENSMUSG00000037709:DOWNSTREAM	GT:PL:DP:SP:GQ	1/1:139,18,0:6:0:36	1/1:126,15,0:5:0:33
6	60260341	.	AAGAGAGAGAGAGAGAGAGAGAGAGAGAGAGAGAGAGAGAGAGAGAGAGAGAGAGAGAGAGAGA	AAGAGAGAGAGAGAGAGAGAGAGAGAGAGAGAGAGAGAGAGAGAGAGAGAGAGA	253	PASS	INDEL;DP=65;VDB=0.0402;AF1=1;AC1=4;DP4=0,0,10,4;MQ=44;AC=4;AN=4;CSQ=-:-:INTERGENIC	GT:PL:DP:SP:GQ	1/1:143,18,0:6:0:40	1/1:153,24,0:8:0:46
6	64696880	.	CGAAGAAGAAGAAGAAGAAGAAGAAGAAGAAGAAGAAGAAGAAGAAGAAGAAGA	CGAAGAAGAAGAAGAAGAAGAAGAAGAAGAAGAAGAAGAAGAAGAAGAAGA	999	PASS	INDEL;DP=57;VDB=0.0364;AF1=1;AC1=4;DP4=0,0,5,6;MQ=41;AC=4;AN=4;CSQ=-:-:INTERGENIC	GT:PL:DP:SP:GQ	1/1:213,18,0:6:0:36	1/1:113,15,0:5:0:33
6	64960491	.	TAAGAAAGAAAGAAAGAAAGAAAGAAAGAAAGAAAGAAAGAAAGAAAGAAAGAAAGAAAGAA	TAAGAAAGAAAGAAAGAAAGAAAGAAAGAAAGAAAGAAAGAAAGAAAGAAAGAAAGAAAGAAAGAA	999	PASS	INDEL;DP=117;VDB=0.0374;AF1=1;AC1=4;DP4=0,0,27,13;MQ=48;AC=4;AN=4;CSQ=-:-:INTERGENIC	GT:PL:DP:SP:GQ	1/1:255,93,0:31:0:99	1/1:255,27,0:9:0:59
6	71029088	.	CAGAAAGAAAGAAAGAAAGAAAGAAAGAAAGAAAGAAAGAAAGAAAGAAAG	CAGAAAGAAAGAAAGAAAGAAAGAAAGAAAGAAAGAAAGAAAGAAAGAAAGAAAG	999	PASS	INDEL;DP=109;VDB=0.0399;AF1=1;AC1=4;DP4=0,0,7,8;MQ=40;AC=4;AN=4;CSQ=-:-:INTERGENIC	GT:PL:DP:SP:GQ	1/1:235,27,0:9:0:49	1/1:157,18,0:6:0:40
6	76880040	.	TAAAAAAAAAAAAAAAAAAAAAAAAAAAAAAAAAAAAAAAAA	TAAAAAAAAAAAAAAAAAAAAAAAAAAAAAAAAAAAAAAAAAAAAA,TAAAAAAAAAAAAAAAAAAAAAAAAAAAAAAAAAAAAAAAAAA,TAAAAAAAAAAAAAAAAAAAAAAAAAAAAAAAAAAAAAAAAAAA	35.4	PASS	INDEL;DP=53;VDB=0.0226;AF1=1;AC1=4;DP4=0,0,25,2;MQ=31;AC=4,0,0;AN=4;CSQ=ENSMUST00000075340:ENSMUSG00000063063:INTRONIC+ENSMUST00000159626:ENSMUSG00000063063:INTRONIC+ENSMUST00000160894:ENSMUSG00000063063:INTRONIC+ENSMUST00000161846:ENSMUSG00000063063:INTRONIC	GT:PL:DP:SP:GQ	1/1:48,33,0,50,24,47,48,33,50,48:12:0:63	1/1:31,36,0,33,27,30,36,21,33,30:15:0:66
6	81452911	.	AAAAGAAAGAAAGAAAGAAAGAAAGAAAGAAAGAAAGAAAGAAAGAAAGAAAG	AAAAGAAAGAAAGAAAGAAAGAAAGAAAGAAAGAAAGAAAGAAAGAAAGAAAGAAAG	999	PASS	INDEL;DP=80;VDB=0.0404;AF1=1;AC1=4;DP4=0,0,12,9;MQ=44;AC=4;AN=4;CSQ=-:-:INTERGENIC	GT:PL:DP:SP:GQ	1/1:255,27,0:9:0:58	1/1:255,36,0:12:0:67
6	96126202	.	CAAAGAAAGAAAGAAAGAAAGAAAGAAAGAAAGAAAGAAAGAAAGAAAGAAAGAAAGAAAGAAAGAAA	CAAAGAAAGAAAGAAAGAAAGAAAGAAAGAAAGAAAGAAAGAAAGAAAGAAAGAAAGAAAGAAAGAAAGAAA	999	PASS	INDEL;DP=94;VDB=0.0402;AF1=1;AC1=4;DP4=0,0,13,11;MQ=43;AC=4;AN=4;CSQ=ENSMUST00000075080:ENSMUSG00000059187:INTRONIC+ENSMUST00000122120:ENSMUSG00000059187:INTRONIC	GT:PL:DP:SP:GQ	1/1:255,51,0:17:0:77	1/1:212,21,0:7:0:47
6	111393421	.	GAGAAAGAAAGAAAGAAAGAAAGAAAGAAAGAAAGAAAGAAAGAAAGAAAGAAGGAAAGAAAGAA	GAGAAAGAAAGAAAGAAAGAAAGAAAGAAAGAAAGAAAGAAAGAAAGAAAGAAAGAAGGAAAGAAAGAA	400	PASS	INDEL;DP=108;VDB=0.0401;AF1=1;AC1=4;DP4=0,0,11,10;MQ=46;AC=4;AN=4;CSQ=ENSMUST00000071076:ENSMUSG00000056755:INTRONIC+ENSMUST00000172951:ENSMUSG00000056755:INTRONIC+ENSMUST00000174018:ENSMUSG00000056755:NMD_TRANSCRIPT,INTRONIC	GT:PL:DP:SP:GQ	1/1:189,27,0:9:0:58	1/1:255,36,0:12:0:67
6	136283631	.	CATAGATAGATAGATAGATAGATAGATAGATAGATAGATAGATAGATAGATAGATAGATAGA	CATAGATAGATAGATAGATAGATAGATAGATAGATAGATAGATAGATAGATAGATAGA	999	PASS	INDEL;DP=109;VDB=0.0400;AF1=1;AC1=4;DP4=0,0,12,16;MQ=34;AC=4;AN=4;CSQ=ENSMUST00000075809:ENSMUSG00000060782:DOWNSTREAM	GT:PL:DP:SP:GQ	1/1:255,48,0:16:0:89	1/1:255,36,0:12:0:77
6	138479326	.	ATATCTATCTATCTATCTATCTATCTATCTATCTATCTATCTATCTATCTATCT	ATATCTATCTATCTATCTATCTATCTATCTATCTATCTATCTATCTATCTATCTATCT	999	PASS	INDEL;DP=99;VDB=0.0396;AF1=1;AC1=4;DP4=0,0,10,9;MQ=45;AC=4;AN=4;CSQ=ENSMUST00000162772:ENSMUSG00000030226:INTRONIC	GT:PL:DP:SP:GQ	1/1:255,36,0:12:0:62	1/1:242,21,0:7:0:47
6	139510944	.	GAATAAATAAATAAATAAATAAATAAATAAATAAATAAATAAATAAATAAATAAATAAA	GAATAAATAAATAAATAAATAAATAAATAAATAAATAAATAAATAAATAAA	999	PASS	INDEL;DP=98;VDB=0.0399;AF1=1;AC1=4;DP4=0,0,12,11;MQ=46;AC=4;AN=4;CSQ=-:-:INTERGENIC	GT:PL:DP:SP:GQ	1/1:255,33,0:11:0:69	1/1:255,36,0:12:0:72
6	147344260	.	GGAAAGAAAGAAAGAAAGAAAGAAAGAAAGAAAGAAAGAAAGAAAGAAAGAAAGAAAGA	GGAAAGAAAGAAAGAAAGAAAGAAAGAAAGAAAGAAAGAAAGAAAGAAAGA	999	PASS	INDEL;DP=97;VDB=0.0394;AF1=1;AC1=4;DP4=0,0,7,12;MQ=42;AC=4;AN=4;CSQ=-:-:INTERGENIC	GT:PL:DP:SP:GQ	1/1:216,27,0:9:0:57	1/1:215,30,0:10:0:60
7	3800135	.	CTTTTTTTTTTTTTTT	CTTTTTTTTTTTTTT,CTTTTTTTTTTTTT,CTTTTTTTTTTTT	40.5	PASS	INDEL;DP=77;VDB=0.0404;AF1=1;AC1=4;DP4=4,3,21,24;MQ=38;PV4=0.7,0.1,0.16,1;AC=4,0,0;AN=4;MDV=73;PV1=0.1;PV2=0.16;QD=0.0320;MSD=30;PV3=1;PV0=0.7;SB=0.5280;CSQ=ENSMUST00000071671:ENSMUSG00000089942:UPSTREAM+ENSMUST00000108614:ENSMUSG00000074417:INTRONIC+ENSMUST00000108615:ENSMUSG00000089942:UPSTREAM+ENSMUST00000108616:ENSMUSG00000074417:INTRONIC+ENSMUST00000119469:ENSMUSG00000089942:UPSTREAM	GT:PL:DP:SP:GQ	1/1:36,27,0,36,28,32,35,32,29,29:22:0:57	1/1:48,43,0,55,63,47,60,75,50,48:30:0:73
7	5491799	.	TAAAAAAAAAAA	TAAAAAAAAAA	109	PASS	INDEL;DP=105;VDB=0.0396;AF1=1;AC1=4;DP4=0,3,43,44;MQ=50;PV4=0.24,0.34,0.4,0.12;AC=4;AN=4;MDV=99;PV1=0.34;PV2=0.4;QD=0.0329;MSD=46;PV3=0.12;PV0=0.24;SB=0.8556;CSQ=ENSMUST00000172111:ENSMUSG00000090794:DOWNSTREAM+ENSMUST00000173782:ENSMUSG00000090794:DOWNSTREAM	GT:PL:DP:SP:GQ	1/1:72,91,0:44:6:99	1/1:81,138,0:46:0:99
7	9909171	.	ATTTTTTTTTTTT	ATTTTTTTTTTT,ATTTTTTTTTT	75.4	PASS	INDEL;DP=61;VDB=0.0273;AF1=1;AC1=4;DP4=1,0,15,37;MQ=33;PV4=0.3,0.37,0.32,0.29;AC=4,0;AN=4;MDV=99;PV1=0.37;PV2=0.32;QD=0.0432;MSD=28;PV3=0.29;PV0=0.3;SB=0.3158;CSQ=-:-:INTERGENIC	GT:PL:DP:SP:GQ	1/1:54,61,0,48,35,42:28:0:99	1/1:65,75,0,65,75,65:25:0:99
7	10089761	.	GGAAAGAAAGAAAGAAAGAAAGAAAGAAAGAAAGAAAGAAAGAAAGAAAGAAAGAAAGAAAGAAAGA	GGAAAGAAAGAAAGAAAGAAAGAAAGAAAGAAAGAAAGAAAGAAAGAAAGAAAGAAAGAAAGA	82.5	PASS	INDEL;DP=66;VDB=0.0366;AF1=1;AC1=4;DP4=0,0,4,10;MQ=15;AC=4;AN=4;CSQ=ENSMUST00000068935:ENSMUSG00000070850:UPSTREAM+ENSMUST00000175904:ENSMUSG00000090482:WITHIN_NON_CODING_GENE,INTRONIC+ENSMUST00000176792:ENSMUSG00000070850:UPSTREAM	GT:PL:DP:SP:GQ	1/1:33,18,0:6:0:40	1/1:93,24,0:8:0:46
7	10745474	.	GTATATATATATATATA	GTATATATATATATATATA	999	PASS	INDEL;DP=49;VDB=0.0373;AF1=1;AC1=4;DP4=0,0,9,17;MQ=49;AC=4;AN=4;CSQ=ENSMUST00000164918:ENSMUSG00000091930:INTRONIC	GT:PL:DP:SP:GQ	1/1:255,51,0:17:0:80	1/1:255,24,0:9:0:53
7	15692226	.	AGGCTGCTTACTAATGCTGGATTGGC	AGGC	259	PASS	INDEL;DP=38;VDB=0.0341;AF1=1;AC1=4;DP4=0,0,9,20;MQ=20;AC=4;AN=4;CSQ=-:-:INTERGENIC	GT:PL:DP:SP:GQ	1/1:162,48,0:16:0:91	1/1:141,39,0:13:0:82
7	21052388	.	ACCCCCCCCCCC	ACCCCCCCCCC	20.5	PASS	INDEL;DP=53;VDB=0.0404;AF1=1;AC1=4;DP4=0,2,14,15;MQ=16;PV4=0.49,1,0.00071,1;AC=4;AN=4;MDV=61;PV1=1;PV2=0.00071;QD=0.0674;MSD=19;PV3=1;PV0=0.49;SB=0.7812;CSQ=-:-:INTERGENIC	GT:PL:DP:SP:GQ	1/1:32,24,0:12:0:41	1/1:32,44,0:19:0:61
7	28482822	.	CATCTATCTATCTATCTATCTATCTATCTATCTATCTATCTATC	CATCTATCTATCTATCTATCTATCTATCTATCTATCTATCTATCTATC	999	PASS	INDEL;DP=100;VDB=0.0392;AF1=1;AC1=4;DP4=0,0,7,8;MQ=39;AC=4;AN=4;CSQ=ENSMUST00000076421:ENSMUSG00000057093:INTRONIC+ENSMUST00000120004:ENSMUSG00000057093:INTRONIC+ENSMUST00000124397:ENSMUSG00000057093:WITHIN_NON_CODING_GENE,INTRONIC+ENSMUST00000127200:ENSMUSG00000057093:DOWNSTREAM	GT:PL:DP:SP:GQ	1/1:216,24,0:8:0:48	1/1:197,21,0:7:0:45
7	30962319	.	CGTGTGTGTGTGTGTGTGTGTGTGTGTGTGTGTGTGTGTGTGTGTGTGTGTG	CGTGTGTGTGTGTGTGTGTGTGTGTGTGTGTGTGTGTGTGTGTGTGTGTG	999	PASS	INDEL;DP=77;VDB=0.0391;AF1=1;AC1=4;DP4=0,0,14,4;MQ=46;AC=4;AN=4;CSQ=ENSMUST00000085668:ENSMUSG00000066647:INTRONIC	GT:PL:DP:SP:GQ	1/1:226,36,0:12:0:59	1/1:162,18,0:6:0:41
7	33915962	.	GATAATAATAATAATAATAATAATAATAATAATAATAATAATAATAATAAT	GATAATAATAATAATAATAATAATAATAATAATAATAATAATAATAAT,GATAATAATAATAATAATAATAATAATAATAATAATAATAATAAT	257	PASS	INDEL;DP=69;VDB=0.0404;AF1=1;AC1=4;DP4=0,1,13,23;MQ=19;PV4=1,1,1,0.28;AC=4,0;AN=4;MDV=91;PV1=1;PV2=1;QD=0.0163;MSD=21;PV3=0.28;PV0=1;SB=0.4375;CSQ=-:-:INTERGENIC	GT:PL:DP:SP:GQ	1/1:173,45,0,172,32,169:16:0:91	1/1:128,44,0,127,44,128:21:0:90
7	38068099	.	TGATAGATAGATAGATAGATAGATAGATAGATAGATAGATAGATAGATAGATAGA	TGATAGATAGATAGATAGATAGATAGATAGATAGATAGATAGATAGATAGA	999	PASS	INDEL;DP=105;VDB=0.0381;AF1=1;AC1=4;DP4=0,0,29,23;MQ=42;AC=4;AN=4;CSQ=-:-:INTERGENIC	GT:PL:DP:SP:GQ	1/1:255,72,0:24:0:99	1/1:255,81,0:28:0:99
7	38865322	.	AAAAGAAAGAAAGAAAGAAAGAAAGAAAGAAAGAAAGAAAGAAAGAAAGAAAGAAAGA	AAAAGAAAGAAAGAAAGAAAGAAAGAAAGAAAGAAAGAAAGAAAGAAAGAAAGA	999	PASS	INDEL;DP=96;VDB=0.0374;AF1=1;AC1=4;DP4=0,0,6,14;MQ=45;AC=4;AN=4;CSQ=-:-:INTERGENIC	GT:PL:DP:SP:GQ	1/1:255,30,0:10:0:62	1/1:255,30,0:10:0:62
7	52839947	.	CCTATCTATCTATCTATCTATCTATCTATCTATCTATCTATCTATCTATCTAT	CCTATCTATCTATCTATCTATCTATCTATCTATCTATCTATCTATCTATCTATCTAT	999	PASS	INDEL;DP=106;VDB=0.0401;AF1=1;AC1=4;DP4=0,0,13,10;MQ=50;AC=4;AN=4;CSQ=ENSMUST00000033098:ENSMUSG00000030826:INTRONIC+ENSMUST00000117366:ENSMUSG00000030826:INTRONIC+ENSMUST00000120296:ENSMUSG00000030826:INTRONIC+ENSMUST00000120864:ENSMUSG00000030826:INTRONIC+ENSMUST00000140077:ENSMUSG00000030826:INTRONIC+ENSMUST00000148275:ENSMUSG00000030826:WITHIN_NON_CODING_GENE,INTRONIC+ENSMUST00000153219:ENSMU…	GT:PL:DP:SP:GQ	1/1:255,39,0:13:0:73	1/1:255,30,0:10:0:64
7	55796015	.	AAATAATAATAATAATAATAATAATAATAATAATAATAAT	AAATAATAATAATAATAATAATAATAATAATAATAATAATAAT	999	PASS	INDEL;DP=85;VDB=0.0396;AF1=1;AC1=4;DP4=1,0,37,21;MQ=49;PV4=1,1,0.37,1;AC=4;AN=4;MDV=99;PV1=1;PV2=0.37;QD=0.0083;MSD=40;PV3=1;PV0=1;SB=0.4342;CSQ=-:-:INTERGENIC	GT:PL:DP:SP:GQ	1/1:255,29,0:19:0:63	1/1:255,108,0:40:0:99
7	57345681	.	TTATCTATCTATCTATCTATCTATCTATCTATCTATCTATCTATCTATCTATCTATCTATCTTTCTTTATTTCTTTCTATCTATCTATCTATCTATCTATCTATCTATCTATCTATCTATCTATCTA	TTATCTATCTATCTATCTATCTATCTATCTATCTATCTATCTATCTATCTATCTATCTATCTATCTTTCTTTATTTCTTTCTATCTATCTATCTATCTATCTATCTATCTATCTATCTATCTATCTATCTA	238	PASS	INDEL;DP=115;VDB=0.0404;AF1=1;AC1=4;DP4=0,0,4,8;MQ=39;AC=4;AN=4;CSQ=ENSMUST00000081872:ENSMUSG00000055409:INTRONIC+ENSMUST00000107603:ENSMUSG00000055409:INTRONIC+ENSMUST00000145096:ENSMUSG00000055409:WITHIN_NON_CODING_GENE,INTRONIC+ENSMUST00000151721:ENSMUSG00000055409:INTRONIC	GT:PL:DP:SP:GQ	1/1:115,15,0:5:0:34	1/1:166,21,0:7:0:40
7	58881234	.	CTT	CT	999	PASS	INDEL;DP=90;VDB=0.0363;AF1=1;AC1=4;DP4=0,0,43,42;MQ=49;AC=4;AN=4;CSQ=ENSMUST00000032710:ENSMUSG00000030500:INTRONIC	GT:PL:DP:SP:GQ	1/1:255,144,0:48:0:99	1/1:255,111,0:37:0:99
7	60411487	.	CTCTTTCTTTCTTTCTTTCTTTCTTTCTTTCTTTCTTTCTTTCTTTCTTTCTTTC	CTCTTTCTTTCTTTCTTTCTTTCTTTCTTTCTTTCTTTCTTTCTTTCTTTCTTTCTTTC	999	PASS	INDEL;DP=107;VDB=0.0366;AF1=1;AC1=4;DP4=0,0,13,21;MQ=46;AC=4;AN=4;CSQ=-:-:INTERGENIC	GT:PL:DP:SP:GQ	1/1:255,69,0:23:0:99	1/1:255,33,0:11:0:71
7	60454675	.	AAGAGAGAGAGAGAGAGAGAGAGAGAGAGAGAGAGAGAGAGAGAGAGAGAGAGA	AAGAGAGAGAGAGAGAGAGAGAGAGAGAGAGAGAGAGAGAGAGAGAGAGA	999	PASS	INDEL;DP=73;VDB=0.0404;AF1=1;AC1=4;DP4=0,0,7,5;MQ=48;AC=4;AN=4;CSQ=-:-:INTERGENIC	GT:PL:DP:SP:GQ	1/1:223,18,0:6:0:38	1/1:190,18,0:6:0:38
7	64128491	.	CTCTTCTTCTTCTTCTTCTTCTTCTTCTTCTTCTTCTTCTTCTTCTTCTTCTTCTTCTTC	CTCTTCTTCTTCTTCTTCTTCTTCTTCTTCTTCTTCTTCTTCTTCTTCTTCTTCTTCTTCTTC	195	PASS	INDEL;DP=28;VDB=0.0025;AF1=1;AC1=4;DP4=0,0,8,3;MQ=40;AC=4;AN=4;CSQ=ENSMUST00000068911:ENSMUSG00000055026:INTRONIC	GT:PL:DP:SP:GQ	1/1:119,18,0:6:0:36	1/1:119,15,0:5:0:33
7	70920055	.	TCTCCT	TCT	341	PASS	INDEL;DP=72;VDB=0.0366;AF1=1;AC1=4;DP4=0,0,5,13;MQ=42;AC=4;AN=4;CSQ=-:-:INTERGENIC	GT:PL:DP:SP:GQ	1/1:130,18,0:6:0:41	1/1:255,36,0:12:0:59
7	76746845	.	ATATTTA	ATA	999	PASS	INDEL;DP=139;VDB=0.0388;AF1=1;AC1=4;DP4=0,0,64,66;MQ=45;AC=4;AN=4;CSQ=-:-:INTERGENIC	GT:PL:DP:SP:GQ	1/1:255,184,0:61:0:99	1/1:255,208,0:69:0:99
7	81251246	.	TTCTTCT	TT	236	PASS	INDEL;DP=153;VDB=0.0400;AF1=1;AC1=4;DP4=0,0,5,14;MQ=30;AC=4;AN=4;CSQ=-:-:INTERGENIC	GT:PL:DP:SP:GQ	1/1:138,30,0:10:0:60	1/1:142,27,0:9:0:57
7	81290032	.	GAAGAAAGAAAGAAAGAAAGAAAGAAAGAAAGAAAGAAAGAAAGAAAGAAAGAAAGAAAGAAAG	GAAGAAAGAAAGAAAGAAAGAAAGAAAGAAAGAAAGAAAGAAAGAAAGAAAGAAAGAAAGAAAGAAAG	999	PASS	INDEL;DP=97;VDB=0.0404;AF1=1;AC1=4;DP4=0,0,9,17;MQ=41;AC=4;AN=4;CSQ=-:-:INTERGENIC	GT:PL:DP:SP:GQ	1/1:255,36,0:12:0:76	1/1:255,42,0:14:0:82
7	84004245	.	CAGAGAGAGAGAGAGAGAGAGAGAGAGAGAGAGAGAGAGAGAGAGAGAGAGA	CAGAGAGAGAGAGAGAGAGAGAGAGAGAGAGAGAGAGAGAGAGAGAGA	299	PASS	INDEL;DP=74;VDB=0.0397;AF1=1;AC1=4;DP4=0,0,7,6;MQ=41;AN=4;AC=4;CSQ=-:-:INTERGENIC	GT:PL:DP:SP:GQ	1/1:199,24,0:8:0:43	1/1:143,15,0:5:0:34
7	85078798	.	TTCTCTCTCTCTCTCTCTCTCTCTCTCTCTCTCTCTCTCTCTCTCTCTCTCTCTCTCTCTCT	TTCTCTCTCTCTCTCTCTCTCTCTCTCTCTCTCTCTCTCTCTCTCTCTCTCTCTCT	187	PASS	INDEL;DP=85;VDB=0.0404;AF1=1;AC1=4;DP4=0,0,6,6;MQ=32;AC=4;AN=4;CSQ=-:-:INTERGENIC	GT:PL:DP:SP:GQ	1/1:92,15,0:5:0:34	1/1:138,21,0:7:0:40
7	89766938	.	CATCTATCTATCTATCTATCTATCTATCTATCTATCTATCTATCTATCTATCTATCT	CTATCTATCTATCTATCTATCTATCTATCTATCTATCTATCTATCTATCTATCTATCT,CATCTATCTATCTATCTATCTATCTATCTATCTATCTATCTATCTATCTATCT	304	PASS	INDEL;DP=105;VDB=0.0389;AF1=1;AC1=4;DP4=0,0,8,11;MQ=46;AC=4,0;AN=4;CSQ=ENSMUST00000094237:ENSMUSG00000070469:DOWNSTREAM+ENSMUST00000173287:ENSMUSG00000070469:DOWNSTREAM	GT:PL:DP:SP:GQ	1/1:154,21,0,154,21,154:7:0:47	1/1:194,33,0,179,7,176:12:0:59
7	90509541	.	AAACTTCCTGAACTT	AAACTT	999	PASS	INDEL;DP=75;VDB=0.0364;AF1=1;AC1=4;DP4=0,0,27,35;MQ=31;AC=4;AN=4;CSQ=-:-:INTERGENIC	GT:PL:DP:SP:GQ	1/1:255,105,0:35:0:99	1/1:255,81,0:27:0:99
7	94787444	.	GAAGAA	GA,GAGAA	104	PASS	INDEL;DP=51;VDB=0.0364;AF1=1;AC1=4;DP4=0,0,5,8;MQ=28;AC=4,0;AN=4;CSQ=ENSMUST00000061910:ENSMUSG00000049583:INTRONIC+ENSMUST00000107263:ENSMUSG00000049583:INTRONIC+ENSMUST00000167164:ENSMUSG00000049583:INTRONIC	GT:PL:DP:SP:GQ	1/1:114,18,0,114,18,114:6:0:38	1/1:33,18,0,25,2,22:7:0:38
7	97724837	.	CTCTTTCTTTCTTTCTTTCTTTCTTTCTTTCTTTCTTTCTTTCTTTC	CTCTTTCTTTCTTTCTTTCTTTCTTTCTTTCTTTCTTTCTTTC	999	PASS	INDEL;DP=83;VDB=0.0396;AF1=1;AC1=4;DP4=0,0,13,18;MQ=48;AC=4;AN=4;CSQ=ENSMUST00000165600:ENSMUSG00000052572:INTRONIC	GT:PL:DP:SP:GQ	1/1:255,48,0:16:0:96	1/1:255,45,0:15:0:93
7	100843845	.	GTATCTATCTATCTATCTATCTATCTATCTATCTATCTATCTATCTATCTATCTA	GTATCTATCTATCTATCTATCTATCTATCTATCTATCTATCTATCTATCTA	342	PASS	INDEL;DP=94;VDB=0.0386;AF1=1;AC1=4;DP4=0,0,3,8;MQ=45;AC=4;AN=4;CSQ=-:-:INTERGENIC	GT:PL:DP:SP:GQ	1/1:184,15,0:5:0:33	1/1:201,18,0:6:0:36
7	108205456	.	CGGGGGGGGGGG	CGGGGGGGGGG	23.5	PASS	INDEL;DP=30;VDB=0.0373;AF1=1;AC1=4;DP4=0,0,18,0;MQ=47;AC=4;AN=4;CSQ=-:-:INTERGENIC	GT:PL:DP:SP:GQ	1/1:33,24,0:8:0:44	1/1:34,30,0:10:0:50
7	111453836	.	GTCTTTCTTTCTTTCTTTCTTTCTTTCTTTCTTTCTTTCTTTCTTTCTTTCTTTCT	GTCTTTCTTTCTTTCTTTCTTTCTTTCTTTCTTTCTTTCTTTCTTTCTTTCT	999	PASS	INDEL;DP=83;VDB=0.0394;AF1=1;AC1=4;DP4=0,0,3,20;MQ=49;AC=4;AN=4;CSQ=ENSMUST00000033213:ENSMUSG00000066258:INTRONIC+ENSMUST00000070943:ENSMUSG00000066258:INTRONIC+ENSMUST00000106837:ENSMUSG00000066258:INTRONIC+ENSMUST00000106839:ENSMUSG00000066258:INTRONIC+ENSMUST00000106847:ENSMUSG00000090215:INTRONIC+ENSMUST00000106854:ENSMUSG00000056144:INTRONIC+ENSMUST00000126145:ENSMUSG00000066258:DOWNSTREAM+…	GT:PL:DP:SP:GQ	1/1:238,33,0:11:0:69	1/1:252,36,0:12:0:72
7	113704504	.	ACCTTCCTTCCTTCCTTCCTTCCTTCCTTCCTTCCTTCCTTCCTTCCTTCC	ACCTTCCTTCCTTCCTTCCTTCCTTCCTTCCTTCCTTCCTTCCTTCCTTCCTTCC	999	PASS	INDEL;DP=79;VDB=0.0400;AF1=1;AC1=4;DP4=0,0,3,19;MQ=47;AC=4;AN=4;CSQ=-:-:INTERGENIC	GT:PL:DP:SP:GQ	1/1:227,30,0:10:0:64	1/1:255,36,0:12:0:70
7	125392822	.	GTTTCTTTCTTTCTTTCTTTCTTTCTTTCTTTCTTTCTTTCTTTCTTTCTTTCTTTCTTT	GTTTCTTTCTTTCTTTCTTTCTTTCTTTCTTTCTTTCTTTCTTTCTTTCTTTCTTTCTTTCTTT	999	PASS	INDEL;DP=142;VDB=0.0386;AF1=1;AC1=4;DP4=0,0,3,9;MQ=48;AC=4;AN=4;CSQ=ENSMUST00000138180:ENSMUSG00000055159:DOWNSTREAM	GT:PL:DP:SP:GQ	1/1:251,21,0:7:0:40	1/1:190,15,0:5:0:34
7	130026111	.	AATAGATAGATAGATAGATAGATAGATAGATAGATAGATAGATAG	AATAGATAGATAGATAGATAGATAGATAGATAGATAGATAGATAGATAG	999	PASS	INDEL;DP=103;VDB=0.0377;AF1=1;AC1=4;DP4=1,0,30,26;MQ=39;PV4=1,1,0.47,0.44;AC=4;AN=4;MDV=99;PV1=1;PV2=0.47;QD=0.0092;MSD=29;PV3=0.44;PV0=1;SB=0.6532;CSQ=-:-:INTERGENIC	GT:PL:DP:SP:GQ	1/1:255,87,0:29:0:99	1/1:255,47,0:28:0:99
7	141784670	.	CCTTCTTCTTC	CCTTCTTC	999	PASS	INDEL;DP=70;VDB=0.0394;AF1=1;AC1=4;DP4=0,0,27,38;MQ=46;AC=4;AN=4;CSQ=-:-:INTERGENIC	GT:PL:DP:SP:GQ	1/1:255,90,0:30:0:99	1/1:255,105,0:35:0:99
7	143104410	.	CCTATCTATCTATCTATCTATCTATCTATCTATCTATCTATCTATCTATCTATCTATCTAT	CCTATCTATCTATCTATCTATCTATCTATCTATCTATCTATCTATCTATCTATCTATCTATCTAT	999	PASS	INDEL;DP=110;VDB=0.0401;AF1=1;AC1=4;DP4=0,0,8,22;MQ=47;AC=4;AN=4;CSQ=-:-:INTERGENIC	GT:PL:DP:SP:GQ	1/1:255,51,0:17:0:95	1/1:255,39,0:13:0:83
7	143192428	.	TTGTGTGTGTGTGTGTGTGTGTGTGTGTGTGTGTGTGTGTGTGTG	TTGTGTGTGTGTGTGTGTGTGTGTGTGTGTGTGTGTGTGTGTGTGTG	199	PASS	INDEL;DP=63;VDB=0.0363;AF1=1;AC1=4;DP4=0,0,6,6;MQ=45;AC=4;AN=4;CSQ=-:-:INTERGENIC	GT:PL:DP:SP:GQ	1/1:109,15,0:5:0:34	1/1:133,21,0:7:0:40
7	145354526	.	GTCTATCTATCTATCTATCTATCTATCTATCTATCTATCTATCTATCTATCTAT	GTCTATCTATCTATCTATCTATCTATCTATCTATCTATCTATCTATCTATCTATCTAT	999	PASS	INDEL;DP=95;VDB=0.0366;AF1=1;AC1=4;DP4=0,0,8,24;MQ=47;AC=4;AN=4;CSQ=-:-:INTERGENIC	GT:PL:DP:SP:GQ	1/1:255,42,0:14:0:89	1/1:255,54,0:18:0:99
7	148366415	.	AGAA	AGAANGAA	359	PASS	INDEL;DP=106;VDB=0.0379;AF1=1;AC1=4;DP4=0,0,9,10;MQ=35;AC=4;AN=4;CSQ=ENSMUST00000104359:ENSMUSG00000077547:DOWNSTREAM	GT:PL:DP:SP:GQ	1/1:193,21,0:7:0:47	1/1:210,36,0:12:0:62
8	29647574	.	AAGAGAGAGAGAGAGAGAGAGAGAGAGAGAGAGAGAGAGAGAGAGAGAGAGAGA	AAGAGAGAGAGAGAGAGAGAGAGAGAGAGAGAGAGAGAGAGAGAGAGAGA	269	PASS	INDEL;DP=64;VDB=0.0401;AF1=1;AC1=4;DP4=0,0,9,4;MQ=41;AC=4;AN=4;CSQ=-:-:INTERGENIC	GT:PL:DP:SP:GQ	1/1:180,18,0:6:0:39	1/1:132,21,0:7:0:42
8	30841811	.	TTATAT	TTAT	999	PASS	INDEL;DP=99;VDB=0.0394;AF1=1;AC1=4;DP4=0,0,33,59;MQ=49;AC=4;AN=4;CSQ=-:-:INTERGENIC	GT:PL:DP:SP:GQ	1/1:255,132,0:44:0:99	1/1:255,144,0:48:0:99
8	37968921	.	TCTTCCTTCCTTCCTTCCTTCCTTCCTTCCTTCCTTCCTTCCTTCCTTCCTTCCTTCCTTCCTT	TCTTCCTTCCTTCCTTCCTTCCTTCCTTCCTTCCTTCCTTCCTTCCTTCCTTCCTTCCTT	352	PASS	INDEL;DP=85;VDB=0.0402;AF1=1;AC1=4;DP4=0,0,0,15;MQ=46;AC=4;AN=4;CSQ=ENSMUST00000036104:ENSMUSG00000031523:INTRONIC+ENSMUST00000163663:ENSMUSG00000031523:INTRONIC	GT:PL:DP:SP:GQ	1/1:168,18,0:6:0:40	1/1:227,27,0:9:0:49
8	42027913	.	ATCTCTCTCTCTCTCTCTCTCTCTCTCTCTCTC	ATCTCTCTCTCTCTCTCTCTCTCTCTCTCTCTCTC	999	PASS	INDEL;DP=71;VDB=0.0388;AF1=1;AC1=4;DP4=0,1,7,15;MQ=49;PV4=1,1,1,0.21;AC=4;AN=4;MDV=54;PV1=1;PV2=1;QD=0.0088;MSD=12;PV3=0.21;PV0=1;SB=0.3750;CSQ=ENSMUST00000034004:ENSMUSG00000031595:INTRONIC+ENSMUST00000143216:ENSMUSG00000031595:DOWNSTREAM	GT:PL:DP:SP:GQ	1/1:255,33,0:11:0:54	1/1:230,16,0:12:0:37
8	42755635	.	TTATATATATATATATATATATATATAT	TTATATATATATATATATATATATAT	999	PASS	INDEL;DP=61;VDB=0.0368;AF1=1;AC1=4;DP4=1,1,15,23;MQ=47;PV4=1,1,0.3,0.24;AC=4;AN=4;MDV=57;PV1=1;PV2=0.3;QD=0.2230;MSD=21;PV3=0.24;PV0=1;SB=0.3333;CSQ=-:-:INTERGENIC	GT:PL:DP:SP:GQ	1/1:255,18,0:21:0:41	1/1:255,73,39:19:0:57
8	43314877	.	CCTTTCTTTCTTTCTTTCTTTCTTTCTTTCTTTCTTTCTTTCTTTCTTTCTTTCTTTCTTTCTTTCTTT	CCTTTCTTTCTTTCTTTCTTTCTTTCTTTCTTTCTTTCTTTCTTTCTTTCTTTCTTTCTTTCTTTCTTTCTTT	999	PASS	INDEL;DP=88;VDB=0.0364;AF1=1;AC1=4;DP4=0,0,2,17;MQ=39;AC=4;AN=4;CSQ=-:-:INTERGENIC	GT:PL:DP:SP:GQ	1/1:203,24,0:8:0:52	1/1:209,33,0:11:0:61
8	43477072	.	TTAGATAGATAGATAGATAGATAGATAGATAGATAGATAGATAGATAGATAGATAGATAGATAGATAGATA	TTAGATAGATAGATAGATAGATAGATAGATAGATAGATAGATAGATAGATAGATAGATAGATAGATAGATAGATA	999	PASS	INDEL;DP=125;VDB=0.0396;AF1=1;AC1=4;DP4=0,0,10,8;MQ=47;AC=4;AN=4;CSQ=-:-:INTERGENIC	GT:PL:DP:SP:GQ	1/1:240,21,0:7:0:47	1/1:255,33,0:11:0:59
8	44430308	.	CCTTTCTTTCTTTCTTTCTTTCTTTCTTTCTTTCTTTCTTTCTTTCTTTCTTTCTTTCTTTCTTTCTTT	CCTTTCTTTCTTTCTTTCTTTCTTTCTTTCTTTCTTTCTTTCTTTCTTTCTTTCTTTCTTTCTTT	333	PASS	INDEL;DP=63;VDB=0.0367;AF1=1;AC1=4;DP4=0,0,0,12;MQ=48;AC=4;AN=4;CSQ=-:-:INTERGENIC	GT:PL:DP:SP:GQ	1/1:181,18,0:6:0:38	1/1:195,18,0:6:0:38
8	54149237	.	TAGAAAGAAAGAAAGAAAGAAAGAAAGAAAGAAAGAAAGAAAGAAAGAAAGAAAGAAAGAAAGAAAGAAAGAA	TAGAAAGAAAGAAAGAAAGAAAGAAAGAAAGAAAGAAAGAAAGAAAGAAAGAAAGAAAGAAAGAAAGAA	392	PASS	INDEL;DP=108;VDB=0.0394;AF1=1;AC1=4;DP4=0,0,2,16;MQ=45;AC=4;AN=4;CSQ=-:-:INTERGENIC	GT:PL:DP:SP:GQ	1/1:180,15,0:5:0:35	1/1:255,39,0:13:0:59
8	55948708	.	AGGCTAGAGGG	AGG	999	PASS	INDEL;DP=106;VDB=0.0381;AF1=1;AC1=4;DP4=0,0,58,35;MQ=30;AC=4;AN=4;CSQ=ENSMUST00000122549:ENSMUSG00000084498:UPSTREAM+ENSMUST00000176866:ENSMUSG00000039375:INTRONIC	GT:PL:DP:SP:GQ	1/1:255,102,0:34:0:99	1/1:255,178,0:59:0:99
8	59792114	.	GGAAAAGAAAAGAAAAGAAAAGAAAAGAAAAGAAAAGAAAAGAAAAGAAAAGAAAAG	GGAAAAGAAAAGAAAAGAAAAGAAAAGAAAAGAAAAGAAAAGAAAAGAAAAG	999	PASS	INDEL;DP=115;VDB=0.0400;AF1=1;AC1=4;DP4=0,0,16,4;MQ=45;AC=4;AN=4;CSQ=-:-:INTERGENIC	GT:PL:DP:SP:GQ	1/1:255,27,0:9:0:58	1/1:255,33,0:11:0:64
8	64453459	.	ATATCTATCTATCTATCTATCTATCTATCTATCTATCTATCTATCTATCTATCTATCTATCTATCTATCT	ATATCTATCTATCTATCTATCTATCTATCTATCTATCTATCTATCTATCTATCTATCTATCTATCTATCTATCT	999	PASS	INDEL;DP=119;VDB=0.0394;AF1=1;AC1=4;DP4=0,0,13,12;MQ=50;AC=4;AN=4;CSQ=ENSMUST00000070631:ENSMUSG00000037921:INTRONIC+ENSMUST00000093485:ENSMUSG00000037921:INTRONIC	GT:PL:DP:SP:GQ	1/1:255,45,0:15:0:80	1/1:255,30,0:10:0:65
8	68082533	.	GTATCTATCTATCTATCTATCTATCTATCTATCTATCTATCTATCTATCTATCTATCTATCTA	GTATCTATCTATCTATCTATCTATCTATCTATCTATCTATCTATCTATCTATCTATCTATCTATCTA	394	PASS	INDEL;DP=101;VDB=0.0300;AF1=1;AC1=4;DP4=0,0,4,10;MQ=45;AC=4;AN=4;CSQ=-:-:INTERGENIC	GT:PL:DP:SP:GQ	1/1:198,21,0:7:0:44	1/1:240,21,0:7:0:44
8	71133699	.	CTGTGTGTGTGTGTGTGTGTGTGTGTGTGTGTGTGTGTGTGTGTGTGTGTGTGTGTG	CTGTGTGTGTGTGTGTGTGTGTGTGTGTGTGTGTGTGTGTGTGTGTGTGTG	148	PASS	INDEL;DP=54;VDB=0.0401;AF1=1;AC1=4;DP4=0,0,3,7;MQ=47;AC=4;AN=4;CSQ=ENSMUST00000078350:ENSMUSG00000036356:INTRONIC+ENSMUST00000125727:ENSMUSG00000036356:WITHIN_NON_CODING_GENE,INTRONIC+ENSMUST00000130214:ENSMUSG00000036356:INTRONIC+ENSMUST00000136060:ENSMUSG00000036356:INTRONIC+ENSMUST00000143586:ENSMUSG00000036356:WITHIN_NON_CODING_GENE,INTRONIC+ENSMUST00000150083:ENSMUSG00000036356:WITHIN_NON_CO…	GT:PL:DP:SP:GQ	1/1:100,15,0:5:0:32	1/1:91,15,0:5:0:32
8	73385145	.	CTGTGTGTGTGTGTGTGTGTGTGTGTGTGTGTGTGTGTGTGTGTGTGTGTGTGTGTGTGTG	CTGTGTGTGTGTGTGTGTGTGTGTGTGTGTGTGTGTGTGTGTGTGTGTGTGTGTGTG	178	PASS	INDEL;DP=74;VDB=0.0397;AF1=1;AC1=4;DP4=0,0,4,7;MQ=48;AC=4;AN=4;CSQ=ENSMUST00000050921:ENSMUSG00000020887:UPSTREAM+ENSMUST00000110078:ENSMUSG00000002908:UPSTREAM+ENSMUST00000110080:ENSMUSG00000002908:UPSTREAM+ENSMUST00000110081:ENSMUSG00000002908:UPSTREAM	GT:PL:DP:SP:GQ	1/1:129,15,0:5:0:33	1/1:92,18,0:6:0:36
8	75190295	.	TCACACACACACACACACACACACACACACACACACACACACACACA	TCACACACACACACACACACACACACACACACACACACACACACACACACA	269	PASS	INDEL;DP=47;VDB=0.0404;AF1=1;AC1=4;DP4=0,0,7,5;MQ=37;AC=4;AN=4;CSQ=ENSMUST00000093427:ENSMUSG00000048148:INTRONIC+ENSMUST00000109959:ENSMUSG00000048148:INTRONIC+ENSMUST00000160443:ENSMUSG00000048148:NMD_TRANSCRIPT,INTRONIC+ENSMUST00000160912:ENSMUSG00000048148:INTRONIC+ENSMUST00000161254:ENSMUSG00000048148:INTRONIC+ENSMUST00000161386:ENSMUSG00000048148:INTRONIC+ENSMUST00000161557:ENSMUSG000000481…	GT:PL:DP:SP:GQ	1/1:147,21,0:7:0:40	1/1:165,15,0:5:0:34
8	82792473	.	TATATAATATAATATAATATAATATAATATAATATAATATAATA	TATATAATATAATATAATATAATATAATATAATATAATA	999	PASS	INDEL;DP=66;VDB=0.0386;AF1=1;AC1=4;DP4=0,0,24,22;MQ=49;AC=4;AN=4;CSQ=-:-:INTERGENIC	GT:PL:DP:SP:GQ	1/1:255,69,0:23:0:99	1/1:255,69,0:23:0:99
8	83318589	.	ACC	AC	265	PASS	INDEL;DP=95;VDB=0.0364;AF1=1;AC1=4;DP4=0,0,18,16;MQ=49;AC=4;AN=4;CSQ=ENSMUST00000034150:ENSMUSG00000031714:INTRONIC	GT:PL:DP:SP:GQ	1/1:176,66,0:22:0:99	1/1:133,36,0:12:0:77
8	85788589	.	TATAGATAGATAGATAGATAGATAGATAGATAGATAGATAGATAGATAGATAGATAGATAGATAGATAGATAGATAGATA	TATAGATAGATAGATAGATAGATAGATAGATAGATAGATAGATAGATAGATAGATAGATAGATAGATAGATAGATAGATAGATA	999	PASS	INDEL;DP=114;VDB=0.0401;AF1=1;AC1=4;DP4=0,0,7,7;MQ=48;AC=4;AN=4;CSQ=ENSMUST00000034145:ENSMUSG00000031709:INTRONIC+ENSMUST00000093393:ENSMUSG00000031709:INTRONIC+ENSMUST00000142673:ENSMUSG00000031709:WITHIN_NON_CODING_GENE,INTRONIC+ENSMUST00000168190:ENSMUSG00000031709:INTRONIC	GT:PL:DP:SP:GQ	1/1:233,18,0:6:0:40	1/1:255,24,0:8:0:46
8	91289940	.	TTTCTTCTTCTTCTTCTTCTTCTTCTTCTTCTTCTTCTTCTTCTTCTTCTTCTTCTTCTTCTTCTTCTTCTTCTTCTTCTTC	TTTCTTCTTCTTCTTCTTCTTCTTCTTCTTCTTCTTCTTCTTCTTCTTCTTCTTCTTCTTCTTCTTCTTCTTCTTCTTC	373	PASS	INDEL;DP=93;VDB=0.0401;AF1=1;AC1=4;DP4=0,0,4,8;MQ=43;AC=4;AN=4;CSQ=-:-:INTERGENIC	GT:PL:DP:SP:GQ	1/1:199,18,0:6:0:38	1/1:217,18,0:6:0:38
8	93088172	.	GATTTATTTATTTATTTATTTATTTATTTATTTATTTATTTATTTATT	GATTTATTTATTTATTTATTTATTTATTTATTTATTTATTTATT	999	PASS	INDEL;DP=94;VDB=0.0381;AF1=1;AC1=4;DP4=0,0,18,26;MQ=42;AC=4;AN=4;CSQ=-:-:INTERGENIC	GT:PL:DP:SP:GQ	1/1:255,75,0:25:0:99	1/1:255,57,0:19:0:99
8	98649296	.	GTTCTTTCTTTCTTTCTTTCTTTCTTTCTTTCTTTCTTTCTTTCTTTCTTTCTTTCTTTCTTTCTTTC	GTTCTTTCTTTCTTTCTTTCTTTCTTTCTTTCTTTCTTTCTTTCTTTCTTTCTTTCTTTCTTTC	999	PASS	INDEL;DP=92;VDB=0.0381;AF1=1;AC1=4;DP4=0,0,3,15;MQ=37;AC=4;AN=4;CSQ=-:-:INTERGENIC	GT:PL:DP:SP:GQ	1/1:219,27,0:9:0:56	1/1:192,27,0:9:0:56
8	104005350	.	TGATAGATAGATAGATAGATAGATAGATAGATAGATAGATAGATAGATAGATAGATAGATAGATAGA	TGATAGATAGATAGATAGATAGATAGATAGATAGATAGATAGATAGATAGATAGATAGATAGATAGATAGA	999	PASS	INDEL;DP=119;VDB=0.0399;AF1=1;AC1=4;DP4=0,0,13,18;MQ=50;AC=4;AN=4;CSQ=-:-:INTERGENIC	GT:PL:DP:SP:GQ	1/1:255,42,0:14:0:88	1/1:255,51,0:17:0:97
8	114207725	.	TTTTATTTATTTATTTATTTATTTATTTATTTATTTATTTATTTATTTATTTATTTA	TTTTATTTATTTATTTATTTATTTATTTATTTATTTATTTATTTATTTATTTATTTATTTA	401	PASS	INDEL;DP=108;VDB=0.0353;AF1=1;AC1=4;DP4=0,0,12,7;MQ=36;AC=4;AN=4;CSQ=ENSMUST00000034435:ENSMUSG00000031957:DOWNSTREAM	GT:PL:DP:SP:GQ	1/1:190,30,0:10:0:60	1/1:255,27,0:9:0:57
8	115307271	.	A	AT,ATAT	102	PASS	INDEL;DP=66;VDB=0.0391;AF1=1;AC1=4;DP4=0,0,25,26;MQ=48;AC=4,0;AN=4;CSQ=ENSMUST00000034225:ENSMUSG00000031772:INTRONIC+ENSMUST00000079307:ENSMUSG00000031772:INTRONIC+ENSMUST00000118171:ENSMUSG00000031772:INTRONIC+ENSMUST00000125196:ENSMUSG00000031772:WITHIN_NON_CODING_GENE,INTRONIC+ENSMUST00000125976:ENSMUSG00000031772:WITHIN_NON_CODING_GENE,INTRONIC+ENSMUST00000140753:ENSMUSG00000031772:WITHIN_NO…	GT:PL:DP:SP:GQ	1/1:66,63,0,42,15,36:23:0:99	1/1:80,81,0,70,57,67:28:0:99
8	118308946	.	GAAGAAAGAAAGAAAGAAAGAAAGAAAGAAAGAAAGAAAGAAAGAAAGAAAGAAAGAAAG	GAAGAAAGAAAGAAAGAAAGAAAGAAAGAAAGAAAGAAAGAAAGAAAGAAAG	230	PASS	INDEL;DP=125;VDB=0.0401;AF1=1;AC1=4;DP4=0,0,13,4;MQ=36;AC=4;AN=4;CSQ=-:-:INTERGENIC	GT:PL:DP:SP:GQ	1/1:105,24,0:8:0:51	1/1:169,27,0:9:0:54
8	118788923	.	AAAAGAAAGAAAGAAAGAAAGAAAGAAAGAAAGAAAGAAAGAAAGAAAGAAAGA	AAAAGAAAGAAAGAAAGAAAGAAAGAAAGAAAGAAAGAAAGAAAGAAAGAAAGAAAGA	999	PASS	INDEL;DP=118;VDB=0.0381;AF1=1;AC1=4;DP4=0,0,11,12;MQ=45;AC=4;AN=4;CSQ=-:-:INTERGENIC	GT:PL:DP:SP:GQ	1/1:255,42,0:14:0:74	1/1:255,27,0:9:0:59
8	119365124	.	GAGAAGAAGAAGAAGAAGAAGAAGAAGAAGAAGAAGAAGAAGAAGAAGAAGAAGAAGAAGAAGAAGAA	GAGAAGAAGAAGAAGAAGAAGAAGAAGAAGAAGAAGAAGAAGAAGAAGAAGAAGAAGAAGAAGAAGAAGAA	162	PASS	INDEL;DP=63;VDB=0.0318;AF1=1;AC1=4;DP4=0,0,0,11;MQ=30;AC=4;AN=4;CSQ=-:-:INTERGENIC	GT:PL:DP:SP:GQ	1/1:97,15,0:5:0:33	1/1:108,18,0:6:0:36
8	123675692	.	ACTTTCTTTCTTTCTTTCTTTCTTTCTTTCTTTCTTTCTTTCTTTCTTTCTTTCTTTCTTTCTTTC	ACTTTCTTTCTTTCTTTCTTTCTTTCTTTCTTTCTTTCTTTCTTTCTTTCTTTCTTTCTTTCTTTCTTTC	999	PASS	INDEL;DP=99;VDB=0.0389;AF1=1;AC1=4;DP4=0,0,5,13;MQ=49;AC=4;AN=4;CSQ=ENSMUST00000127664:ENSMUSG00000092329:INTRONIC	GT:PL:DP:SP:GQ	1/1:243,27,0:9:0:56	1/1:255,27,0:9:0:56
9	9430607	.	CTTCTTTCTTTCTTTCTTTCTTTCTTTCTTTCTTTCTTTCTTTCTTTCTTTCTTTCT	CTTCTTTCTTTCTTTCTTTCTTTCTTTCTTTCTTTCTTTCTTTCTTTCTTTCT	999	PASS	INDEL;DP=61;VDB=0.0304;AF1=1;AC1=4;DP4=0,0,8,16;MQ=43;AC=4;AN=4;CSQ=-:-:INTERGENIC	GT:PL:DP:SP:GQ	1/1:233,48,0:16:0:77	1/1:157,24,0:8:0:53
9	12107972	.	GAAAAAAAAA	GAAAAAAAAAA,GAAAAAAAAAAA	129	PASS	INDEL;DP=107;VDB=0.0402;AF1=1;AC1=4;DP4=2,0,51,37;MQ=50;PV4=0.51,1,0.42,0.16;AC=4,0;AN=4;MDV=99;PV1=1;PV2=0.42;QD=0.0293;MSD=48;PV3=0.16;PV0=0.51;SB=0.6090;CSQ=-:-:INTERGENIC	GT:PL:DP:SP:GQ	1/1:95,104,0,93,88,89:42:0:99	1/1:78,122,0,69,98,65:48:0:99
9	25536454	.	ATT	AT	211	PASS	INDEL;DP=15;VDB=0.0187;AF1=1;AC1=4;DP4=0,0,9,2;MQ=46;AC=4;AN=4;CSQ=-:-:INTERGENIC	GT:PL:DP:SP:GQ	1/1:129,18,0:6:0:36	1/1:125,15,0:5:0:33
9	27171963	.	CATCTATCTATCTATCTATCTATCTATCTATCTATCTATCTATCTATCTATCTATC	CATCTATCTATCTATCTATCTATCTATCTATCTATCTATCTATCTATCTATC	999	PASS	INDEL;DP=112;VDB=0.0377;AF1=1;AC1=4;DP4=0,0,5,10;MQ=38;AC=4;AN=4;CSQ=-:-:INTERGENIC	GT:PL:DP:SP:GQ	1/1:220,24,0:8:0:48	1/1:182,21,0:7:0:45
9	30648408	.	CAGATAGATAGATAGATAGATAGATAGATAGATAGATAGATAGATAGATAGATAGATAGATAGATA	CAGATAGATAGATAGATAGATAGATAGATAGATAGATAGATAGATAGATAGATAGATAGATAGATAGATA	999	PASS	INDEL;DP=109;VDB=0.0399;AF1=1;AC1=4;DP4=0,0,4,9;MQ=48;AC=4;AN=4;CSQ=-:-:INTERGENIC	GT:PL:DP:SP:GQ	1/1:219,21,0:7:0:42	1/1:199,18,0:6:0:39
9	39102467	.	AAAAGAAAGAAAGAAAGAAAGAAAGAAAGAAAGAAAGAAAGAAAGAAAGAAAGAAAGAAA	AAAAGAAAGAAAGAAAGAAAGAAAGAAAGAAAGAAAGAAAGAAAGAAAGAAAGAAAGAAAGAAA	999	PASS	INDEL;DP=92;VDB=0.0401;AF1=1;AC1=4;DP4=0,0,12,4;MQ=47;AC=4;AN=4;CSQ=-:-:INTERGENIC	GT:PL:DP:SP:GQ	1/1:230,21,0:7:0:46	1/1:255,27,0:9:0:52
9	39159148	.	AATAGATAGATAGATAGATAGATAGATAGATAGATAGATAGATAGATAGATAGATAGATAGATA	AATAGATAGATAGATAGATAGATAGATAGATAGATAGATAGATAGATAGATAGATAGATA	999	PASS	INDEL;DP=145;VDB=0.0318;AF1=1;AC1=4;DP4=0,0,8,8;MQ=46;AC=4;AN=4;CSQ=-:-:INTERGENIC	GT:PL:DP:SP:GQ	1/1:255,21,0:7:0:46	1/1:255,27,0:9:0:52
9	44338122	.	CCTTTCTTTCTTTCTTTCTTTCTTTCTTTCTTTCTTTCTTTCTTTCTTTCTTTCTTTCTTTCT	CCTTTCTTTCTTTCTTTCTTTCTTTCTTTCTTTCTTTCTTTCTTTCTTTCTTTCTTTCT	367	PASS	INDEL;DP=105;VDB=0.0396;AF1=1;AC1=4;DP4=0,0,15,10;MQ=41;AC=4;AN=4;CSQ=ENSMUST00000062215:ENSMUSG00000047880:UPSTREAM	GT:PL:DP:SP:GQ	1/1:156,24,0:8:0:53	1/1:255,51,0:17:0:80
9	57123746	.	GAGAAAGAAAGAAAGAAAGAAAGAAAGAAAGAAAGAAAGAAAGAAAGAAAGAAA	GAGAAAGAAAGAAAGAAAGAAAGAAAGAAAGAAAGAAAGAAAGAAAGAAAGAAAGAAA	999	PASS	INDEL;DP=120;VDB=0.0368;AF1=1;AC1=4;DP4=0,0,9,10;MQ=47;AC=4;AN=4;CSQ=-:-:INTERGENIC	GT:PL:DP:SP:GQ	1/1:227,21,0:7:0:47	1/1:255,36,0:12:0:62
9	62150795	.	TTTTATTTATTTATTTATTTATTTATTTATTTATTTATTTATTTATTTATTTATTTATTTAT	TTTTATTTATTTATTTATTTATTTATTTATTTATTTATTTATTTATTTATTTATTTATTTATTTAT	999	PASS	INDEL;DP=91;VDB=0.0377;AF1=1;AC1=4;DP4=0,0,4,10;MQ=48;AC=4;AN=4;CSQ=-:-:INTERGENIC	GT:PL:DP:SP:GQ	1/1:255,21,0:7:0:44	1/1:254,21,0:7:0:44
9	63976566	.	CTCTTTCTTTCTTTCTTTCTTTCTTTCTTTCTTTCTTTCTTTCTTTCTTTCTTTCTT	CTCTTTCTTTCTTTCTTTCTTTCTTTCTTTCTTTCTTTCTTTCTTTCTTTCTT	999	PASS	INDEL;DP=118;VDB=0.0372;AF1=1;AC1=4;DP4=0,0,6,17;MQ=48;AC=4;AN=4;CSQ=ENSMUST00000034969:ENSMUSG00000032401:INTRONIC+ENSMUST00000118215:ENSMUSG00000032401:INTRONIC+ENSMUST00000124020:ENSMUSG00000032401:NMD_TRANSCRIPT,INTRONIC+ENSMUST00000132018:ENSMUSG00000032401:DOWNSTREAM	GT:PL:DP:SP:GQ	1/1:236,21,0:7:0:47	1/1:255,48,0:16:0:74
9	72385545	.	T	TNNNNNNNNN	235	PASS	INDEL;DP=70;VDB=0.0389;AF1=1;AC1=4;DP4=0,0,4,13;MQ=46;AC=4;AN=4;CSQ=ENSMUST00000093820:ENSMUSG00000037674:INTRONIC+ENSMUST00000163401:ENSMUSG00000037674:INTRONIC+ENSMUST00000163479:ENSMUSG00000037674:INTRONIC	GT:PL:DP:SP:GQ	1/1:112,18,0:6:0:41	1/1:167,33,0:11:0:56
9	72506194	.	AAAGGAAGGAAGGAAGGAAGGAAGGAAGGAAGGAAGGAAGGAAGGAAGGAAGGAAG	AAAGGAAGGAAGGAAGGAAGGAAGGAAGGAAGGAAGGAAGGAAGGAAGGAAGGAAGGAAG	999	PASS	INDEL;DP=79;VDB=0.0331;AF1=1;AC1=4;DP4=0,0,10,4;MQ=47;AC=4;AN=4;CSQ=ENSMUST00000034740:ENSMUSG00000032216:UPSTREAM	GT:PL:DP:SP:GQ	1/1:255,24,0:8:0:46	1/1:214,18,0:6:0:40
9	84502216	.	CTCTTTCTTTCTTTCTTTCTTTCTTTCTTTCTTTCTTTCTTTCTTTCTTTCTTTCTT	CTCTTTCTTTCTTTCTTTCTTTCTTTCTTTCTTTCTTTCTTTCTTTCTTTCTTTCTTTCTT	999	PASS	INDEL;DP=89;VDB=0.0394;AF1=1;AC1=4;DP4=0,0,10,19;MQ=43;AC=4;AN=4;CSQ=-:-:INTERGENIC	GT:PL:DP:SP:GQ	1/1:255,42,0:14:0:87	1/1:255,45,0:15:0:90
9	85328909	.	ATTTTTTTTTTTT	ATTTTTTTTTTTTT,ATTTTTTTTTTTTTT	22.5	PASS	INDEL;DP=56;VDB=0.0361;AF1=1;AC1=4;DP4=0,0,1,21;MQ=21;AC=4,0;AN=4;CSQ=-:-:INTERGENIC	GT:PL:DP:SP:GQ	1/1:39,39,0,36,25,33:14:0:58	1/1:27,24,0,27,24,27:8:0:43
9	91672480	.	AAAAGGAAAGGAAAGGAAAGGAAAGGAAAGGAAAGGAAAGGAAAGGAAAGGAAAGGAAAGGAAAGGAAAGG	AAAAGGAAAGGAAAGGAAAGGAAAGGAAAGGAAAGGAAAGGAAAGGAAAGGAAAGGAAAGGAAAGGAAAGGAAAGG	364	PASS	INDEL;DP=113;VDB=0.0402;AF1=1;AC1=4;DP4=0,0,6,6;MQ=47;AC=4;AN=4;CSQ=-:-:INTERGENIC	GT:PL:DP:SP:GQ	1/1:152,15,0:5:0:34	1/1:255,21,0:7:0:40
9	93228550	.	CAAAAAAAAAAAAAAAAAAAAAAAAAAAAAAAAAAAAAA	CAAAAAAAAAAAAAAAAAAAAAAAAAAAAAAAAAAAAAAAAAAAA,CAAAAAAAAAAAAAAAAAAAAAAAAAAAAAAAAAAAAAAA	69.6	PASS	INDEL;DP=55;VDB=0.0370;AF1=1;AC1=4;DP4=0,0,4,12;MQ=44;AC=4,0;AN=4;CSQ=-:-:INTERGENIC	GT:PL:DP:SP:GQ	1/1:42,15,0,50,5,41:8:0:34	1/1:71,21,0,74,15,71:8:0:40
9	99597056	.	CCTTTCTTTCTTTCTTTCTTTCTTTCTTTCTTTCTTTCTTTCTTTCTTTCTTTCTTTCTTTCTTT	CCTTTCTTTCTTTCTTTCTTTCTTTCTTTCTTTCTTTCTTTCTTTCTTTCTTTCTTTCTTT	275	PASS	INDEL;DP=127;VDB=0.0396;AF1=1;AC1=4;DP4=0,0,5,10;MQ=29;AC=4;AN=4;CSQ=ENSMUST00000035048:ENSMUSG00000032473:INTRONIC+ENSMUST00000112882:ENSMUSG00000032473:INTRONIC+ENSMUST00000131922:ENSMUSG00000032473:INTRONIC+ENSMUST00000136429:ENSMUSG00000032473:INTRONIC	GT:PL:DP:SP:GQ	1/1:126,18,0:6:0:40	1/1:193,27,0:9:0:49
9	100457378	.	AAAGGAAGGAAGGAAGGAAGGAAGGAAGGAAGGAAGGAAGGAAGGAAGGAAGGAAG	AAAGGAAGGAAGGAAGGAAGGAAGGAAGGAAGGAAGGAAGGAAGGAAGGAAGGAAGGAAG	307	PASS	INDEL;DP=85;VDB=0.0401;AF1=1;AC1=4;DP4=0,0,9,4;MQ=46;AC=4;AN=4;CSQ=ENSMUST00000093792:ENSMUSG00000070287:INTRONIC	GT:PL:DP:SP:GQ	1/1:180,15,0:5:0:34	1/1:170,24,0:8:0:43
9	108346191	.	CTCTTTCTTTCTTTCTTTCTTTCTTTCTTTCTTTCTTTCTTTCTTTCTTTCTTTCTTTCTTTCTTTCTTTC	CTCTTTCTTTCTTTCTTTCTTTCTTTCTTTCTTTCTTTCTTTCTTTCTTTCTTTCTTTCTTTCTTTCTTTCTTTC	999	PASS	INDEL;DP=113;VDB=0.0396;AF1=1;AC1=4;DP4=0,0,18,10;MQ=44;AC=4;AN=4;CSQ=ENSMUST00000035232:ENSMUSG00000032609:DOWNSTREAM+ENSMUST00000057265:ENSMUSG00000050641:INTRONIC	GT:PL:DP:SP:GQ	1/1:255,51,0:17:0:89	1/1:255,33,0:11:0:71
9	119122660	.	GAAGAAAGAAAGAAAGAAAGAAAGAAAGAAAGAAAGAAAGAAAGAAAGAAAGAAAGAAAG	GAAGAAAGAAAGAAAGAAAGAAAGAAAGAAAGAAAGAAAGAAAGAAAGAAAGAAAGAAAGAAAG	344	PASS	INDEL;DP=109;VDB=0.0396;AF1=1;AC1=4;DP4=0,0,5,11;MQ=39;AC=4;AN=4;CSQ=ENSMUST00000084797:ENSMUSG00000074028:UPSTREAM	GT:PL:DP:SP:GQ	1/1:157,15,0:5:0:35	1/1:230,33,0:11:0:53
9	124047134	.	GAAAGGAAAAAGGAAA	GAAAGGAAA	213	PASS	INDEL;DP=198;VDB=0.0294;AF1=1;AC1=4;DP4=0,0,9,7;MQ=31;AC=4;AN=4;CSQ=ENSMUST00000097855:ENSMUSG00000079227:WITHIN_NON_CODING_GENE,INTRONIC+ENSMUST00000168179:ENSMUSG00000079227:DOWNSTREAM+ENSMUST00000171579:ENSMUSG00000079227:DOWNSTREAM	GT:PL:DP:SP:GQ	1/1:66,21,0:7:0:46	1/1:191,27,0:9:0:52
10	4279263	.	CTCTCTGTCTCTGTCTCTCTCTCTGTCTCT	CTCTCTGTCTCTGTCTCTGTCTCTCTCTCTGTCTCT	398	PASS	INDEL;DP=74;VDB=0.0358;AF1=1;AC1=4;DP4=0,0,13,14;MQ=40;AC=4;AN=4;CSQ=-:-:INTERGENIC	GT:PL:DP:SP:GQ	1/1:194,36,0:12:0:76	1/1:248,45,0:15:0:85
10	7232084	.	TA	T	49.4	PASS	INDEL;DP=132;VDB=0.0023;AF1=1;AC1=4;DP4=0,0,0,89;MQ=11;AC=4;AN=4;CSQ=-:-:INTERGENIC	GT:PL:DP:SP:GQ	1/1:39,123,0:41:0:99	1/1:54,144,0:48:0:99
10	22855238	.	GGTTTGTTTGTTTGTTTGTTTGTTTGTTT	GGTTTGTTTGTTTGTTTGTTT	999	PASS	INDEL;DP=86;VDB=0.0366;AF1=1;AC1=4;DP4=0,0,37,24;MQ=32;AC=4;AN=4;CSQ=ENSMUST00000074366:ENSMUSG00000010461:INTRONIC+ENSMUST00000092665:ENSMUSG00000010461:INTRONIC	GT:PL:DP:SP:GQ	1/1:255,87,0:29:0:99	1/1:255,96,0:32:0:99
10	26852028	.	GAGAAAGAAAGAAAGAAAGAAAGAAAGAAAGAAAGAAAGAAAGAAAGAAAGGAAGAAAGAAAGAAAGAAAGAAA	GAGAAAGAAAGAAAGAAAGAAAGAAAGAAAGAAAGAAAGAAAGAAAGAAAGAAAGGAAGAAAGAAAGAAAGAAAGAAA	999	PASS	INDEL;DP=98;VDB=0.0397;AF1=1;AC1=4;DP4=0,0,16,11;MQ=41;AC=4;AN=4;CSQ=ENSMUST00000092638:ENSMUSG00000019899:INTRONIC+ENSMUST00000092639:ENSMUSG00000019899:INTRONIC+ENSMUST00000169199:ENSMUSG00000019899:INTRONIC	GT:PL:DP:SP:GQ	1/1:255,42,0:14:0:84	1/1:255,39,0:13:0:81
10	27959872	.	AAAAGAAAGAAAGAAAGAAAGAAAGAAAGAAAGAAAGAAAGAAAGAAAGAAAGAAAGAAAGAAAGAAAGA	AAAAGAAAGAAAGAAAGAAAGAAAGAAAGAAAGAAAGAAAGAAAGAAAGAAAGAAAGAAAGAAAGAAAGAAAGA	374	PASS	INDEL;DP=101;VDB=0.0355;AF1=1;AC1=4;DP4=0,0,7,6;MQ=42;AC=4;AN=4;CSQ=ENSMUST00000020042:ENSMUSG00000019889:INTRONIC+ENSMUST00000166468:ENSMUSG00000019889:INTRONIC+ENSMUST00000169336:ENSMUSG00000019889:INTRONIC	GT:PL:DP:SP:GQ	1/1:164,15,0:5:0:34	1/1:253,24,0:8:0:43
10	29107337	.	AAAAGAAAGAAAGAAAGAAAGAAAGAAAGAAAGAAAGAAAGAAAGAAAGAAAGAAAGAAAGA	AAAAGAAAGAAAGAAAGAAAGAAAGAAAGAAAGAAAGAAAGAAAGAAAGAAAGAAAGAAAGAAAGA	999	PASS	INDEL;DP=107;VDB=0.0394;AF1=1;AC1=4;DP4=0,0,26,13;MQ=49;AC=4;AN=4;CSQ=-:-:INTERGENIC	GT:PL:DP:SP:GQ	1/1:255,42,6:16:0:77	1/1:255,63,0:23:0:99
10	31909830	.	AAAAGAAAGAAAGAAAGAAAGAAAGAAAGAAAGAAAGAAAGAAAGAAAGAAAGAAAGAAAGAAAGAA	AAAAGAAAGAAAGAAAGAAAGAAAGAAAGAAAGAAAGAAAGAAAGAAAGAAAGAAAGAAAGAAAGAAAGAA	999	PASS	INDEL;DP=112;VDB=0.0396;AF1=1;AC1=4;DP4=0,0,18,12;MQ=49;AC=4;AN=4;CSQ=-:-:INTERGENIC	GT:PL:DP:SP:GQ	1/1:255,36,0:12:0:76	1/1:255,58,13:18:0:85
10	33183655	.	GAAAAAAAAAAA	GAAAAAAAAAAAA,GAAAAAAAAAAAAA	55.4	PASS	INDEL;DP=81;VDB=0.0353;AF1=1;AC1=4;DP4=1,3,42,18;MQ=46;PV4=0.099,1,0.38,0.39;AC=4,0;AN=4;MDV=99;PV1=1;PV2=0.38;QD=0.0390;MSD=35;PV3=0.39;PV0=0.099;SB=0.3314;CSQ=ENSMUST00000095762:ENSMUSG00000019787:INTRONIC	GT:PL:DP:SP:GQ	1/1:46,58,0,25,3,15:29:0:99	1/1:53,64,0,55,78,50:35:6:99
10	34524875	.	ATTTTTTTTTTT	ATTTTTTTTTT,ATTTTTTTTT	89.4	PASS	INDEL;DP=125;VDB=0.0388;AF1=1;AC1=4;DP4=1,1,63,46;MQ=49;PV4=1,1,0.39,0.41;AC=4,0;AN=4;MDV=99;PV1=1;PV2=0.39;QD=0.0390;MSD=70;PV3=0.41;PV0=1;SB=0.3672;CSQ=-:-:INTERGENIC	GT:PL:DP:SP:GQ	1/1:68,180,0,66,150,60:70:0:99	1/1:65,107,0,68,120,65:41:0:99
10	37000658	.	CCTATCTATCTATCTATCTATCTATCTATCTATCTATCTATCTATCTATCTATCTATCTATCTA	CCTATCTATCTATCTATCTATCTATCTATCTATCTATCTATCTATCTATCTATCTATCTATCTATCTA	999	PASS	INDEL;DP=107;VDB=0.0401;AF1=1;AC1=4;DP4=0,0,6,9;MQ=50;AC=4;AN=4;CSQ=-:-:INTERGENIC	GT:PL:DP:SP:GQ	1/1:255,24,0:8:0:48	1/1:255,21,0:7:0:45
10	44144546	.	CTCTTTCTTTCTTTCTTTCTTTCTTTCTTTCTTTCT	CTCTTTCTTTCTTTCTTTCTTTCTTTCTTTCTTTCTTTCT	999	PASS	INDEL;DP=113;VDB=0.0381;AF1=1;AC1=4;DP4=1,2,22,33;MQ=37;PV4=1,1,0.43,1;AC=4;AN=4;MDV=86;PV1=1;PV2=0.43;QD=0.0054;MSD=30;PV3=1;PV0=1;SB=0.4510;CSQ=-:-:INTERGENIC	GT:PL:DP:SP:GQ	1/1:255,20,0:28:0:45	1/1:255,61,0:30:0:86
10	46346155	.	CTTCTTTCTTTCTTTCTTTCTTTCTTTCTT	CTTCTTTCTTTCTTTCTTTCTT	999	PASS	INDEL;DP=108;VDB=0.0344;AF1=1;AC1=4;DP4=0,1,45,39;MQ=41;PV4=0.47,1,0.18,0.33;AC=4;AN=4;MDV=99;PV1=1;PV2=0.18;QD=0.0096;MSD=45;PV3=0.33;PV0=0.47;SB=0.6522;CSQ=-:-:INTERGENIC	GT:PL:DP:SP:GQ	1/1:255,85,0:45:0:99	1/1:255,120,0:40:0:99
10	47164932	.	GAAAAAAAAAAAA	GAAAAAAAAAAA,GAAAAAAAAAA	25.5	PASS	INDEL;DP=64;VDB=0.0293;AF1=1;AC1=4;DP4=5,0,38,10;MQ=45;PV4=0.57,0.39,0.32,1;AC=4,0;AN=4;MDV=71;PV1=0.39;PV2=0.32;QD=0.0538;MSD=27;PV3=1;PV0=0.57;SB=0.2585;CSQ=-:-:INTERGENIC	GT:PL:DP:SP:GQ	1/1:28,50,0,28,55,24:26:0:71	1/1:41,43,0,43,55,38:27:3:65
10	47539631	.	TTTTCTTTCTTTCTTTCTTTCTTTCTTTCTTTCTTTCTTTCTTTCTTTCTTTCATTCTTTCTTTCTTT	TTTTCTTTCTTTCTTTCTTTCTTTCTTTCTTTCTTTCTTTCTTTCTTTCTTTCTTTCATTCTTTCTTTCTTT	999	PASS	INDEL;DP=131;VDB=0.0386;AF1=1;AC1=4;DP4=0,0,25,19;MQ=49;AC=4;AN=4;CSQ=-:-:INTERGENIC	GT:PL:DP:SP:GQ	1/1:255,57,0:21:0:99	1/1:255,66,0:23:0:99
10	47581089	.	TCTCCT	TCT	247	PASS	INDEL;DP=96;VDB=0.0402;AF1=1;AC1=4;DP4=0,0,5,5;MQ=40;AC=4;AN=4;CSQ=-:-:INTERGENIC	GT:PL:DP:SP:GQ	1/1:143,15,0:5:0:32	1/1:147,15,0:5:0:32
10	49147623	.	CAAAAAAAAAA	CAAAAAAAAAAA	103	PASS	INDEL;DP=76;VDB=0.0400;AF1=1;AC1=4;DP4=1,2,23,18;MQ=40;PV4=0.58,1,0.037,0.19;AC=4;AN=4;MDV=94;PV1=1;PV2=0.037;QD=0.0283;MSD=24;PV3=0.19;PV0=0.58;SB=0.5278;CSQ=ENSMUST00000078692:ENSMUSG00000056073:INTRONIC+ENSMUST00000079751:ENSMUSG00000056073:INTRONIC+ENSMUST00000105484:ENSMUSG00000056073:INTRONIC+ENSMUST00000105485:ENSMUSG00000056073:INTRONIC+ENSMUST00000105486:ENSMUSG00000056073:INTRONIC+ENSMU…	GT:PL:DP:SP:GQ	1/1:75,44,0:20:0:91	1/1:72,47,0:24:7:94
10	53490533	.	CTTTCTTTTCTTTTCTTTTCTTTTCTTTTCTTTTCTTTTCTTTTCTTTTCTTTT	CTTTCTTTTCTTTTCTTTTCTTTTCTTTTCTTTTCTTTTCTTTTCTTTTCTTTTCTTTT	999	PASS	INDEL;DP=113;VDB=0.0374;AF1=1;AC1=4;DP4=0,0,8,21;MQ=48;AC=4;AN=4;CSQ=-:-:INTERGENIC	GT:PL:DP:SP:GQ	1/1:255,42,0:14:0:87	1/1:255,45,0:15:0:90
10	54881609	.	TTGGGCTAAATTCCACTTATCAGTGAGT	TT	254	PASS	INDEL;DP=27;VDB=0.0267;AF1=1;AC1=4;DP4=0,0,12,6;MQ=25;AC=4;AN=4;CSQ=-:-:INTERGENIC	GT:PL:DP:SP:GQ	1/1:168,30,0:10:0:58	1/1:130,24,0:8:0:52
10	59585489	.	AACAGAGACAGAGACAGAGACAGAGACAGAGACAGAGACAGAGACAGAGACAGAGACAGAG	AACAGAGACAGAGACAGAGACAGAGACAGAGACAGAGACAGAGACAGAGACAGAGACAGAGACAGAG	999	PASS	INDEL;DP=82;VDB=0.0402;AF1=1;AC1=4;DP4=0,0,13,9;MQ=39;AC=4;AN=4;CSQ=ENSMUST00000121820:ENSMUSG00000058297:INTRONIC+ENSMUST00000138976:ENSMUSG00000058297:WITHIN_NON_CODING_GENE,INTRONIC+ENSMUST00000165024:ENSMUSG00000058297:INTRONIC	GT:PL:DP:SP:GQ	1/1:222,30,0:10:0:64	1/1:255,36,0:12:0:70
10	60677247	.	ATATCTATCTATCTATCTATCTATCTATCTATCTATCTATCTATCTATCTATCTATCTATCTATCTATCT	ATATCTATCTATCTATCTATCTATCTATCTATCTATCTATCTATCTATCTATCTATCTATCTATCT	999	PASS	INDEL;DP=109;VDB=0.0396;AF1=1;AC1=4;DP4=0,0,3,7;MQ=50;AC=4;AN=4;CSQ=ENSMUST00000092486:ENSMUSG00000059901:INTRONIC+ENSMUST00000120336:ENSMUSG00000059901:INTRONIC	GT:PL:DP:SP:GQ	1/1:218,15,0:5:0:32	1/1:205,15,0:5:0:32
10	65229687	.	GTTCTTCTTCTTCTTCTTCTTCTTCTTCTTCTTCTTCTTCTTCTTCTTCTTCTTCTTCTTCTTGTTCTTCTTCTT	GTTCTTCTTCTTCTTCTTCTTCTTCTTCTTCTTCTTCTTCTTCTTCTTCTTCTTCTTGTTCTTCTTCTT	310	PASS	INDEL;DP=127;VDB=0.0381;AF1=1;AC1=4;DP4=0,0,7,15;MQ=32;AC=4;AN=4;CSQ=-:-:INTERGENIC	GT:PL:DP:SP:GQ	1/1:128,24,0:8:0:53	1/1:226,42,0:14:0:71
10	67271837	.	CTCTATCTATCTATCTATCTATCTATCTATCTATCTATCTATCTA	CTCTATCTATCTATCTATCTATCTATCTATCTATCTATCTATCTATCTA	999	PASS	INDEL;DP=102;VDB=0.0401;AF1=1;AC1=4;DP4=1,0,20,25;MQ=32;PV4=0.46,1,0.057,0.22;AC=4;AN=4;MDV=93;PV1=1;PV2=0.057;QD=0.0078;MSD=25;PV3=0.22;PV0=0.46;SB=0.6058;CSQ=-:-:INTERGENIC	GT:PL:DP:SP:GQ	1/1:255,63,0:21:0:93	1/1:255,25,0:25:0:55
10	67750225	.	TCACACACACACACACACACACACACACACACACACACACACACACACACACACACACAC	TCACACACACACACACACACACACACACACACACACACACACACACACACACAC	277	PASS	INDEL;DP=62;VDB=0.0374;AF1=1;AC1=4;DP4=0,0,7,7;MQ=41;AC=4;AN=4;CSQ=-:-:INTERGENIC	GT:PL:DP:SP:GQ	1/1:181,21,0:7:0:44	1/1:140,21,0:7:0:44
10	71650570	.	CATCTATCTATCTATCTATCTATCTATCTATCTA	CATCTATCTATCTATCTATCTATCTATCTATCTATCTA	999	PASS	INDEL;DP=79;VDB=0.0383;AF1=1;AC1=4;DP4=0,1,19,24;MQ=49;PV4=1,1,0.44,1;AC=4;AN=4;MDV=95;PV1=1;PV2=0.44;QD=0.3143;MSD=25;PV3=1;PV0=1;SB=0.6000;CSQ=-:-:INTERGENIC	GT:PL:DP:SP:GQ	1/1:255,88,22:25:0:95	1/1:255,24,0:19:0:53
10	76913652	.	GCCC	GCC	999	PASS	INDEL;DP=94;VDB=0.0401;AF1=1;AC1=4;DP4=0,0,43,46;MQ=49;AC=4;AN=4;CSQ=-:-:INTERGENIC	GT:PL:DP:SP:GQ	1/1:255,154,0:51:0:99	1/1:255,114,0:38:0:99
10	85864995	.	ATTTTTTTTTTTTT	ATTTTTTTTTTTT,ATTTTTTTTTTT	29.5	PASS	INDEL;DP=33;VDB=0.0237;AF1=1;AC1=4;DP4=1,1,10,11;MQ=32;PV4=1,0.5,1,0.33;AC=4,0;AN=4;MDV=45;PV1=0.5;PV2=1;QD=0.0498;MSD=13;PV3=0.33;PV0=1;SB=0.4583;CSQ=ENSMUST00000120638:ENSMUSG00000059602:INTRONIC+ENSMUST00000121789:ENSMUSG00000059602:INTRONIC+ENSMUST00000123783:ENSMUSG00000059602:WITHIN_NON_CODING_GENE,INTRONIC+ENSMUST00000139197:ENSMUSG00000059602:WITHIN_NON_CODING_GENE,INTRONIC+ENSMUST0000014…	GT:PL:DP:SP:GQ	1/1:33,17,0,30,12,28:10:0:37	1/1:40,25,0,39,21,36:13:0:45
10	86425335	.	CTCTTTCTTTCTTTCTTTCTTTCTTTCTTTCTTTCTTTCTTTCTTTCTTTCTTTCT	CTCTTTCTTTCTTTCTTTCTTTCTTTCTTTCTTTCTTTCTTTCTTTCTTTCTTTCTTTCT	999	PASS	INDEL;DP=107;VDB=0.0388;AF1=1;AC1=4;DP4=0,0,6,16;MQ=38;AC=4;AN=4;CSQ=ENSMUST00000035288:ENSMUSG00000035459:INTRONIC	GT:PL:DP:SP:GQ	1/1:255,39,0:13:0:71	1/1:224,27,0:9:0:59
10	89538219	.	CTCTTTCTTTCTTTCTTTCTTTCTTTCTTTCTTTCTTTCTTTCTTTCTTTCTTTCTTTCTTTCT	CTCTTTCTTTCTTTCTTTCTTTCTTTCTTTCTTTCTTTCTTTCTTTCTTTCTTTCTTTCTTTCTTTCT	317	PASS	INDEL;DP=100;VDB=0.0341;AF1=1;AC1=4;DP4=0,0,4,7;MQ=42;AC=4;AN=4;CSQ=ENSMUST00000099368:ENSMUSG00000058589:INTRONIC	GT:PL:DP:SP:GQ	1/1:167,15,0:5:0:33	1/1:193,18,0:6:0:36
10	95907172	.	GCACACACACACACACACACACACGCACACACACACACACA	GCACACACACACACACACACACACACGCACACACACACACACA	999	PASS	INDEL;DP=78;VDB=0.0377;AF1=1;AC1=4;DP4=2,0,28,16;MQ=47;PV4=0.54,1,1,0.16;AC=4;AN=4;MDV=87;PV1=1;PV2=1;QD=0.0072;MSD=27;PV3=0.16;PV0=0.54;SB=0.4885;CSQ=-:-:INTERGENIC	GT:PL:DP:SP:GQ	1/1:255,46,0:27:0:87	1/1:255,37,0:19:0:78
10	97909242	.	AAAAGAAAGAAAGAAAGAAAGAAAGAAAGAAAGAAAGAAAGAAAGAAAGAAAGAAAGAAAGAAAGA	AAAAGAAAGAAAGAAAGAAAGAAAGAAAGAAAGAAAGAAAGAAAGAAAGAAAGAAAGAAAGAAAGAAAGA	264	PASS	INDEL;DP=76;VDB=0.0402;AF1=1;AC1=4;DP4=0,0,1,12;MQ=37;AC=4;AN=4;CSQ=-:-:INTERGENIC	GT:PL:DP:SP:GQ	1/1:154,15,0:5:0:34	1/1:153,24,0:8:0:43
10	108556035	.	CATCTATCTATCTATCTATCTATCTATCTATCTATCTATCTATCTATCTA	CATCTATCTATCTATCTATCTATCTATCTATCTATCTATCTATCTATCTATCTA	999	PASS	INDEL;DP=111;VDB=0.0381;AF1=1;AC1=4;DP4=0,0,17,13;MQ=50;AC=4;AN=4;CSQ=-:-:INTERGENIC	GT:PL:DP:SP:GQ	1/1:255,66,0:22:0:95	1/1:255,24,0:8:0:53
10	108569915	.	CTCTTTCTTTCTTTCTTTCTTTCTTTCTTTCTTTCTTTCTTTCTTTCTTTCTTTCTTTCTTTCT	CTCTTTCTTTCTTTCTTTCTTTCTTTCTTTCTTTCTTTCTTTCTTTCTTTCTTTCTTTCTTTCTTTCT	232	PASS	INDEL;DP=57;VDB=0.0252;AF1=1;AC1=4;DP4=0,0,9,3;MQ=34;AC=4;AN=4;CSQ=-:-:INTERGENIC	GT:PL:DP:SP:GQ	1/1:96,15,0:5:0:34	1/1:179,21,0:7:0:40
10	109752204	.	AATAGATAGATAGATAGATAGATAGATAGATAGATAGATAGATAGATAGATAGATAGATAGATAGAT	AATAGATAGATAGATAGATAGATAGATAGATAGATAGATAGATAGATAGATAGATAGATAGAT	999	PASS	INDEL;DP=103;VDB=0.0386;AF1=1;AC1=4;DP4=0,0,3,15;MQ=44;AC=4;AN=4;CSQ=-:-:INTERGENIC	GT:PL:DP:SP:GQ	1/1:216,30,0:10:0:58	1/1:255,24,0:8:0:52
10	113292781	.	GCTTTTCTTTTCTTTTCTTTTCTTTTCTTTTCTTTTCTTTTCTTTTCTT	GCTTTTCTTTTCTTTTCTTTTCTTTTCTTTTCTTTTCTTTTCTTTTCTTTTCTT	999	PASS	INDEL;DP=141;VDB=0.0399;AF1=1;AC1=4;DP4=1,1,16,38;MQ=48;PV4=0.52,1,0.3,1;AC=4;AN=4;MDV=99;PV1=1;PV2=0.3;QD=0.0079;MSD=32;PV3=1;PV0=0.52;SB=0.2179;CSQ=-:-:INTERGENIC	GT:PL:DP:SP:GQ	1/1:255,33,0:32:3:71	1/1:255,72,0:24:0:99
10	113353783	.	GTTCTTTCTTTCTTTCTTTCTTTCTTTCTTTCTTTCTTTCTTTCTTTCTTTCTTTCTTTCTTTCTTTCTTTCTTTCT	GTTCTTTCTTTCTTTCTTTCTTTCTTTCTTTCTTTCTTTCTTTCTTTCTTTCTTTCTTTCTTTCTTTCTTTCTTTCTTTCT	999	PASS	INDEL;DP=117;VDB=0.0401;AF1=1;AC1=4;DP4=0,0,9,8;MQ=50;AC=4;AN=4;CSQ=-:-:INTERGENIC	GT:PL:DP:SP:GQ	1/1:255,24,0:8:0:51	1/1:255,27,0:9:0:54
10	114263603	.	CATAGATAGATAGATAGATAGATAGATAGATAGATAGATAGATAGATAGATAGATAGAT	CATAGATAGATAGATAGATAGATAGATAGATAGATAGATAGATAGATAGATAGATAGATAGAT	999	PASS	INDEL;DP=82;VDB=0.0404;AF1=1;AC1=4;DP4=0,0,14,0;MQ=47;AC=4;AN=4;CSQ=-:-:INTERGENIC	GT:PL:DP:SP:GQ	1/1:203,21,0:7:0:44	1/1:203,21,0:7:0:44
10	114283206	.	AAAGGAAGGAAGGAAGGAAGGAAGGAAGGAAGGAAGGAAGGAAGGAAG	AAAGGAAGGAAGGAAGGAAGGAAGGAAGGAAGGAAGGAAGGAAGGAAGGAAG	160	PASS	INDEL;DP=85;VDB=0.0364;AF1=1;AC1=4;DP4=0,0,14,4;MQ=25;AC=4;AN=4;CSQ=-:-:INTERGENIC	GT:PL:DP:SP:GQ	1/1:48,24,0:8:0:52	1/1:156,30,0:10:0:58
10	114283250	.	GAAGAAAG	GAAG	999	PASS	INDEL;DP=112;VDB=0.0353;AF1=1;AC1=4;DP4=0,0,31,16;MQ=32;AC=4;AN=4;CSQ=-:-:INTERGENIC	GT:PL:DP:SP:GQ	1/1:255,75,0:25:0:99	1/1:255,66,0:22:0:99
10	114938124	.	AAAGAAGAAGAAGAAGAAGAAGAAGAA	AAAGAAGAAGAAGAAGAAGAAGAA	999	PASS	INDEL;DP=56;VDB=0.0389;AF1=1;AC1=4;DP4=0,0,7,21;MQ=41;AC=4;AN=4;CSQ=ENSMUST00000020350:ENSMUSG00000020140:INTRONIC+ENSMUST00000105272:ENSMUSG00000020140:WITHIN_NON_CODING_GENE,INTRONIC+ENSMUST00000149008:ENSMUSG00000020140:WITHIN_NON_CODING_GENE,INTRONIC+ENSMUST00000172806:ENSMUSG00000020140:INTRONIC+ENSMUST00000173740:ENSMUSG00000020140:INTRONIC	GT:PL:DP:SP:GQ	1/1:218,27,0:9:0:59	1/1:255,57,0:19:0:89
10	120275120	.	AAAAGAAAGAAAGAAAGAAAGAAAGAAAGAAAGAAAGAAAGAAAGAAAGAAAGAAAGAAAGAAAGAAAGAAAGAAAGAAAGA	AAAAGAAAGAAAGAAAGAAAGAAAGAAAGAAAGAAAGAAAGAAAGAAAGAAAGAAAGAAAGAAAGAAAGAAAGAAAGAAAGAAAGA	361	PASS	INDEL;DP=108;VDB=0.0394;AF1=1;AC1=4;DP4=0,0,5,8;MQ=45;AC=4;AN=4;CSQ=ENSMUST00000092143:ENSMUSG00000051236:INTRONIC+ENSMUST00000130950:ENSMUSG00000051236:INTRONIC+ENSMUST00000139961:ENSMUSG00000051236:WITHIN_NON_CODING_GENE,INTRONIC	GT:PL:DP:SP:GQ	1/1:196,21,0:7:0:42	1/1:208,18,0:6:0:39
10	121870381	.	TGAAAGAAAGAAAGAAAGAAAGAAAGAAAGAAAGAAAGAAAGAAAGAAAGAAAG	TGAAAGAAAGAAAGAAAGAAAGAAAGAAAGAAAGAAAGAAAGAAAGAAAGAAAGAAAG	999	PASS	INDEL;DP=99;VDB=0.0399;AF1=1;AC1=4;DP4=0,0,12,11;MQ=48;AC=4;AN=4;CSQ=-:-:INTERGENIC	GT:PL:DP:SP:GQ	1/1:255,36,0:12:0:72	1/1:255,33,0:11:0:69
10	123374694	.	AAGAGAGAGAGAGAGAGAGAGAGAGAGACAGAGAGAGAGAGAGAGAGAGACAGAGAGAGAGAGA	AAGAGAGAGAGAGAGAGAGAGAGAGACAGAGAGAGAGAGAGAGAGAGACAGAGAGAGAGAGA	999	PASS	INDEL;DP=83;VDB=0.0374;AF1=1;AC1=4;DP4=0,0,13,18;MQ=44;AC=4;AN=4;CSQ=-:-:INTERGENIC	GT:PL:DP:SP:GQ	1/1:255,54,0:18:0:98	1/1:239,39,0:13:0:83
10	129162798	.	GTCTATCTATCTATCTATCTATCTATCTATCTATCTATCTATCTATCTATCTATC	GTCTATCTATCTATCTATCTATCTATCTATCTATCTATCTATCTATCTATCTATCTATC	272	PASS	INDEL;DP=128;VDB=0.0377;AF1=1;AC1=4;DP4=0,0,7,6;MQ=31;AC=4;AN=4;CSQ=ENSMUST00000078876:ENSMUSG00000060089:UPSTREAM	GT:PL:DP:SP:GQ	1/1:179,24,0:8:0:43	1/1:136,15,0:5:0:34
11	5715467	.	CCTTTCTTTCTTTCTTTCTTTCTTTCTTTCTTTCTTTC	CCTTTCTTTCTTTCTTTCTTTCTTTCTTTCTTTCTTTCTTTC	999	PASS	INDEL;DP=131;VDB=0.0368;AF1=1;AC1=4;DP4=1,1,21,35;MQ=44;PV4=1,1,0.22,0.2;AC=4;AN=4;MDV=99;PV1=1;PV2=0.22;QD=0.0073;MSD=31;PV3=0.2;PV0=1;SB=0.3056;CSQ=ENSMUST00000119907:ENSMUSG00000080904:DOWNSTREAM	GT:PL:DP:SP:GQ	1/1:255,81,0:27:0:99	1/1:255,23,0:31:0:51
11	6935459	.	TTTTCTTTCTTTCTTTCTTTCTTTCTTTCTTTCTTTCTTTCTTTCTTTCTTTCTTTCTTTCTT	TTTTCTTTCTTTCTTTCTTTCTTTCTTTCTTTCTTTCTTTCTTTCTTTCTTTCTTTCTTTCTTTCTT	999	PASS	INDEL;DP=61;VDB=0.0381;AF1=1;AC1=4;DP4=0,0,14,2;MQ=45;AC=4;AN=4;CSQ=-:-:INTERGENIC	GT:PL:DP:SP:GQ	1/1:251,30,0:10:0:53	1/1:204,18,0:6:0:41
11	8238763	.	TGAAAGAAAGAAAGAAAGAAAGAAAGAAAGAAAGAAAGAAAGAAAGAAAGAAAGAAAGAAAGAA	TGAAAGAAAGAAAGAAAGAAAGAAAGAAAGAAAGAAAGAAAGAAAGAAAGAAAGAAAGAAAGAAAGAA	999	PASS	INDEL;DP=105;VDB=0.0385;AF1=1;AC1=4;DP4=0,0,15,15;MQ=44;AC=4;AN=4;CSQ=-:-:INTERGENIC	GT:PL:DP:SP:GQ	1/1:255,57,0:19:0:95	1/1:255,33,0:11:0:71
11	13145448	.	CTCTTTCTTTCTTTCTTTCTTTCTTTCTTTCTTTCTTTCTTTCTTTCTTTCTTTCTTTCTTTCTTT	CTCTTTCTTTCTTTCTTTCTTTCTTTCTTTCTTTCTTTCTTTCTTTCTTTCTTTCTTTCTTTCTTTCTTT,CTTTCTTTCTTTCTTTCTTTCTTTCTTTCTTTCTTTCTTTCTTTCTTTCTTTCTTTCTTTCTTTCTTT	999	PASS	INDEL;DP=81;VDB=0.0341;AF1=1;AC1=4;DP4=0,0,4,14;MQ=44;AC=4,0;AN=4;CSQ=-:-:INTERGENIC	GT:PL:DP:SP:GQ	1/1:255,33,0,255,33,255:11:0:56	1/1:220,18,0,213,3,210:7:0:41
11	21857878	.	TGAAGAAGAAGAAGAAGAAGAAGAAGAAGAAGAAGAAGAAGAAGAAGAAGAAGAAGAAGAAGAAGAAGAAGAAGAAG	TGAAGAAGAAGAAGAAGAAGAAGAAGAAGAAGAAGAAGAAGAAGAAGAAGAAGAAGAAGAAGAAGAAGAAGAAGAAGAAG	362	PASS	INDEL;DP=90;VDB=0.0401;AF1=1;AC1=4;DP4=0,0,16,5;MQ=44;AC=4;AN=4;CSQ=ENSMUST00000120694:ENSMUSG00000082874:DOWNSTREAM	GT:PL:DP:SP:GQ	1/1:151,21,0:7:0:47	1/1:255,42,0:14:0:68
11	35930565	.	AAAGGAAGGAAGGAAGGAAGGAAGGAAGGAAGGAAGGAAGGAAGGAAG	AAAGGAAGGAAGGAAGGAAGGAAGGAAGGAAGGAAGGAAGGAAGGAAGGAAG	999	PASS	INDEL;DP=92;VDB=0.0364;AF1=1;AC1=4;DP4=0,1,20,17;MQ=44;PV4=0.47,1,0.23,1;AC=4;AN=4;MDV=89;PV1=1;PV2=0.23;QD=0.0090;MSD=21;PV3=1;PV0=0.47;SB=0.6429;CSQ=ENSMUST00000057207:ENSMUSG00000049336:INTRONIC+ENSMUST00000102801:ENSMUSG00000049336:INTRONIC+ENSMUST00000109310:ENSMUSG00000049336:INTRONIC+ENSMUST00000163524:ENSMUSG00000049336:INTRONIC	GT:PL:DP:SP:GQ	1/1:255,51,0:17:0:89	1/1:255,33,0:21:0:71
11	36097457	.	CTCTTTCTTTCTTTCTTTCTTTCTTTCTTTCTTTCTTTCTTTCTTTCTTTCTTTCTTTCTTTCT	CTCTTTCTTTCTTTCTTTCTTTCTTTCTTTCTTTCTTTCTTTCTTTCTTTCTTTCTTTCTTTCTTTCT	999	PASS	INDEL;DP=116;VDB=0.0404;AF1=1;AC1=4;DP4=0,0,17,9;MQ=39;AC=4;AN=4;CSQ=ENSMUST00000057207:ENSMUSG00000049336:INTRONIC+ENSMUST00000102801:ENSMUSG00000049336:INTRONIC+ENSMUST00000109310:ENSMUSG00000049336:INTRONIC+ENSMUST00000123278:ENSMUSG00000086375:DOWNSTREAM+ENSMUST00000146113:ENSMUSG00000049336:WITHIN_NON_CODING_GENE,INTRONIC+ENSMUST00000149787:ENSMUSG00000049336:WITHIN_NON_CODING_GENE,INTRONIC+…	GT:PL:DP:SP:GQ	1/1:240,36,0:12:0:76	1/1:248,42,0:14:0:82
11	36605222	.	GTCTCTCTCTCTCTCTCTCTCTCTCTCTCTCTCTCTCTCTCTCTCTCTCTCTCTCT	GTCTCTCTCTCTCTCTCTCTCTCTCTCTCTCTCTCTCTCTCTCTCTCTCT	173	PASS	INDEL;DP=91;VDB=0.0396;AF1=1;AC1=4;DP4=0,0,4,6;MQ=46;AC=4;AN=4;CSQ=ENSMUST00000057207:ENSMUSG00000049336:INTRONIC+ENSMUST00000102801:ENSMUSG00000049336:INTRONIC+ENSMUST00000109310:ENSMUSG00000049336:INTRONIC+ENSMUST00000146113:ENSMUSG00000049336:WITHIN_NON_CODING_GENE,INTRONIC+ENSMUST00000163524:ENSMUSG00000049336:INTRONIC	GT:PL:DP:SP:GQ	1/1:109,15,0:5:0:32	1/1:107,15,0:5:0:32
11	39165684	.	CA	CAA	999	PASS	INDEL;DP=110;VDB=0.0389;AF1=1;AC1=4;DP4=0,0,45,63;MQ=50;AC=4;AN=4;CSQ=-:-:INTERGENIC	GT:PL:DP:SP:GQ	1/1:255,181,0:60:0:99	1/1:255,144,0:48:0:99
11	54973535	.	GAAGAAAGAAAGAAAGAAAGAAAGAAAGAAAGAAAGAAAGAAAGAAAGA	GAAGAAAGAAAGAAAGAAAGAAAGAAAGAAAGAAAGAAAGAAAGAAAGAAAGA	999	PASS	INDEL;DP=100;VDB=0.0386;AF1=1;AC1=4;DP4=2,0,25,15;MQ=49;PV4=0.53,1,0.3,1;AC=4;AN=4;MDV=69;PV1=1;PV2=0.3;QD=0.0059;MSD=23;PV3=1;PV0=0.53;SB=0.5128;CSQ=ENSMUST00000039305:ENSMUSG00000020264:INTRONIC	GT:PL:DP:SP:GQ	1/1:255,26,0:19:0:57	1/1:255,38,0:23:0:69
11	55861093	.	GTTATTATTATTATTATTATTATTATTATTATTATTATTATTATTATTATT	GTTATTATTATTATTATTATTATTATTATTATTATTATTATTATTATTATTATT	999	PASS	INDEL;DP=84;VDB=0.0361;AF1=1;AC1=4;DP4=0,0,11,18;MQ=50;AC=4;AN=4;CSQ=ENSMUST00000134285:ENSMUSG00000086020:WITHIN_NON_CODING_GENE,INTRONIC	GT:PL:DP:SP:GQ	1/1:255,42,0:14:0:87	1/1:255,45,0:15:0:90
11	58819210	.	GT	GTCCAAAT	123	PASS	INDEL;DP=21;VDB=0.0378;AF1=1;AC1=4;DP4=0,0,13,0;MQ=21;AC=4;AN=4;CSQ=ENSMUST00000047441:ENSMUSG00000061462:INTRONIC+ENSMUST00000101162:ENSMUSG00000072902:WITHIN_NON_CODING_GENE,INTRONIC+ENSMUST00000138587:ENSMUSG00000061462:INTRONIC+ENSMUST00000162526:ENSMUSG00000072902:WITHIN_NON_CODING_GENE,INTRONIC	GT:PL:DP:SP:GQ	1/1:98,21,0:7:0:42	1/1:68,18,0:6:0:39
11	62774047	.	TTCCTC	TTC	999	PASS	INDEL;DP=55;VDB=0.0402;AF1=1;AC1=4;DP4=0,0,3,17;MQ=43;AC=4;AN=4;CSQ=ENSMUST00000035854:ENSMUSG00000042200:INTRONIC	GT:PL:DP:SP:GQ	1/1:217,27,0:9:0:58	1/1:176,33,0:11:0:64
11	73058619	.	TGAGAGAGAGAGAGAGAGAGAGAGAGAGAGAGAGAGAGAGAGAGAGAGAGAGAG	TGAGAGAGAGAGAGAGAGAGAGAGAGAGAGAGAGAGAGAGAGAGAGAGAG	148	PASS	INDEL;DP=64;VDB=0.0401;AF1=1;AC1=4;DP4=0,0,10,1;MQ=40;AC=4;AN=4;CSQ=ENSMUST00000006106:ENSMUSG00000005952:INTRONIC+ENSMUST00000102526:ENSMUSG00000005952:INTRONIC+ENSMUST00000108470:ENSMUSG00000005952:INTRONIC+ENSMUST00000138853:ENSMUSG00000005952:INTRONIC	GT:PL:DP:SP:GQ	1/1:102,15,0:5:0:33	1/1:89,18,0:6:0:36
11	74232290	.	CAGATAGATAGATAGATAGATAGATAGATAGATAGATAGATAGATAGA	CAGATAGATAGATAGATAGATAGATAGATAGATAGATAGATAGATAGATAGA	999	PASS	INDEL;DP=108;VDB=0.0386;AF1=1;AC1=4;DP4=1,0,22,10;MQ=47;PV4=1,1,0.34,0.099;AC=4;AN=4;MDV=72;PV1=1;PV2=0.34;QD=0.0085;MSD=19;PV3=0.099;PV0=1;SB=0.3587;CSQ=ENSMUST00000047488:ENSMUSG00000038807:INTRONIC+ENSMUST00000102521:ENSMUSG00000038807:INTRONIC	GT:PL:DP:SP:GQ	1/1:255,25,0:19:0:55	1/1:255,42,0:14:0:72
11	76490997	.	TCTTCCTTCCTTCCTTCCTTCCTTCCTTCTTTCCTTCCTTCCTTCCTTCCTT	TCTTCCTTCCTTCCTTCCTTCCTTCCTTCCTTCTTTCCTTCCTTCCTTCCTTCCTT	999	PASS	INDEL;DP=84;VDB=0.0404;AF1=1;AC1=4;DP4=1,0,22,20;MQ=45;PV4=1,1,0.3,1;AC=4;AN=4;MDV=99;PV1=1;PV2=0.3;QD=0.0104;MSD=22;PV3=1;PV0=1;SB=0.6848;CSQ=ENSMUST00000056184:ENSMUSG00000044243:DOWNSTREAM+ENSMUST00000062024:ENSMUSG00000046275:UPSTREAM+ENSMUST00000104940:ENSMUSG00000044243:DOWNSTREAM	GT:PL:DP:SP:GQ	1/1:255,66,0:22:0:99	1/1:255,48,0:21:0:99
11	84618871	.	CAGAAAAGAAAAGAAAAGAAAAGAAAAGAAAAGAAAAGAAAAGAAAAGAAAAGAAAAGAAAAGAAAAGAAAAGAAAA	CAGAAAAGAAAAGAAAAGAAAAGAAAAGAAAAGAAAAGAAAAGAAAAGAAAAGAAAAGAAAAGAAAAGAAAAGAAAAGAAAA	209	PASS	INDEL;DP=117;VDB=0.0391;AF1=1;AC1=4;DP4=0,0,12,5;MQ=38;AC=4;AN=4;CSQ=-:-:INTERGENIC	GT:PL:DP:SP:GQ	1/1:109,21,0:7:0:46	1/1:144,30,0:10:0:55
11	84741405	.	GAGAAAGAAAGAAAGAAAGAAAGAAAGAAAGAAAGAAAGAAAGAAAGAAAGAAAGAAAGAAAGAAAGAAAGAAAGAAAGA	GAGAAAGAAAGAAAGAAAGAAAGAAAGAAAGAAAGAAAGAAAGAAAGAAAGAAAGAAAGAAAGAAAGAAAGAAAGAAAGAAAGA	262	PASS	INDEL;DP=110;VDB=0.0386;AF1=1;AC1=4;DP4=0,0,6,7;MQ=43;AC=4;AN=4;CSQ=-:-:INTERGENIC	GT:PL:DP:SP:GQ	1/1:135,18,0:6:0:39	1/1:170,21,0:7:0:42
11	87481110	.	CTGTGTGTGTGTGTGTGTGTGTGTGTGTGTGTGTGTGTGTGTGTGTGTGTG	CTGTGTGTGTGTGTGTGTGTGTGTGTGTGTGTGTGTGTGTGTGTGTGTGTGTG	197	PASS	INDEL;DP=73;VDB=0.0379;AF1=1;AC1=4;DP4=0,0,9,3;MQ=44;AC=4;AN=4;CSQ=ENSMUST00000092800:ENSMUSG00000034177:INTRONIC+ENSMUST00000121782:ENSMUSG00000034177:INTRONIC+ENSMUST00000123658:ENSMUSG00000034177:WITHIN_NON_CODING_GENE,INTRONIC+ENSMUST00000134684:ENSMUSG00000034177:WITHIN_NON_CODING_GENE,INTRONIC+ENSMUST00000163780:ENSMUSG00000034177:INTRONIC+ENSMUST00000165679:ENSMUSG00000034177:INTRONIC	GT:PL:DP:SP:GQ	1/1:109,15,0:5:0:34	1/1:131,21,0:7:0:40
11	92386343	.	AAGAGAGAGAGAGAGAGAGAGAGAGAGAGAGAGAGAGAGAGAGAGAGAGAGA	AAGAGAGAGAGAGAGAGAGAGAGAGAGAGAGAGAGAGAGAGAGAGAGAGA	262	PASS	INDEL;DP=51;VDB=0.0381;AF1=1;AC1=4;DP4=0,0,9,3;MQ=40;AC=4;AN=4;CSQ=-:-:INTERGENIC	GT:PL:DP:SP:GQ	1/1:156,18,0:6:0:38	1/1:149,18,0:6:0:38
11	95870702	.	AAGATAGATAGATAGATAGATAGATAGATAGATAGATAGATAGATAGATAGATAGATAGATAGATAGATAGAT	AAGATAGATAGATAGATAGATAGATAGATAGATAGATAGATAGATAGATAGATAGATAGATAGATAGAT	999	PASS	INDEL;DP=80;VDB=0.0391;AF1=1;AC1=4;DP4=0,0,5,8;MQ=48;AC=4;AN=4;CSQ=ENSMUST00000013559:ENSMUSG00000013415:UPSTREAM	GT:PL:DP:SP:GQ	1/1:211,18,0:6:0:39	1/1:251,21,0:7:0:42
11	97885792	.	GGAAGAAGAAGAAGAAGAAGAAGAAGAAGAAGAAGAAGAAGAAGAAGAAGAAGAAG	GGAAGAAGAAGAAGAAGAAGAAGAAGAAGAAGAAGAAGAAGAAGAAGAAGAAGAAGAAG	999	PASS	INDEL;DP=92;VDB=0.0401;AF1=1;AC1=4;DP4=0,0,17,16;MQ=50;AC=4;AN=4;CSQ=ENSMUST00000017548:ENSMUSG00000017404:UPSTREAM+ENSMUST00000017552:ENSMUSG00000020882:UPSTREAM+ENSMUST00000092425:ENSMUSG00000017404:UPSTREAM+ENSMUST00000092736:ENSMUSG00000020882:UPSTREAM+ENSMUST00000103144:ENSMUSG00000020882:UPSTREAM+ENSMUST00000107562:ENSMUSG00000020882:UPSTREAM+ENSMUST00000123784:ENSMUSG00000086716:WITHIN_NON…	GT:PL:DP:SP:GQ	1/1:255,66,0:22:0:99	1/1:255,33,0:11:0:71
11	99663614	.	GCTTTCTTTCTTTCTTTCTTTCTTTCTTTCTTTCTTTCTTTCTTTCTTTCTTTCTTTCTTTCTTTCTTTCTT	GCTTTCTTTCTTTCTTTCTTTCTTTCTTTCTTTCTTTCTTTCTTTCTTTCTTTCTTTCTTTCTTTCTTTCTTTCTT	999	PASS	INDEL;DP=128;VDB=0.0366;AF1=1;AC1=4;DP4=0,0,5,10;MQ=39;AC=4;AN=4;CSQ=ENSMUST00000070158:ENSMUSG00000090064:DOWNSTREAM+ENSMUST00000105056:ENSMUSG00000078259:DOWNSTREAM+ENSMUST00000105057:ENSMUSG00000078260:UPSTREAM	GT:PL:DP:SP:GQ	1/1:253,27,0:9:0:49	1/1:176,18,0:6:0:40
11	101661481	.	TCTTCCTTCCTTCCTTCCTTCCTTCCTTCCTTCCTTCCTTCCTTCCTTCCTTCCTTCC	TCTTCCTTCCTTCCTTCCTTCCTTCCTTCCTTCCTTCCTTCCTTCCTTCCTTCCTTCCTTCC	999	PASS	INDEL;DP=88;VDB=0.0341;AF1=1;AC1=4;DP4=0,0,4,13;MQ=44;AC=4;AN=4;CSQ=-:-:INTERGENIC	GT:PL:DP:SP:GQ	1/1:215,18,0:6:0:41	1/1:255,33,0:11:0:56
11	107764783	.	AAGAGAGAGAGAGAGAGAGAGAGAGAGAGAGAGAGAGAGAGAGAGAGAGAGAGA	AAGAGAGAGAGAGAGAGAGAGAGAGAGAGAGAGAGAGAGAGAGAGAGAGA	265	PASS	INDEL;DP=66;VDB=0.0386;AF1=1;AC1=4;DP4=0,0,6,5;MQ=48;AC=4;AN=4;CSQ=ENSMUST00000039071:ENSMUSG00000040373:INTRONIC+ENSMUST00000106742:ENSMUSG00000040373:INTRONIC	GT:PL:DP:SP:GQ	1/1:190,18,0:6:0:36	1/1:118,15,0:5:0:33
11	109026370	.	TGATAGATAGATAGATAGATAGATAGATAGATAGATAGAT	TGATAGATAGATAGATAGATAGATAGATAGATAGATAGATAGAT,TAGATAGATAGATAGATAGATAGATAGATAGATAGATAGAT	999	PASS	INDEL;DP=93;VDB=0.0372;AF1=1;AC1=4;DP4=1,0,27,20;MQ=26;PV4=1,1,0.094,0.23;AC=4,0;AN=4;MDV=99;PV1=1;PV2=0.094;QD=0.0087;MSD=27;PV3=0.23;PV0=1;SB=0.5625;CSQ=ENSMUST00000120913:ENSMUSG00000081524:UPSTREAM	GT:PL:DP:SP:GQ	1/1:253,75,0,241,38,235:27:0:99	1/1:194,26,0,164,3,179:21:0:57
11	109929173	.	AATTATTATTATTATTATTATTATTATTATTATTATTATTATTATTA	AATTATTATTATTATTATTATTATTATTATTATTATTATTATTA	999	PASS	INDEL;DP=78;VDB=0.0396;AF1=1;AC1=4;DP4=0,0,21,14;MQ=48;AC=4;AN=4;CSQ=ENSMUST00000046223:ENSMUSG00000041828:INTRONIC+ENSMUST00000100287:ENSMUSG00000041828:INTRONIC+ENSMUST00000106664:ENSMUSG00000041828:INTRONIC+ENSMUST00000129810:ENSMUSG00000041828:DOWNSTREAM+ENSMUST00000146635:ENSMUSG00000041828:DOWNSTREAM+ENSMUST00000154849:ENSMUSG00000041828:UPSTREAM	GT:PL:DP:SP:GQ	1/1:255,57,0:20:0:99	1/1:255,39,0:15:0:83
11	114789409	.	GCCTCCCTCCCTCCCTCCCTCCCTCCCT	GCCTCCCTCCCTCCCTCCCTCCCTCCCTCCCTCCCTCCCT	169	PASS	INDEL;DP=33;VDB=0.0268;AF1=1;AC1=4;DP4=0,0,1,11;MQ=29;AC=4;AN=4;CSQ=ENSMUST00000074300:ENSMUSG00000063193:INTRONIC+ENSMUST00000106581:ENSMUSG00000063193:INTRONIC+ENSMUST00000119016:ENSMUSG00000083677:UPSTREAM+ENSMUST00000126655:ENSMUSG00000063193:DOWNSTREAM+ENSMUST00000149663:ENSMUSG00000063193:WITHIN_NON_CODING_GENE,INTRONIC	GT:PL:DP:SP:GQ	1/1:120,21,0:7:0:40	1/1:92,15,0:5:0:34
12	3635052	.	CCTTTCTTTCTTTCTTTCTTTCTTTCTTTCTTTCTTTCTTTCTTTCTTTCTTTCTTTC	CCTTTCTTTCTTTCTTTCTTTCTTTCTTTCTTTCTTTCTTTCTTTCTTTCTTTCTTTCTTTC	999	PASS	INDEL;DP=100;VDB=0.0353;AF1=1;AC1=4;DP4=0,0,6,19;MQ=46;AC=4;AN=4;CSQ=ENSMUST00000057982:ENSMUSG00000071454:INTRONIC+ENSMUST00000077930:ENSMUSG00000071454:INTRONIC+ENSMUST00000101637:ENSMUSG00000071454:NMD_TRANSCRIPT,INTRONIC+ENSMUST00000164578:ENSMUSG00000071454:INTRONIC+ENSMUST00000164607:ENSMUSG00000071454:NMD_TRANSCRIPT,INTRONIC+ENSMUST00000168433:ENSMUSG00000071454:INTRONIC+ENSMUST00000168806…	GT:PL:DP:SP:GQ	1/1:255,33,0:11:0:70	1/1:255,42,0:14:0:79
12	9350741	.	CAGAGAGAGAGAGAGAGAGAGAGAGAGAGAGAGAGAGAGAGAGAGAGAGAGA	CAGAGAGAGAGAGAGAGAGAGAGAGAGAGAGAGAGAGAGAGAGAGAGAGA	246	PASS	INDEL;DP=54;VDB=0.0318;AF1=1;AC1=4;DP4=0,0,7,5;MQ=39;AC=4;AN=4;CSQ=-:-:INTERGENIC	GT:PL:DP:SP:GQ	1/1:144,21,0:7:0:40	1/1:145,15,0:5:0:34
12	17639416	.	ACTCTCTCTCTCTCTCTCTCTCTCTCTCTCTCTCTCTCTCTCTCTCTCTCTCTCTC	ACTCTCTCTCTCTCTCTCTCTCTCTCTCTCTCTCTCTCTCTCTCTCTCTCTC	220	PASS	INDEL;DP=76;VDB=0.0404;AF1=1;AC1=4;DP4=0,0,2,10;MQ=44;AC=4;AN=4;CSQ=-:-:INTERGENIC	GT:PL:DP:SP:GQ	1/1:126,15,0:5:0:34	1/1:137,21,0:7:0:40
12	20180537	.	GTCTATCTATCTATCTATCTATCTATCTATCTATCTATCTATCTATCTATCTATCTATCTATCTATCTAT	GTCTATCTATCTATCTATCTATCTATCTATCTATCTATCTATCTATCTATCTATCTATCTATCTATCTATCTAT	315	PASS	INDEL;DP=93;VDB=0.0401;AF1=1;AC1=4;DP4=0,0,3,13;MQ=36;AC=4;AN=4;CSQ=-:-:INTERGENIC	GT:PL:DP:SP:GQ	1/1:177,30,0:10:0:53	1/1:182,18,0:6:0:41
12	23491348	.	GTCTATCTATCTATCTATCTATCTATCTATCTATCTATCTATCTATCTATCTATCTATCTATCT	GTCTATCTATCTATCTATCTATCTATCTATCTATCTATCTATCTATCTATCT	999	PASS	INDEL;DP=103;VDB=0.0394;AF1=1;AC1=4;DP4=0,0,6,14;MQ=38;AC=4;AN=4;CSQ=-:-:INTERGENIC	GT:PL:DP:SP:GQ	1/1:227,30,0:10:0:62	1/1:236,30,0:10:0:62
12	24362028	.	GAGATAGATAGATAGATAGATAGATAGATAGATAGATAGATAGATAGATAGATAGATAG	GAGATAGATAGATAGATAGATAGATAGATAGATAGATAGATAGATAGATAGATAGATAGATAG	999	PASS	INDEL;DP=79;VDB=0.0372;AF1=1;AC1=4;DP4=0,0,6,18;MQ=34;AC=4;AN=4;CSQ=-:-:INTERGENIC	GT:PL:DP:SP:GQ	1/1:219,33,0:11:0:70	1/1:243,39,0:13:0:76
12	29666865	.	CAGAGAGAGAGAGAGAGAGAGAGAGAGAGAGAGAGAGAGAGAGAGAGAGAGAGAGAGAGAGAGA	CAGAGAGAGAGAGAGAGAGAGAGAGAGAGAGAGAGAGAGAGAGAGAGAGAGAGAGAGA	339	PASS	INDEL;DP=75;VDB=0.0401;AF1=1;AC1=4;DP4=0,0,3,16;MQ=44;AC=4;AN=4;CSQ=-:-:INTERGENIC	GT:PL:DP:SP:GQ	1/1:199,21,0:7:0:47	1/1:184,36,0:12:0:62
12	29721139	.	CTTCTTTCTTTCTTTCTTTCTTTCTTTCTTTCTTTCTTTCTTTCTTTCTTTCTTTCTTT	CTTCTTTCTTTCTTTCTTTCTTTCTTTCTTTCTTTCTTTCTTTCTTTCTTT	351	PASS	INDEL;DP=111;VDB=0.0386;AF1=1;AC1=4;DP4=0,0,7,7;MQ=47;AC=4;AN=4;CSQ=ENSMUST00000158958:ENSMUSG00000089583:UPSTREAM	GT:PL:DP:SP:GQ	1/1:139,15,0:5:0:35	1/1:255,27,0:9:0:47
12	43285580	.	ATTTTGTTTTGTTTTGTTTTGTTTTGTTTTGTTTTGTTTTGTTTTGTTTT	ATTTTGTTTTGTTTTGTTTTGTTTTGTTTTGTTTTGTTTTGTTTTGTTTTGTTTT	999	PASS	INDEL;DP=129;VDB=0.0381;AF1=1;AC1=4;DP4=0,0,11,24;MQ=48;AC=4;AN=4;CSQ=-:-:INTERGENIC	GT:PL:DP:SP:GQ	1/1:255,57,0:19:0:99	1/1:255,48,0:16:0:99
12	46886048	.	TCTGCT	TCT	292	PASS	INDEL;DP=70;VDB=0.0402;AF1=1;AC1=4;DP4=0,0,6,7;MQ=36;AC=4;AN=4;CSQ=-:-:INTERGENIC	GT:PL:DP:SP:GQ	1/1:122,15,0:5:0:34	1/1:213,24,0:8:0:43
12	50653631	.	GTTTTTTTTTTTTTTTTT	GTTTTTTTTTTTTTTTTTT,GTTTTTTTTTTTTTTTTTTT	21.5	PASS	INDEL;DP=99;VDB=0.0391;AF1=1;AC1=4;DP4=1,0,12,20;MQ=43;PV4=0.39,0.33,1,0.31;AC=4,0;AN=4;MDV=66;PV1=0.33;PV2=1;QD=0.0664;MSD=20;PV3=0.31;PV0=0.39;SB=0.4643;CSQ=-:-:INTERGENIC	GT:PL:DP:SP:GQ	1/1:33,48,0,35,37,32:20:0:66	1/1:32,25,0,32,23,29:13:0:43
12	53550738	.	TTTCTTCTTCTTCTTCTTCTTCTTCTTCTTCTTCTTCTTCTTCTTCTTCTTCT	TTTCTTCTTCTTCTTCTTCTTCTTCTTCTTCTTCTTCTTCTTCTTCTTCT	999	PASS	INDEL;DP=110;VDB=0.0394;AF1=1;AC1=4;DP4=0,0,30,11;MQ=49;AC=4;AN=4;CSQ=-:-:INTERGENIC	GT:PL:DP:SP:GQ	1/1:255,57,0:19:0:99	1/1:255,66,0:22:0:99
12	57179833	.	CTCTATCTATCTATCTATCTATCTATCTATCTATCTATCTATCTATCTATCTATCTATCTATCTA	CTCTATCTATCTATCTATCTATCTATCTATCTATCTATCTATCTATCTATCTATCTATCTATCTATCTA	999	PASS	INDEL;DP=96;VDB=0.0401;AF1=1;AC1=4;DP4=0,0,7,8;MQ=50;AC=4;AN=4;CSQ=-:-:INTERGENIC	GT:PL:DP:SP:GQ	1/1:255,27,0:9:0:49	1/1:213,18,0:6:0:40
12	57288551	.	AAAAGAAAGAAAGAAAGAAAGAAAGAAAGAAAGAAAGAAAGAAAGAAAGAAAGAAAGAAAGAAAGAAAGAAAG	AAAAGAAAGAAAGAAAGAAAGAAAGAAAGAAAGAAAGAAAGAAAGAAAGAAAGAAAGAAAGAAAGAAAGAAAGAAAG	999	PASS	INDEL;DP=132;VDB=0.0401;AF1=1;AC1=4;DP4=0,0,8,6;MQ=42;AC=4;AN=4;CSQ=-:-:INTERGENIC	GT:PL:DP:SP:GQ	1/1:240,27,0:9:0:47	1/1:165,15,0:5:0:35
12	59910203	.	GGAAGAAGAAGAAGAAGAAGAAGAAGAAGAAGAAGAAGAAGAAGAAGAAGAAGAAGAAGAAGAAGAAGAAGAAGAA	GGAAGAAGAAGAAGAAGAAGAAGAAGAAGAAGAAGAAGAAGAAGAAGAAGAAGAAGAAGAAGAAGAAGAAGAA	290	PASS	INDEL;DP=134;VDB=0.0353;AF1=1;AC1=4;DP4=0,0,10,4;MQ=35;AC=4;AN=4;CSQ=-:-:INTERGENIC	GT:PL:DP:SP:GQ	1/1:177,27,0:9:0:47	1/1:156,15,0:5:0:35
12	62239560	.	GTCTATCTATCTATCTATCTATCTATCTATCTATCTATCTATCTATCTATCTATCTATCTATCTATCTATC	GTCTATCTATCTATCTATCTATCTATCTATCTATCTATCTATCTATCTATCTATCTATCTATCTATC	999	PASS	INDEL;DP=118;VDB=0.0396;AF1=1;AC1=4;DP4=0,0,9,17;MQ=42;AC=4;AN=4;CSQ=-:-:INTERGENIC	GT:PL:DP:SP:GQ	1/1:255,39,0:13:0:80	1/1:255,39,0:13:0:80
12	73247434	.	CTCTATCTATCTATCTATCTATCTATCTATCTATCTATCTATCTATCTATCTATCTATCTATCTA	CTCTATCTATCTATCTATCTATCTATCTATCTATCTATCTATCTATCTATCTATCTATCTATCTATCTA	999	PASS	INDEL;DP=128;VDB=0.0401;AF1=1;AC1=4;DP4=0,0,5,9;MQ=43;AC=4;AN=4;CSQ=ENSMUST00000021494:ENSMUSG00000021086:INTRONIC	GT:PL:DP:SP:GQ	1/1:249,27,0:9:0:47	1/1:183,15,0:5:0:35
12	86615500	.	TGAAAGAAAGAAAGAAAGAAAGAAAGAAAGAAAGAAAGAAAGAAAGAAAGAAAGAAAGAAAGAAAGAAAGAAAGA	TGAAAGAAAGAAAGAAAGAAAGAAAGAAAGAAAGAAAGAAAGAAAGAAAGAAAGAAAGAAAGAAAGAAAGAAAGAAAGA	999	PASS	INDEL;DP=104;VDB=0.0373;AF1=1;AC1=4;DP4=0,0,8,13;MQ=49;AC=4;AN=4;CSQ=ENSMUST00000008966:ENSMUSG00000008822:INTRONIC+ENSMUST00000019378:ENSMUSG00000021245:UPSTREAM+ENSMUST00000065913:ENSMUSG00000008822:DOWNSTREAM+ENSMUST00000117138:ENSMUSG00000008822:INTRONIC+ENSMUST00000121930:ENSMUSG00000008822:INTRONIC+ENSMUST00000166821:ENSMUSG00000021245:UPSTREAM	GT:PL:DP:SP:GQ	1/1:255,48,0:16:0:68	1/1:157,15,0:5:0:35
12	89935416	.	TATACACATACACATACACATACACATACACATACACATACACATACACATACACATACACATACACATACACATA	TATACACATACACATACACATACACATACACATACACATACACATACACATACACATACACATACACATA	278	PASS	INDEL;DP=94;VDB=0.0400;AF1=1;AC1=4;DP4=0,0,7,6;MQ=43;AC=4;AN=4;CSQ=-:-:INTERGENIC	GT:PL:DP:SP:GQ	1/1:139,15,0:5:0:34	1/1:182,24,0:8:0:43
12	93657923	.	GTCTATCTATCTATCTATCTATCTATCTATCTATCTATCTATCTATCTATCTATCTATCCATCTATCTATCTA	GTCTATCTATCTATCTATCTATCTATCTATCTATCTATCTATCTATCTATCTATCTATCTATCCATCTATCTATCTA	405	PASS	INDEL;DP=107;VDB=0.0394;AF1=1;AC1=4;DP4=0,0,13,8;MQ=43;AC=4;AN=4;CSQ=-:-:INTERGENIC	GT:PL:DP:SP:GQ	1/1:194,24,0:8:0:53	1/1:255,39,0:13:0:68
12	95700749	.	TAAATAAAATAAAATAAAATAAAATAAAATAAAATAAAATAAAATAAAATAAAATAAAA	TAAATAAAATAAAATAAAATAAAATAAAATAAAATAAAATAAAATAAAATAAAATAAAATAAAA	999	PASS	INDEL;DP=79;VDB=0.0374;AF1=1;AC1=4;DP4=0,0,8,16;MQ=48;AC=4;AN=4;CSQ=-:-:INTERGENIC	GT:PL:DP:SP:GQ	1/1:255,45,0:16:0:74	1/1:255,24,0:8:0:53
12	103795071	.	CCTTTCTTTCTTTCTTTCTTTCTTTCTTTCTTTCTTTCTTTCTTTCTTTCTTTCTTTCTTTCTTTCTTT	CCTTTCTTTCTTTCTTTCTTTCTTTCTTTCTTTCTTTCTTTCTTTCTTTCTTTCTTTCTTTCTTT	999	PASS	INDEL;DP=113;VDB=0.0344;AF1=1;AC1=4;DP4=0,0,6,10;MQ=47;AC=4;AN=4;CSQ=ENSMUST00000021610:ENSMUSG00000021194:INTRONIC	GT:PL:DP:SP:GQ	1/1:255,33,0:11:0:53	1/1:153,15,0:5:0:35
12	108435196	.	CTCTCTTCTCTTCTCTTCTCTTCTCTTCTCTTCTCTTCTCTTCTCTTCTCTTCTCTTCTCT	CTCTCTTCTCTTCTCTTCTCTTCTCTTCTCTTCTCTTCTCTTCTCTTCTCTTCTCT	999	PASS	INDEL;DP=102;VDB=0.0391;AF1=1;AC1=4;DP4=0,0,13,13;MQ=48;AC=4;AN=4;CSQ=-:-:INTERGENIC	GT:PL:DP:SP:GQ	1/1:255,57,0:19:0:83	1/1:255,21,0:7:0:47
12	115618928	.	TCTTCCTTCCTTCCTTCCTTCCTTCCTTCCTTCCTTCCTTCCTTCCTTCCTTCCTTCCTT	TCTTCCTTCCTTCCTTCCTTCCTTCCTTCCTTCCTTCCTTCCTTCCTTCCTT	999	PASS	INDEL;DP=72;VDB=0.0401;AF1=1;AC1=4;DP4=0,0,9,18;MQ=27;AC=4;AN=4;CSQ=-:-:INTERGENIC	GT:PL:DP:SP:GQ	1/1:236,42,0:14:0:84	1/1:171,39,0:13:0:81
12	116535174	.	AAAATAAATAAATAAATAAATAAATAAATAAATAAATAAATAAATAAATAAATAAATAA	AAAATAAATAAATAAATAAATAAATAAATAAATAAATAAATAAATAAATAAATAAATAAATAAATAA	999	PASS	INDEL;DP=81;VDB=0.0396;AF1=1;AC1=4;DP4=0,0,5,9;MQ=39;AC=4;AN=4;CSQ=ENSMUST00000103528:ENSMUSG00000076719:UPSTREAM	GT:PL:DP:SP:GQ	1/1:239,27,0:9:0:47	1/1:135,15,0:5:0:35
12	117777467	.	TAAA	TAA	999	PASS	INDEL;DP=104;VDB=0.0402;AF1=1;AC1=4;DP4=0,0,56,43;MQ=50;AC=4;AN=4;CSQ=ENSMUST00000070733:ENSMUSG00000056553:INTRONIC+ENSMUST00000084823:ENSMUSG00000056553:INTRONIC	GT:PL:DP:SP:GQ	1/1:255,148,0:49:0:99	1/1:255,151,0:50:0:99
13	14971048	.	TTTTCTTTCTTTCTTTCTTTCTTTCTTTCTTTCTTTCTTTCTTTCTTTCTTTCTTTCTTTCTTTCTTTCTTTCT	TTTTCTTTCTTTCTTTCTTTCTTTCTTTCTTTCTTTCTTTCTTTCTTTCTTTCTTTCTTTCTTTCTTTCT	999	PASS	INDEL;DP=101;VDB=0.0379;AF1=1;AC1=4;DP4=0,0,11,6;MQ=48;AC=4;AN=4;CSQ=-:-:INTERGENIC	GT:PL:DP:SP:GQ	1/1:239,21,0:7:0:46	1/1:255,30,0:10:0:55
13	24762968	.	TTAAATAAATAAATAAATAAATAAATAAATAAATAAATAAATAAATAAATAA	TTAAATAAATAAATAAATAAATAAATAAATAAATAAATAAATAAATAAATAAATAAATAA	999	PASS	INDEL;DP=69;VDB=0.0399;AF1=1;AC1=4;DP4=0,0,14,8;MQ=35;AC=4;AN=4;CSQ=ENSMUST00000038477:ENSMUSG00000036006:INTRONIC+ENSMUST00000058009:ENSMUSG00000036006:INTRONIC+ENSMUST00000091694:ENSMUSG00000036006:INTRONIC+ENSMUST00000110383:ENSMUSG00000036006:INTRONIC+ENSMUST00000110384:ENSMUSG00000036006:INTRONIC+ENSMUST00000132689:ENSMUSG00000036006:NMD_TRANSCRIPT,INTRONIC+ENSMUST00000134370:ENSMUSG00000036…	GT:PL:DP:SP:GQ	1/1:202,18,0:6:0:41	1/1:255,48,0:16:0:71
13	25992574	.	GTATATATATATATATATATATATATATATATATATACATATATATATATA	GTATATATATATATATATATATATATATATATATATATACATATATATATATA	999	PASS	INDEL;DP=50;VDB=0.0392;AF1=1;AC1=4;DP4=0,0,5,7;MQ=46;AC=4;AN=4;CSQ=-:-:INTERGENIC	GT:PL:DP:SP:GQ	1/1:208,21,0:7:0:40	1/1:163,15,0:5:0:34
13	26400464	.	AAAAGAAAGAAAGAAAGAAAGAAAGAAAGAAAGAAAGAAAGAAAGAAAGAAAGAAAGAAAGAAAGAAA	AAAAGAAAGAAAGAAAGAAAGAAAGAAAGAAAGAAAGAAAGAAAGAAAGAAAGAAAGAAAGAAAGAAAGAAA,AGAAAGAAAGAAAGAAAGAAAGAAAGAAAGAAAGAAAGAAAGAAAGAAAGAAAGAAAGAAAGAAAGAAA	396	PASS	INDEL;DP=123;VDB=0.0401;AF1=1;AC1=4;DP4=0,0,14,6;MQ=43;AC=4,0;AN=4;CSQ=ENSMUST00000123438:ENSMUSG00000084811:WITHIN_NON_CODING_GENE,INTRONIC+ENSMUST00000154703:ENSMUSG00000084811:WITHIN_NON_CODING_GENE,INTRONIC	GT:PL:DP:SP:GQ	1/1:184,15,0,180,4,177:6:0:35	1/1:255,36,0,255,13,255:14:0:56
13	29247824	.	GAAGAAAGAAAGAAAGAAAGAAAGAAAGAAAGAAAGAAAGAAAGAAAGAAAG	GAAGAAAGAAAGAAAGAAAGAAAGAAAGAAAGAAAGAAAGAAAGAAAGAAAGAAAG	381	PASS	INDEL;DP=102;VDB=0.0394;AF1=1;AC1=4;DP4=0,0,13,7;MQ=44;AC=4;AN=4;CSQ=-:-:INTERGENIC	GT:PL:DP:SP:GQ	1/1:177,18,0:6:0:41	1/1:248,42,0:14:0:65
13	29770812	.	TGATAGATAGATAGATAGATAGAT	TGATAGATAGATAGATAGATAGATAGAT	999	PASS	INDEL;DP=119;VDB=0.0401;AF1=1;AC1=4;DP4=0,2,36,57;MQ=50;PV4=0.52,1,0.43,1;AC=4;AN=4;MDV=99;PV1=1;PV2=0.43;QD=0.0078;MSD=49;PV3=1;PV0=0.52;SB=0.5316;CSQ=ENSMUST00000006353:ENSMUSG00000006191:INTRONIC+ENSMUST00000131792:ENSMUSG00000006191:WITHIN_NON_CODING_GENE,INTRONIC+ENSMUST00000137225:ENSMUSG00000006191:NMD_TRANSCRIPT,INTRONIC+ENSMUST00000140278:ENSMUSG00000006191:NMD_TRANSCRIPT,INTRONIC+ENSMUS…	GT:PL:DP:SP:GQ	1/1:255,44,0:46:0:93	1/1:255,148,0:49:0:99
13	30689777	.	CAGAAAGAAAGAAAGAAAGAAAGAAAGAAAGAAAGAAAGAAAGAAAGAAAGAAAGAAAGAAAGAAAGAAA	CAGAAAGAAAGAAAGAAAGAAAGAAAGAAAGAAAGAAAGAAAGAAAGAAAGAAAGAAAGAAAGAAAGAAAGAAA	999	PASS	INDEL;DP=105;VDB=0.0400;AF1=1;AC1=4;DP4=0,0,13,11;MQ=48;AC=4;AN=4;CSQ=-:-:INTERGENIC	GT:PL:DP:SP:GQ	1/1:255,36,0:12:0:74	1/1:255,36,0:12:0:74
13	32429753	.	GGTT	GGTTGTT	999	PASS	INDEL;DP=90;VDB=0.0329;AF1=1;AC1=4;DP4=0,0,49,38;MQ=48;AC=4;AN=4;CSQ=ENSMUST00000041859:ENSMUSG00000038372:INTRONIC	GT:PL:DP:SP:GQ	1/1:255,123,0:42:0:99	1/1:255,132,0:45:0:99
13	35305931	.	ACTCTCTCTCTCTCTCTCTCTCTCTCTCTCTCTCTCTCTCTCTCTCTCTCTCTCTCTCT	ACTCTCTCTCTCTCTCTCTCTCTCTCTCTCTCTCTCTCTCTCTCTCTCTCTCT	255	PASS	INDEL;DP=89;VDB=0.0389;AF1=1;AC1=4;DP4=0,0,4,6;MQ=45;AC=4;AN=4;CSQ=-:-:INTERGENIC	GT:PL:DP:SP:GQ	1/1:158,15,0:5:0:32	1/1:140,15,0:5:0:32
13	40920530	.	TGAAAGAAAGAAAGAAAGAAAGAAAGAAAGAAAGAAAGAAAGAAAGAAAGAAAGAAAGAAAGAAAGAAAGAA	TGAAAGAAAGAAAGAAAGAAAGAAAGAAAGAAAGAAAGAAAGAAAGAAAGAAAGAAAGAAAGAAAGAA	280	PASS	INDEL;DP=74;VDB=0.0378;AF1=1;AC1=4;DP4=0,0,6,8;MQ=29;AC=4;AN=4;CSQ=-:-:INTERGENIC	GT:PL:DP:SP:GQ	1/1:162,21,0:7:0:44	1/1:162,21,0:7:0:44
13	54937101	.	CCTTTCTTTCTTTCTTTCTTTCTTTCTTTCTTTCTTTCTTTCTTTCTTTCTTTCTTTCTTTCTTT	CCTTTCTTTCTTTCTTTCTTTCTTTCTTTCTTTCTTTCTTTCTTTCTTTCTTTCTTTCTTTCTTTCTTT	408	PASS	INDEL;DP=109;VDB=0.0381;AF1=1;AC1=4;DP4=0,0,10,9;MQ=41;AC=4;AN=4;CSQ=ENSMUST00000148974:ENSMUSG00000086097:DOWNSTREAM	GT:PL:DP:SP:GQ	1/1:197,21,0:7:0:47	1/1:255,36,0:12:0:62
13	65859139	.	CAA	CAAA	117	PASS	INDEL;DP=31;VDB=0.0189;AF1=1;AC1=4;DP4=0,0,12,15;MQ=13;AC=4;AN=4;CSQ=-:-:INTERGENIC	GT:PL:DP:SP:GQ	1/1:76,36,0:12:0:76	1/1:85,45,0:15:0:85
13	66144417	.	CAAAAAAAA	CAAAAAAAAA	13.6	PASS	INDEL;DP=63;VDB=0.0124;AF1=1;AC1=4;DP4=2,0,15,38;MQ=12;PV4=0.092,1,8.1e-05,0.2;AC=4;AN=4;MDV=57;PV1=1;PV2=8.1e-05;QD=0.0766;MSD=32;PV3=0.2;PV0=0.092;SB=0.3419;CSQ=ENSMUST00000079272:ENSMUSG00000071302:DOWNSTREAM	GT:PL:DP:SP:GQ	1/1:32,52,0:23:0:57	1/1:25,66,0:32:0:52
13	66270009	.	A	AG	123	PASS	INDEL;DP=34;VDB=0.0315;AF1=1;AC1=4;DP4=0,0,16,16;MQ=12;AC=4;AN=4;CSQ=-:-:INTERGENIC	GT:PL:DP:SP:GQ	1/1:74,39,0:13:0:83	1/1:93,57,0:19:0:99
13	66878353	.	GTTTTT	GTTTT	177	PASS	INDEL;DP=22;VDB=0.0055;AF1=1;AC1=4;DP4=0,0,14,6;MQ=24;AC=4;AN=4;CSQ=-:-:INTERGENIC	GT:PL:DP:SP:GQ	1/1:98,24,0:8:0:53	1/1:123,36,0:12:0:65
13	67783115	.	TTTTCTTTCTTTCTTTCTTTCTTTCTTTCTTTCTTTCTTTCTTTCTTTCTTTCTTTCTTT	TTTTCTTTCTTTCTTTCTTTCTTTCTTTCTTTCTTTCTTTCTTTCTTTCTTTCTTTCTTTCTTT	999	PASS	INDEL;DP=118;VDB=0.0404;AF1=1;AC1=4;DP4=0,0,10,14;MQ=49;AC=4;AN=4;CSQ=ENSMUST00000110973:ENSMUSG00000048280:INTRONIC+ENSMUST00000125495:ENSMUSG00000048280:INTRONIC+ENSMUST00000137496:ENSMUSG00000048280:INTRONIC+ENSMUST00000175678:ENSMUSG00000048280:INTRONIC+ENSMUST00000175821:ENSMUSG00000048280:INTRONIC	GT:PL:DP:SP:GQ	1/1:255,42,0:14:0:74	1/1:255,27,0:10:0:59
13	68571442	.	GTCTATCTATCTATCTATCTATCTATCTATCTATCTATCTATCTATCTATCTATC	GTCTATCTATCTATCTATCTATCTATCTATCTATCTATCTATCTATCTATCTATCTATC	86.5	PASS	INDEL;DP=92;VDB=0.0356;AF1=1;AC1=4;DP4=0,0,6,7;MQ=16;AC=4;AN=4;CSQ=-:-:INTERGENIC	GT:PL:DP:SP:GQ	1/1:71,21,0:7:0:42	1/1:59,18,0:6:0:39
13	69588737	.	AAGATAGATAGATAGATAGATAGATAGATAGATAGATAGATAGATAGATAGATAGATAGATAGATAGATAGATAGA	AAGATAGATAGATAGATAGATAGATAGATAGATAGATAGATAGATAGATAGATAGATAGATAGATAGA	999	PASS	INDEL;DP=86;VDB=0.0396;AF1=1;AC1=4;DP4=0,0,3,9;MQ=46;AC=4;AN=4;CSQ=-:-:INTERGENIC	GT:PL:DP:SP:GQ	1/1:229,18,0:6:0:38	1/1:184,18,0:6:0:38
13	70534633	.	GTCTTTCTTTCTTTCTTTCTTTCTTTCTTTCTTTCTTTCTTTCTTTCTTTCTTTCTTTCTTTCTTTCTTTCTTT	GTCTTTCTTTCTTTCTTTCTTTCTTTCTTTCTTTCTTTCTTTCTTTCTTTCTTTCTTTCTTTCTTTCTTTCTTTCTTT	999	PASS	INDEL;DP=93;VDB=0.0400;AF1=1;AC1=4;DP4=0,0,10,10;MQ=48;AC=4;AN=4;CSQ=-:-:INTERGENIC	GT:PL:DP:SP:GQ	1/1:255,36,0:12:0:65	1/1:255,24,0:8:0:53
13	73388155	.	AAAAGAAAGAAAGAAAGAAAGAAAGAAAGAAAGAAAGAAAGAAAGAAAGAAAGAAAGAAAGAAAGAAAGAAA	AAAAGAAAGAAAGAAAGAAAGAAAGAAAGAAAGAAAGAAAGAAAGAAAGAAAGAAAGAAA	397	PASS	INDEL;DP=109;VDB=0.0396;AF1=1;AC1=4;DP4=0,0,7,8;MQ=43;AC=4;AN=4;CSQ=-:-:INTERGENIC	GT:PL:DP:SP:GQ	1/1:185,15,0:5:0:35	1/1:255,30,0:10:0:50
13	75565318	.	TTGCAATGCAATGCAATGCAATGCAATGCAATGCAATGCAATGCAATGCAATGCAA	TTGCAATGCAATGCAATGCAATGCAATGCAATGCAATGCAATGCAATGCAATGCAATGCAA	999	PASS	INDEL;DP=107;VDB=0.0401;AF1=1;AC1=4;DP4=0,0,9,7;MQ=48;AC=4;AN=4;CSQ=-:-:INTERGENIC	GT:PL:DP:SP:GQ	1/1:255,47,23:9:0:48	1/1:255,21,0:7:0:45
13	77111614	.	AAAAGAAAGAAAGAAAGAAAGAAAGAAAGAAAGAAAGAAAGAAAGAAAGAAAGAAAGAAAGAAAGAAAGAAAGAAAGAAAGA	AAAAGAAAGAAAGAAAGAAAGAAAGAAAGAAAGAAAGAAAGAAAGAAAGAAAGAAAGAAAGAAAGAAAGAAAGAAAGA	999	PASS	INDEL;DP=106;VDB=0.0368;AF1=1;AC1=4;DP4=0,0,7,5;MQ=45;AC=4;AN=4;CSQ=ENSMUST00000046098:ENSMUSG00000021596:INTRONIC+ENSMUST00000109583:ENSMUSG00000021596:INTRONIC+ENSMUST00000122843:ENSMUSG00000021596:WITHIN_NON_CODING_GENE,INTRONIC+ENSMUST00000125209:ENSMUSG00000021596:INTRONIC	GT:PL:DP:SP:GQ	1/1:234,18,0:6:0:38	1/1:182,18,0:6:0:38
13	77285804	.	CTTTATTTATTTATTTATTTATTTATTTATTTATTTATTTATTT	CTTTATTTATTTATTTATTTATTTATTTATTTATTTATTTATTTATTT	999	PASS	INDEL;DP=99;VDB=0.0394;AF1=1;AC1=4;DP4=0,0,21,35;MQ=49;AC=4;AN=4;CSQ=ENSMUST00000163362:ENSMUSG00000071252:INTRONIC+ENSMUST00000168779:ENSMUSG00000071252:INTRONIC	GT:PL:DP:SP:GQ	1/1:255,84,0:28:0:99	1/1:255,84,0:28:0:99
13	88050681	.	GGAGAGAGAGAGAGAGAGAGAGAGAGAGAGAGAGAGAGAGAGAGAGAGAGAGA	GGAGAGAGAGAGAGAGAGAGAGAGAGAGAGAGAGAGAGAGAGAGAGAGAGA	284	PASS	INDEL;DP=80;VDB=0.0397;AF1=1;AC1=4;DP4=0,0,12,1;MQ=39;AC=4;AN=4;CSQ=-:-:INTERGENIC	GT:PL:DP:SP:GQ	1/1:143,18,0:6:0:39	1/1:184,21,0:7:0:42
13	94125435	.	GTTTTTTTTTTTTT	GTTTTTTTTTTTT	26.5	PASS	INDEL;DP=81;VDB=0.0340;AF1=1;AC1=4;DP4=1,2,3,18;MQ=44;PV4=0.44,1,0.47,1;AC=4;AN=4;MDV=40;PV1=1;PV2=0.47;QD=0.0547;MSD=14;PV3=1;PV0=0.44;SB=0.1404;CSQ=ENSMUST00000060490:ENSMUSG00000007617:INTRONIC+ENSMUST00000079086:ENSMUSG00000007617:INTRONIC+ENSMUST00000080127:ENSMUSG00000007617:INTRONIC+ENSMUST00000102752:ENSMUSG00000007617:INTRONIC+ENSMUST00000109489:ENSMUSG00000007617:INTRONIC+ENSMUST0000010…	GT:PL:DP:SP:GQ	1/1:25,19,0:10:0:38	1/1:45,21,0:14:3:40
13	98962019	.	GAGAAAGAAAGAAAGAAAGAAAGAAAGAAAGAAAGAAAGAAAGAAAGAAAGAAAGAAAGAAAGAAAGAAA	GAGAAAGAAAGAAAGAAAGAAAGAAAGAAAGAAAGAAAGAAAGAAAGAAAGAAAGAAAGAAAGAAAGAAAGAAA	999	PASS	INDEL;DP=126;VDB=0.0372;AF1=1;AC1=4;DP4=0,0,18,11;MQ=42;AC=4;AN=4;CSQ=ENSMUST00000109426:ENSMUSG00000021662:INTRONIC	GT:PL:DP:SP:GQ	1/1:255,36,0:12:0:77	1/1:255,51,0:17:0:92
13	99984815	.	CCTTTCTTTCTTTCTTTCTTTCTTTCTTTCTTTCTTTCTTTCTTTCTTTCTTTCTTTCTTTCTTTCTTTCTT	CCTTTCTTTCTTTCTTTCTTTCTTTCTTTCTTTCTTTCTTTCTTTCTTTCTTTCTTTCTTTCTTTCTT	999	PASS	INDEL;DP=136;VDB=0.0400;AF1=1;AC1=4;DP4=0,0,8,10;MQ=45;AC=4;AN=4;CSQ=ENSMUST00000056558:ENSMUSG00000050919:INTRONIC	GT:PL:DP:SP:GQ	1/1:229,21,0:7:0:47	1/1:255,33,0:11:0:59
13	100487949	.	CAGAGAGAGAGAGAGAGAGAGAGAGAGAGAGAGAGAGAGAGAGAGAGAGAGAGAGA	CAGAGAGAGAGAGAGAGAGAGAGAGAGAGAGAGAGAGAGAGAGAGAGAGA	999	PASS	INDEL;DP=80;VDB=0.0344;AF1=1;AC1=4;DP4=0,0,9,10;MQ=40;AC=4;AN=4;CSQ=-:-:INTERGENIC	GT:PL:DP:SP:GQ	1/1:243,27,0:9:0:57	1/1:181,30,0:10:0:60
13	103463936	.	GTAGATAGATAGATAGATAGATAGATAGATAGATAGATAGATAGATAGATAGATAGATAGATAGATAGATAGATA	GTAGATAGATAGATAGATAGATAGATAGATAGATAGATAGATAGATAGATAGATAGATAGATAGATAGATAGATAGATA	999	PASS	INDEL;DP=98;VDB=0.0404;AF1=1;AC1=4;DP4=0,0,9,5;MQ=43;AC=4;AN=4;CSQ=-:-:INTERGENIC	GT:PL:DP:SP:GQ	1/1:230,21,0:7:0:44	1/1:220,21,0:7:0:44
13	109069966	.	GTTTCTTTCTTTCTTTCTTTCTTTCTTTCTTTCTTTCTTTCTTTCTTTCTTTCTTTCTTTCTTTCT	GTTTCTTTCTTTCTTTCTTTCTTTCTTTCTTTCTTTCTTTCTTTCTTTCTTTCTTTCTTTCTTTCTTTCT	999	PASS	INDEL;DP=129;VDB=0.0389;AF1=1;AC1=4;DP4=0,0,10,13;MQ=49;AC=4;AN=4;CSQ=ENSMUST00000022207:ENSMUSG00000021696:INTRONIC	GT:PL:DP:SP:GQ	1/1:255,39,0:13:0:73	1/1:255,30,0:10:0:64
13	110860663	.	ATGTGAGTGTGTGAGTGTGTGAGTGTGTGAGTG	ATGTGAGTGTGTGAGTGTGTGAGTG	999	PASS	INDEL;DP=73;VDB=0.0386;AF1=1;AC1=4;DP4=0,0,23,24;MQ=41;AC=4;AN=4;CSQ=ENSMUST00000022210:ENSMUSG00000021700:INTRONIC+ENSMUST00000167824:ENSMUSG00000021700:INTRONIC+ENSMUST00000170993:ENSMUSG00000021700:DOWNSTREAM	GT:PL:DP:SP:GQ	1/1:255,87,0:29:0:99	1/1:255,54,0:18:0:99
13	113236702	.	GGAAGAAGAAGAAGAAGAAGAAGAAGAAGAAGAAGAAGAAGAAGAAGAAGAAGAAGAAGAAGAAGAAGAAGAAGAA	GGAAGAAGAAGAAGAAGAAGAAGAAGAAGAAGAAGAAGAAGAAGAAGAAGAAGAAGAAGAAGAAGAAGAA	285	PASS	INDEL;DP=65;VDB=0.0381;AF1=1;AC1=4;DP4=0,0,1,9;MQ=45;AC=4;AN=4;CSQ=-:-:INTERGENIC	GT:PL:DP:SP:GQ	1/1:181,15,0:5:0:32	1/1:147,15,0:5:0:32
13	114667015	.	CCTTTCTTTCTTTCTTTCTTTCTTTCTTTCTTTCTTTCTTTCTTTCTTTCTTTCTTT	CCTTTCTTTCTTTCTTTCTTTCTTTCTTTCTTTCTTTCTTTCTTTCTTTCTTTCTTTCTTT	999	PASS	INDEL;DP=124;VDB=0.0331;AF1=1;AC1=4;DP4=0,0,8,15;MQ=48;AC=4;AN=4;CSQ=ENSMUST00000091201:ENSMUSG00000042348:INTRONIC+ENSMUST00000172197:ENSMUSG00000042348:INTRONIC	GT:PL:DP:SP:GQ	1/1:255,39,0:13:0:73	1/1:255,30,0:10:0:64
13	114995081	.	AAATAATAATAATAATAATAATAATAATAATAATAATAATAATAATAAT	AAATAATAATAATAATAATAATAATAATAATAATAATAATAATAATAATAAT	999	PASS	INDEL;DP=89;VDB=0.0402;AF1=1;AC1=4;DP4=2,1,24,17;MQ=48;PV4=1,1,0.25,1;AC=4;AN=4;MDV=50;PV1=1;PV2=0.25;QD=0.0042;MSD=25;PV3=1;PV0=1;SB=0.4800;CSQ=-:-:INTERGENIC	GT:PL:DP:SP:GQ	1/1:255,16,0:25:0:37	1/1:255,29,0:19:0:50
13	115289014	.	CTTTTTTTTTTTTTTTT	CTTTTTTTTTTTTTTTTT,CTTTTTTTTTTTTTTTTTT	31.5	PASS	INDEL;DP=110;VDB=0.0331;AF1=1;AC1=4;DP4=1,6,15,37;MQ=48;PV4=0.66,1,0.17,0.26;AC=4,0;AN=4;MDV=86;PV1=1;PV2=0.17;QD=0.0392;MSD=30;PV3=0.26;PV0=0.66;SB=0.3609;CSQ=-:-:INTERGENIC	GT:PL:DP:SP:GQ	1/1:46,59,0,48,56,43:30:0:86	1/1:29,30,0,30,34,24:29:0:57
13	115852737	.	AGAAGGAAGGAAGGAAGGAAGGAAGGAAGGAAGGAAGGAAGGAAGGAAAGAAGGAAGGAAGGAAAGAAGGAAGGAAGAAAGGAAGGAAGAAAGGAAGGAAAGAAGGAAGGAAGGAAGGAAGGAAGGAAGGAAGGAAGGAAGGAAGGAAGGAAGGAAGGAAGGAAGGAAGGAA	AGAAGGAAGGAAGGAAGGAAGGAAGGAAGGAAGGAAGGAAGGAAAGAAGGAAGGAAGGAAAGAAGGAAGGAAGAAAGGAAGGAAGAAAGGAAGGAAAGAAGGAAGGAAGGAAGGAAGGAAGGAAGGAAGGAAGGAAGGAAGGAAGGAAGGAAGGAAGGAAGGAAGGAA	999	PASS	INDEL;DP=67;VDB=0.0401;AF1=1;AC1=4;DP4=0,0,8,21;MQ=36;AC=4;AN=4;CSQ=ENSMUST00000036276:ENSMUSG00000042284:INTRONIC+ENSMUST00000061673:ENSMUSG00000042284:INTRONIC	GT:PL:DP:SP:GQ	1/1:228,48,0:16:0:91	1/1:255,39,0:13:0:82
13	116934237	.	GTTTTTTTTTTTTTTTTTTTTTTTTTTTTTTTTTTTTTTTTTTTTTT	GTTTTTTTTTTTTTTTTTTTTTTTTTTTTTTTTTTTTTTTTTTTTTTTTTT	36.6	PASS	INDEL;DP=65;VDB=0.0404;AF1=1;AC1=4;DP4=0,0,6,5;MQ=38;AC=4;AN=4;CSQ=-:-:INTERGENIC	GT:PL:DP:SP:GQ	1/1:39,15,0:5:0:33	1/1:41,18,0:6:0:36
13	117120301	.	CCTATCTATCTATCTATCTATCTATCTATCTATCTATCTATCTATCTATCTATCTATC	CCTATCTATCTATCTATCTATCTATCTATCTATCTATCTATCTATCTATCTATC	295	PASS	INDEL;DP=331;VDB=0.0293;AF1=1;AC1=4;DP4=0,0,7,4;MQ=43;AC=4;AN=4;CSQ=-:-:INTERGENIC	GT:PL:DP:SP:GQ	1/1:113,15,0:5:0:33	1/1:225,18,0:6:0:36
14	7327999	.	CAAAAAAAAAAAAAAA	CAAAAAAAAAAAAAAAA,CAAAAAAAAAAAAAAAAA	27.5	PASS	INDEL;DP=104;VDB=0.0399;AF1=1;AC1=4;DP4=8,1,25,22;MQ=39;PV4=0.067,1,0.15,0.15;AC=4,0;AN=4;MDV=67;PV1=1;PV2=0.15;QD=0.0317;MSD=33;PV3=0.15;PV0=0.067;SB=0.7863;CSQ=ENSMUST00000166966:ENSMUSG00000056940:INTRONIC	GT:PL:DP:SP:GQ	1/1:43,46,0,47,56,41:33:5:67	1/1:28,20,0,37,40,28:23:6:41
14	39658893	.	CCTCTCTCTCTCTCTCTCTCTCTCTCTCT	CCTCTCTCTCTCTCTCTCTCTCTCTCTCTCT	198	PASS	INDEL;DP=58;VDB=0.0396;AF1=1;AC1=4;DP4=0,0,8,10;MQ=38;AC=4;AN=4;CSQ=ENSMUST00000042378:ENSMUSG00000041014:INTRONIC+ENSMUST00000166968:ENSMUSG00000041014:WITHIN_NON_CODING_GENE,INTRONIC+ENSMUST00000168810:ENSMUSG00000041014:INTRONIC+ENSMUST00000173780:ENSMUSG00000041014:INTRONIC+ENSMUST00000176152:ENSMUSG00000041014:INTRONIC	GT:PL:DP:SP:GQ	1/1:85,18,0:6:0:41	1/1:157,36,0:12:0:59
14	39705610	.	CATCTATCTATCTATCTATCTATCTATCTATCTATCTATCTATCTATCTATCT	CATCTATCTATCTATCTATCTATCTATCTATCTATCTATCTATCTATCTATCTATCT	999	PASS	INDEL;DP=121;VDB=0.0400;AF1=1;AC1=4;DP4=0,0,11,13;MQ=49;AC=4;AN=4;CSQ=ENSMUST00000042378:ENSMUSG00000041014:INTRONIC+ENSMUST00000166968:ENSMUSG00000041014:WITHIN_NON_CODING_GENE,INTRONIC+ENSMUST00000168810:ENSMUSG00000041014:INTRONIC+ENSMUST00000173780:ENSMUSG00000041014:INTRONIC+ENSMUST00000176152:ENSMUSG00000041014:INTRONIC	GT:PL:DP:SP:GQ	1/1:255,33,0:12:0:64	1/1:255,103,76:12:0:58
14	40840086	.	AAAGGAAGGAAGGAAGGAAGGAAGGAAGGAAGGAAGGAAGGAAGGAAGGAAGGAAGG	AAAGGAAGGAAGGAAGGAAGGAAGGAAGGAAGGAAGGAAGGAAGGAAGGAAGG	353	PASS	INDEL;DP=92;VDB=0.0400;AF1=1;AC1=4;DP4=0,0,6,6;MQ=47;AC=4;AN=4;CSQ=-:-:INTERGENIC	GT:PL:DP:SP:GQ	1/1:174,15,0:5:0:34	1/1:222,21,0:7:0:40
14	48895962	.	GATTTATTTATTTATTTATTTATTTATTTATTTATTTATTTATTTATTTATTTA	GATTTATTTATTTATTTATTTATTTATTTATTTATTTATTTATTTATTTA	999	PASS	INDEL;DP=117;VDB=0.0318;AF1=1;AC1=4;DP4=0,0,7,13;MQ=44;AC=4;AN=4;CSQ=-:-:INTERGENIC	GT:PL:DP:SP:GQ	1/1:209,21,0:7:0:47	1/1:255,39,0:13:0:65
14	52053425	.	AAAATAAATAAATAAATAAATAAATAAATAAATAAATAAATAAATAAATAAATAAATAAATAAATAAA	AAAATAAATAAATAAATAAATAAATAAATAAATAAATAAATAAATAAATAAATAAATAAA	999	PASS	INDEL;DP=85;VDB=0.0384;AF1=1;AC1=4;DP4=0,0,5,11;MQ=46;AC=4;AN=4;CSQ=ENSMUST00000089789:ENSMUSG00000068399:INTRONIC+ENSMUST00000161721:ENSMUSG00000089761:DOWNSTREAM+ENSMUST00000162998:ENSMUSG00000068399:INTRONIC+ENSMUST00000163005:ENSMUSG00000089761:DOWNSTREAM	GT:PL:DP:SP:GQ	1/1:228,24,0:8:0:50	1/1:255,24,0:8:0:50
14	57443245	.	TCTCCT	TCT	253	PASS	INDEL;DP=82;VDB=0.0399;AF1=1;AC1=4;DP4=0,0,6,9;MQ=37;AC=4;AN=4;CSQ=-:-:INTERGENIC	GT:PL:DP:SP:GQ	1/1:147,24,0:8:0:48	1/1:150,21,0:7:0:45
14	60659421	.	AAAGAAGAAGAAGAAGAAGAAGAAGAAGAAGAAGAAGAAGAAGAAGAAGAAGAAGAAGAAGAAGAA	AAAGAAGAAGAAGAAGAAGAAGAAGAAGAAGAAGAAGAAGAAGAAGAAGAAGAAGAAGAAGAA	129	PASS	INDEL;DP=93;VDB=0.0353;AF1=1;AC1=4;DP4=0,0,3,11;MQ=20;AC=4;AN=4;CSQ=ENSMUST00000080368:ENSMUSG00000021983:INTRONIC+ENSMUST00000131670:ENSMUSG00000021983:DOWNSTREAM+ENSMUST00000132939:ENSMUSG00000087286:UPSTREAM+ENSMUST00000145071:ENSMUSG00000021983:NMD_TRANSCRIPT,INTRONIC	GT:PL:DP:SP:GQ	1/1:92,21,0:7:0:44	1/1:81,21,0:7:0:44
14	78485626	.	TTTCTCTTCTCTTCTCTTCTCTTCTCTTCTCTTCTCTTCTCTTCTCTTCTCTTCTCTTCTCTTCTCTTCTCT	TTTCTCTTCTCTTCTCTTCTCTTCTCTTCTCTTCTCTTCTCTTCTCTTCTCTTCTCTTCTCTTCTCTTCTCTTCTCT	309	PASS	INDEL;DP=102;VDB=0.0404;AF1=1;AC1=4;DP4=0,0,1,12;MQ=43;AC=4;AN=4;CSQ=ENSMUST00000066437:ENSMUSG00000045655:INTRONIC+ENSMUST00000118785:ENSMUSG00000045655:INTRONIC+ENSMUST00000173826:ENSMUSG00000045655:NMD_TRANSCRIPT,INTRONIC+ENSMUST00000174283:ENSMUSG00000092272:WITHIN_NON_CODING_GENE,INTRONIC	GT:PL:DP:SP:GQ	1/1:169,21,0:7:0:42	1/1:183,18,0:6:0:39
14	81281230	.	AAAAGAAAGAAAGAAAGAAAGAAAGAAAGAAAGAAAGAAAGAAAGAAAGAAAGAAAGAAAGAAAGAAAG	AAAAGAAAGAAAGAAAGAAAGAAAGAAAGAAAGAAAGAAAGAAAGAAAGAAAGAAAGAAAGAAAG	406	PASS	INDEL;DP=84;VDB=0.0404;AF1=1;AC1=4;DP4=0,0,6,11;MQ=40;AC=4;AN=4;CSQ=-:-:INTERGENIC	GT:PL:DP:SP:GQ	1/1:195,18,0:6:0:41	1/1:255,33,0:11:0:56
14	83421211	.	ATTTTTTTTTTTTTTTTTTTTTTTTTTTT	ATTTTTTTTTTT,ATTTTTTTTTTTT,ATTTTTTTTT	999	PASS	INDEL;DP=99;VDB=0.0394;AF1=1;AC1=4;DP4=1,1,21,15;MQ=33;PV4=1,1,0.0006,1;AC=4,0,0;AN=4;MDV=89;PV1=1;PV2=0.0006;QD=0.0088;MSD=23;PV3=1;PV0=1;SB=0.3636;CSQ=-:-:INTERGENIC	GT:PL:DP:SP:GQ	1/1:250,31,0,253,39,250,236,13,236,233:15:0:67	1/1:249,53,0,237,37,234,252,63,237,249:23:0:89
14	90731807	.	AATTATTATTATTATTATTATTATTATTATTATTATTATTATTATTATTAT	AATTATTATTATTATTATTATTATTATTATTATTATTATTATTATTATTATTAT	999	PASS	INDEL;DP=86;VDB=0.0372;AF1=1;AC1=4;DP4=0,0,16,16;MQ=49;AC=4;AN=4;CSQ=-:-:INTERGENIC	GT:PL:DP:SP:GQ	1/1:255,42,0:14:0:89	1/1:255,54,0:18:0:99
14	98569569	.	AATTATTATTATTATTATTATTATTATTATTATTATTATTATTATTATTATTATTATTAT	AATTATTATTATTATTATTATTATTATTATTATTATTATTATTATTATTATTATTAT	999	PASS	INDEL;DP=71;VDB=0.0387;AF1=1;AC1=4;DP4=0,0,11,8;MQ=48;AC=4;AN=4;CSQ=ENSMUST00000069334:ENSMUSG00000055639:UPSTREAM+ENSMUST00000071533:ENSMUSG00000055639:UPSTREAM+ENSMUST00000110812:ENSMUSG00000055639:UPSTREAM+ENSMUST00000156684:ENSMUSG00000055639:UPSTREAM	GT:PL:DP:SP:GQ	1/1:255,47,23:9:0:51	1/1:255,27,0:10:0:54
14	110115502	.	TAAAAGAAAAGAAAAGAAAAGAAAAGAAAAGAAAAGAAAAGAAAAGAAAAGAAAAGAAAAGAAAAGAAAA	TAAAAGAAAAGAAAAGAAAAGAAAAGAAAAGAAAAGAAAAGAAAAGAAAAGAAAAGAAAAGAAAAGAAAAGAAAA	999	PASS	INDEL;DP=122;VDB=0.0391;AF1=1;AC1=4;DP4=0,0,12,10;MQ=50;AC=4;AN=4;CSQ=-:-:INTERGENIC	GT:PL:DP:SP:GQ	1/1:255,39,0:13:0:71	1/1:255,27,0:9:0:59
14	115538742	.	TTATATATATATATATATATATATATA	TTATATATATATATATATATATATATATATA	389	PASS	INDEL;DP=43;VDB=0.0402;AF1=1;AC1=4;DP4=0,0,13,14;MQ=44;AC=4;AN=4;CSQ=ENSMUST00000022707:ENSMUSG00000022112:INTRONIC+ENSMUST00000175665:ENSMUSG00000022112:INTRONIC+ENSMUST00000176912:ENSMUSG00000022112:INTRONIC	GT:PL:DP:SP:GQ	1/1:255,93,66:13:0:58	1/1:255,47,11:14:0:67
14	116824857	.	TCTCCT	TCT	999	PASS	INDEL;DP=87;VDB=0.0401;AF1=1;AC1=4;DP4=0,0,12,10;MQ=35;AC=4;AN=4;CSQ=ENSMUST00000022707:ENSMUSG00000022112:INTRONIC+ENSMUST00000176912:ENSMUSG00000022112:INTRONIC	GT:PL:DP:SP:GQ	1/1:255,45,0:15:0:71	1/1:160,21,0:7:0:47
14	120546982	.	CAGATAGATAGATAGATAGATAGATAGATAGATAGATAGATAGATAGATAGATAGATAGATAGATAGATA	CAGATAGATAGATAGATAGATAGATAGATAGATAGATAGATAGATAGATAGATAGATAGATAGATAGATAGATA	999	PASS	INDEL;DP=91;VDB=0.0401;AF1=1;AC1=4;DP4=0,0,13,14;MQ=47;AC=4;AN=4;CSQ=-:-:INTERGENIC	GT:PL:DP:SP:GQ	1/1:255,36,0:12:0:76	1/1:255,45,0:15:0:85
15	4128250	.	TTCTCTCT	TTCT	999	PASS	INDEL;DP=122;VDB=0.0404;AF1=1;AC1=4;DP4=0,1,24,34;MQ=39;PV4=1,0.24,0.2,1;AC=4;AN=4;MDV=99;PV1=0.24;PV2=0.2;QD=0.0086;MSD=31;PV3=1;PV0=1;SB=0.5357;CSQ=-:-:INTERGENIC	GT:PL:DP:SP:GQ	1/1:255,84,0:28:0:99	1/1:255,43,0:31:0:91
15	9525519	.	ATATCTATCTATCTATCTATCTATCTATCTATCTATCTATCTATCTATCTATCTATCTATCTATCTATCTATCTAT	ATATCTATCTATCTATCTATCTATCTATCTATCTATCTATCTATCTATCTATCTATCTATCTATCTATCTATCTATCTAT	999	PASS	INDEL;DP=125;VDB=0.0396;AF1=1;AC1=4;DP4=0,0,10,7;MQ=48;AC=4;AN=4;CSQ=ENSMUST00000159288:ENSMUSG00000072663:INTRONIC+ENSMUST00000160236:ENSMUSG00000072663:INTRONIC	GT:PL:DP:SP:GQ	1/1:255,27,0:9:0:54	1/1:255,24,0:8:0:51
15	10362123	.	GAGATAGATAGATAGATAGATAGATAGATAGATAGATAGATAGATAGATAGATAGATAGATA	GAGATAGATAGATAGATAGATAGATAGATAGATAGATAGATAGATAGATAGATAGATA	999	PASS	INDEL;DP=54;VDB=0.0348;AF1=1;AC1=4;DP4=0,0,5,7;MQ=50;AC=4;AN=4;CSQ=-:-:INTERGENIC	GT:PL:DP:SP:GQ	1/1:209,18,0:6:0:38	1/1:153,18,0:6:0:38
15	19075678	.	GGAAAGAAAGAAAGAAAGAAAGAAAGAAAGAAAGAAAGAAAGAAAAAAAGAAAGAAAGAAAGAAAGAAA	GGAAAGAAAGAAAGAAAGAAAGAAAGAAAGAAAGAAAGAAAAAAAGAAAGAAAGAAAGAAAGAAA	999	PASS	INDEL;DP=98;VDB=0.0394;AF1=1;AC1=4;DP4=0,0,25,11;MQ=37;AC=4;AN=4;CSQ=-:-:INTERGENIC	GT:PL:DP:SP:GQ	1/1:230,39,0:13:0:83	1/1:255,69,0:23:0:99
15	20697590	.	TTTTATTTATTTATTTATTTATTTATTTATTTATTTATTTATTTATTTATTTATTTATTTATT	TTTTATTTATTTATTTATTTATTTATTTATTTATTTATTTATTTATTTATTTATTTATTTATTTATT	999	PASS	INDEL;DP=97;VDB=0.0361;AF1=1;AC1=4;DP4=0,0,14,12;MQ=49;AC=4;AN=4;CSQ=-:-:INTERGENIC	GT:PL:DP:SP:GQ	1/1:255,39,0:13:0:80	1/1:255,39,0:13:0:80
15	21165854	.	CCTATCTATCTATCTATCTATCTATCTATCTATCTATCTATCTATCTATCTATCTA	CCTATCTATCTATCTATCTATCTATCTATCTATCTATCTATCTATCTATCTATCTATCTA	999	PASS	INDEL;DP=94;VDB=0.0399;AF1=1;AC1=4;DP4=0,0,6,12;MQ=47;AC=4;AN=4;CSQ=ENSMUST00000075132:ENSMUSG00000040452:INTRONIC	GT:PL:DP:SP:GQ	1/1:255,39,0:13:0:59	1/1:152,15,0:5:0:35
15	26049004	.	TAAAAAAAAAAA	TAAAAAAAAAA,TAAAAAAAAA	45.4	PASS	INDEL;DP=80;VDB=0.0333;AF1=1;AC1=4;DP4=0,1,55,14;MQ=47;PV4=0.21,0.15,1,1;AC=4,0;AN=4;MDV=99;PV1=0.15;PV2=1;QD=0.0609;MSD=40;PV3=1;PV0=0.21;SB=0.2009;CSQ=-:-:INTERGENIC	GT:PL:DP:SP:GQ	1/1:42,87,0,41,71,38:30:0:99	1/1:47,99,0,47,84,42:40:0:99
15	26358053	.	TTCTTCT	TT	48.6	PASS	INDEL;DP=74;VDB=0.0401;AF1=1;AC1=4;DP4=0,0,3,8;MQ=13;AC=4;AN=4;CSQ=-:-:INTERGENIC	GT:PL:DP:SP:GQ	1/1:26,18,0:6:0:36	1/1:66,15,0:5:0:33
15	27175041	.	GACATTCCTCTGGTCTAACATTC	GACATTC	999	PASS	INDEL;DP=59;VDB=0.0265;AF1=1;AC1=4;DP4=0,0,32,16;MQ=29;AC=4;AN=4;CSQ=-:-:INTERGENIC	GT:PL:DP:SP:GQ	1/1:255,93,0:31:0:99	1/1:244,51,0:17:0:99
15	27277190	.	CAAGAAGAAGAAGAAGAAGAAGAAGAAGAAGAAGAAGAAGAAGAAGAAGAAGAAGAACAAGAACAAGAAGAACAAGAAGAAGAACAAGAAGAAGAAGAAGAAGAAGAAGAAGAAGAAGAAGAAGAAGAAGAAGAAGAAGAAGAAGAAGAAGAAGAAGAAGAAGAA	CAAGAAGAAGAAGAAGAAGAAGAAGAAGAAGAAGAAGAAGAAGAAGAAGAACAAGAACAAGAAGAACAAGAAGAAGAACAAGAAGAAGAAGAAGAAGAAGAAGAAGAAGAAGAAGAAGAAGAAGAAGAAGAAGAAGAAGAAGAAGAAGAAGAAGAAGAA	279	PASS	INDEL;DP=110;VDB=0.0387;AF1=1;AC1=4;DP4=0,0,13,7;MQ=30;AC=4;AN=4;CSQ=-:-:INTERGENIC	GT:PL:DP:SP:GQ	1/1:173,33,0:11:0:64	1/1:150,27,0:9:0:58
15	27628628	.	CAGAGAGAGAGAGAGAGAGAGAGAGAGAGAGAGAGAGAGAGAGAGAGAGAGAGAGAGA	CAGAGAGAGAGAGAGAGAGAGAGAGAGAGAGAGAGAGAGAGAGAGAGAGAGA	999	PASS	INDEL;DP=80;VDB=0.0379;AF1=1;AC1=4;DP4=0,0,8,8;MQ=38;AC=4;AN=4;CSQ=-:-:INTERGENIC	GT:PL:DP:SP:GQ	1/1:225,33,0:11:0:53	1/1:115,15,0:5:0:35
15	37037679	.	TTTCTTCTTCTTCTTCTTCTTCTTCTTCTTCTTCTTCTTCTTCTTCTTCTTCTTCT	TTTCTTCTTCTTCTTCTTCTTCTTCTTCTTCTTCTTCTTCTTCTTCTTCTTCTTCTTCT	238	PASS	INDEL;DP=88;VDB=0.0329;AF1=1;AC1=4;DP4=0,0,7,6;MQ=29;AC=4;AN=4;CSQ=-:-:INTERGENIC	GT:PL:DP:SP:GQ	1/1:131,18,0:6:0:39	1/1:150,21,0:7:0:42
15	37227614	.	CCTTTCTTTCTTTCTTTCTTTCTTTCTTTCTTTCTTTCTTTCTTTCTTTCTTTCTTTCTTTCTTTCTTTCTTTCT	CCTTTCTTTCTTTCTTTCTTTCTTTCTTTCTTTCTTTCTTTCTTTCTTTCTTTCTTTCTTTCTTTCTTTCTTTCTTTCT	410	PASS	INDEL;DP=103;VDB=0.0388;AF1=1;AC1=4;DP4=0,0,8,10;MQ=39;AC=4;AN=4;CSQ=ENSMUST00000022895:ENSMUSG00000022286:INTRONIC+ENSMUST00000161405:ENSMUSG00000022286:INTRONIC	GT:PL:DP:SP:GQ	1/1:199,24,0:8:0:52	1/1:255,30,0:10:0:58
15	39357397	.	ATTTCTTTCTTTCTTTCTTTCTTTCTTTCTTTCTTTCTTTCTTTCTTTCTTTCTTTCTTTCTTTCTTTCTTTCTTTCTTT	ATTTCTTTCTTTCTTTCTTTCTTTCTTTCTTTCTTTCTTTCTTTCTTTCTTTCTTTCTTTCTTTCTTTCTTTCTTT	263	PASS	INDEL;DP=134;VDB=0.0388;AF1=1;AC1=4;DP4=0,0,6,10;MQ=34;AC=4;AN=4;CSQ=ENSMUST00000042917:ENSMUSG00000037386:INTRONIC+ENSMUST00000082054:ENSMUSG00000037386:INTRONIC+ENSMUST00000090116:ENSMUSG00000037386:INTRONIC+ENSMUST00000110312:ENSMUSG00000037386:INTRONIC+ENSMUST00000167407:ENSMUSG00000037386:INTRONIC	GT:PL:DP:SP:GQ	1/1:163,27,0:9:0:52	1/1:144,21,0:7:0:46
15	44190925	.	AGCCAGAGCGCCAGCGCGCCAGAGCGCCAG	AGCCAGAGCGCCAG	178	PASS	INDEL;DP=51;VDB=0.0253;AF1=1;AC1=4;DP4=0,1,11,25;MQ=14;PV4=1,1,1,1;AC=4;AN=4;MDV=99;PV1=1;PV2=1;QD=0.0241;MSD=20;PV3=1;PV0=1;SB=0.3462;CSQ=ENSMUST00000103993:ENSMUSG00000077181:UPSTREAM	GT:PL:DP:SP:GQ	1/1:112,51,0:17:0:99	1/1:110,47,0:20:0:97
15	48775960	.	TTTTATTTATTTATTTATTTATTTATTTATTTATTTATTTATTTATTTATTTATTTATT	TTTTATTTATTTATTTATTTATTTATTTATTTATTTATTTATTTATTTATT	999	PASS	INDEL;DP=77;VDB=0.0293;AF1=1;AC1=4;DP4=0,0,11,15;MQ=50;AC=4;AN=4;CSQ=-:-:INTERGENIC	GT:PL:DP:SP:GQ	1/1:255,27,0:9:0:59	1/1:255,51,0:17:0:83
15	57042050	.	GAAGAAAGAAAGAAAGAAAGAAAGAAAGAAAGAAAGAAAGAAAGAAAGAAAGA	GAAGAAAGAAAGAAAGAAAGAAAGAAAGAAAGAAAGAAAGAAAGAAAGAAAGAAAGA	999	PASS	INDEL;DP=108;VDB=0.0386;AF1=1;AC1=4;DP4=0,0,11,11;MQ=46;AC=4;AN=4;CSQ=-:-:INTERGENIC	GT:PL:DP:SP:GQ	1/1:255,42,0:14:0:71	1/1:231,24,0:8:0:53
15	58294346	.	CCTTTCTTTCTTTCTTTCTTTCTTTCTTTCTTTCTTTCTTTCTTTCTTTCT	CCTTTCTTTCTTTCTTTCTTTCTTTCTTTCTTTCTTTCTTTCTTTCTTTCTTTCT	999	PASS	INDEL;DP=92;VDB=0.0394;AF1=1;AC1=4;DP4=0,0,4,13;MQ=47;AC=4;AN=4;CSQ=ENSMUST00000037270:ENSMUSG00000037119:DOWNSTREAM	GT:PL:DP:SP:GQ	1/1:251,30,0:10:0:55	1/1:226,21,0:7:0:46
15	61485996	.	CAGATAGATAGATAGATAGATAGATAGATAGA	CAGATAGATAGATAGATAGATAGATAGATAGATAGA	999	PASS	INDEL;DP=98;VDB=0.0404;AF1=1;AC1=4;DP4=0,0,31,32;MQ=48;AC=4;AN=4;CSQ=-:-:INTERGENIC	GT:PL:DP:SP:GQ	1/1:255,81,0:27:0:99	1/1:255,108,0:36:0:99
15	61689542	.	AAAGAAGAAGAAGAAGAAGAAGAAGAAGAAGAAGAAGAAGAAGAAGAAGAAGAAGAAGAAGAAGAAGAAG	AAAGAAGAAGAAGAAGAAGAAGAAGAAGAAGAAGAAGAAGAAGAAGAAGAAGAAGAAGAAGAAGAAGAAGAAG	999	PASS	INDEL;DP=95;VDB=0.0399;AF1=1;AC1=4;DP4=0,0,13,3;MQ=45;AC=4;AN=4;CSQ=-:-:INTERGENIC	GT:PL:DP:SP:GQ	1/1:206,21,0:7:0:46	1/1:217,27,0:9:0:52
15	65494685	.	GAGAAAGAAAGAAAGAAAGAAAGAAAGAAAGAAAGAAAGAAAGAAAGAAAGAAAGAAAGAAGGGGAGAGAGAGAGAAAGAAAGAAAGAAAGAAAGAAAGAAAGAAAGAAAGAAAGAAAGAAAGAAAGAAAGAAAGAAAGAAAGAAAGAAAG	GAGAAAGAAAGAAAGAAAGAAAGAAAGAAAGAAAGAAAGAAAGAAAGAAAGAAGGGGAGAGAGAGAGAAAGAAAGAAAGAAAGAAAGAAAGAAAGAAAGAAAGAAAGAAAGAAAGAAAGAAAGAAAGAAAGAAAGAAAGAAAG	999	PASS	INDEL;DP=110;VDB=0.0342;AF1=1;AC1=4;DP4=0,0,15,20;MQ=39;AC=4;AN=4;CSQ=-:-:INTERGENIC	GT:PL:DP:SP:GQ	1/1:255,39,0:13:0:83	1/1:255,66,0:22:0:99
15	65980755	.	CTCTTTCTTTCTTTCTTTCTTTCTTTCTTTCTTTCTTTCTTTCTTTCTTTCTTTCTTTCTTTCTTTCTTTCTTT	CTCTTTCTTTCTTTCTTTCTTTCTTTCTTTCTTTCTTTCTTTCTTTCTTTCTTTCTTTCTTTCTTTCTTT	999	PASS	INDEL;DP=108;VDB=0.0353;AF1=1;AC1=4;DP4=0,0,4,11;MQ=49;AC=4;AN=4;CSQ=ENSMUST00000070256:ENSMUSG00000056258:INTRONIC	GT:PL:DP:SP:GQ	1/1:255,21,0:7:0:45	1/1:238,24,0:8:0:48
15	85358350	.	CCTTTCTTTCTTTCTTTCTTTCTTTCTTTCTTTCTTTCTTTCTTTCTTTC	CCTTTCTTTCTTTCTTTCTTTCTTTCTTTCTTTCTTTCTTTCTTTCTTTCTTTC	360	PASS	INDEL;DP=60;VDB=0.0307;AF1=1;AC1=4;DP4=0,0,3,14;MQ=44;AC=4;AN=4;CSQ=-:-:INTERGENIC	GT:PL:DP:SP:GQ	1/1:148,15,0:5:0:35	1/1:255,36,0:12:0:56
15	87331941	.	TTTTCTTTCTTTCTTTCTTTCTTTCTTTCTTTCTTTCTTTCTTTCT	TTTTCTTTCTTTCTTTCTTTCTTTCTTTCTTTCTTTCTTTCTTTCTTTCT	999	PASS	INDEL;DP=125;VDB=0.0400;AF1=1;AC1=4;DP4=0,1,32,28;MQ=46;PV4=0.48,1,0.32,1;AC=4;AN=4;MDV=99;PV1=1;PV2=0.32;QD=0.0077;MSD=37;PV3=1;PV0=0.48;SB=0.6591;CSQ=-:-:INTERGENIC	GT:PL:DP:SP:GQ	1/1:255,22,0:24:0:49	1/1:255,111,0:37:0:99
15	90709512	.	GGAAGAAGAAGAAGAAGAAGAAGAAGAAGAAGAAGAAGAAGAAGAAGAAGAAGAAGAAGAAGAAGAAGAAGAAGAAGAAGAA	GGAAGAAGAAGAAGAAGAAGAAGAAGAAGAAGAAGAAGAAGAAGAAGAAGAAGAAGAAGAAGAAGAAGAAGAAGAA	999	PASS	INDEL;DP=88;VDB=0.0394;AF1=1;AC1=4;DP4=0,0,4,9;MQ=50;AC=4;AN=4;CSQ=ENSMUST00000088647:ENSMUSG00000067869:UPSTREAM+ENSMUST00000117942:ENSMUSG00000067869:UPSTREAM	GT:PL:DP:SP:GQ	1/1:227,21,0:7:0:42	1/1:197,18,0:6:0:39
15	98694117	.	GGGTGGGGACAGCCGTGATGCCTCTGGAGGTGGGGACAG	GGGTGGGGACAG	310	PASS	INDEL;DP=28;VDB=0.0380;AF1=1;AC1=4;DP4=0,0,14,1;MQ=39;AC=4;AN=4;CSQ=ENSMUST00000023741:ENSMUSG00000048154:NON_SYNONYMOUS_CODING:1744-1781:582-594:LSPPPEASRLSPP>LSPP	GT:PL:DP:SP:GQ	1/1:149,18,0:6:0:40	1/1:205,27,0:9:0:49
16	3116786	.	GAGAAAGAAAGAAAGAAAGAAAGAAAGAAAGAAAGAAAGAAAGAAAGAAAAAAAGAAAGAAAGAAAGAAAG	GAGAAAGAAAGAAAGAAAGAAAGAAAGAAAGAAAGAAAGAAAGAAAAAAAGAAAGAAAGAAAGAAAG,GAAAGAAAGAAAGAAAGAAAGAAAGAAAGAAAGAAAGAAAGAAAGAAAGAAAAAAAGAAAGAAAGAAAGAAAG	59.6	PASS	INDEL;DP=324;VDB=0.0159;AF1=1;AC1=4;DP4=0,0,2,11;MQ=21;AC=4,0;AN=4;CSQ=-:-:INTERGENIC	GT:PL:DP:SP:GQ	1/1:69,21,0,66,9,63:8:0:40	1/1:34,15,0,34,15,34:5:0:34
16	7380848	.	CAGGAAGGAAGGAAGGAAGGAAG	CAGGAAGGAAGGAAGGAAGGAAGGAAG	999	PASS	INDEL;DP=50;VDB=0.0298;AF1=1;AC1=4;DP4=0,0,12,19;MQ=48;AC=4;AN=4;CSQ=ENSMUST00000008802:ENSMUSG00000008658:INTRONIC+ENSMUST00000056416:ENSMUSG00000008658:INTRONIC+ENSMUST00000092375:ENSMUSG00000008658:INTRONIC+ENSMUST00000096292:ENSMUSG00000008658:INTRONIC+ENSMUST00000115841:ENSMUSG00000008658:INTRONIC+ENSMUST00000168694:ENSMUSG00000008658:INTRONIC+ENSMUST00000170095:ENSMUSG00000008658:INTRONIC	GT:PL:DP:SP:GQ	1/1:255,42,0:14:0:88	1/1:255,51,0:17:0:97
16	7380868	.	AAGACAG	AAG	999	PASS	INDEL;DP=54;VDB=0.0389;AF1=1;AC1=4;DP4=0,0,13,19;MQ=48;AC=4;AN=4;CSQ=ENSMUST00000008802:ENSMUSG00000008658:INTRONIC+ENSMUST00000056416:ENSMUSG00000008658:INTRONIC+ENSMUST00000092375:ENSMUSG00000008658:INTRONIC+ENSMUST00000096292:ENSMUSG00000008658:INTRONIC+ENSMUST00000115841:ENSMUSG00000008658:INTRONIC+ENSMUST00000168694:ENSMUSG00000008658:INTRONIC+ENSMUST00000170095:ENSMUSG00000008658:INTRONIC	GT:PL:DP:SP:GQ	1/1:255,45,0:15:0:94	1/1:255,51,0:17:0:99
16	7458912	.	CAGAGAGAGAGAGAGAGAGAGAGAGAGAGAGAGAGAGAGAGAGAGAGAGAGAGAGAGAGAGAG	CAGAGAGAGAGAGAGAGAGAGAGAGAGAGAGAGAGAGAGAGAGAGAGAGAG	999	PASS	INDEL;DP=76;VDB=0.0320;AF1=1;AC1=4;DP4=0,0,10,13;MQ=43;AC=4;AN=4;CSQ=-:-:INTERGENIC	GT:PL:DP:SP:GQ	1/1:227,30,0:10:0:64	1/1:255,39,0:13:0:73
16	17219733	.	GAGAAAGAAAGAAAGAAAGAAAGAAAGAAAGAAAGAAAGAAAGAAAGAAAGAAAGAAAGAAAGAAAGAAA	GAGAAAGAAAGAAAGAAAGAAAGAAAGAAAGAAAGAAAGAAAGAAAGAAAGAAAGAAAGAAAGAAA	999	PASS	INDEL;DP=122;VDB=0.0318;AF1=1;AC1=4;DP4=0,0,6,6;MQ=44;AC=4;AN=4;CSQ=-:-:INTERGENIC	GT:PL:DP:SP:GQ	1/1:221,18,0:6:0:38	1/1:193,18,0:6:0:38
16	17701552	.	TAAGAAAGAAAGAAAGAAAGAAAGAAAGAAAGAAAGAAAGAAAGAAAGAAAGAAAGAAAGAAAGAAAG	TAAGAAAGAAAGAAAGAAAGAAAGAAAGAAAGAAAGAAAGAAAGAAAGAAAGAAAGAAAGAAAGAAAGAAAG	999	PASS	INDEL;DP=117;VDB=0.0400;AF1=1;AC1=4;DP4=0,0,7,12;MQ=42;AC=4;AN=4;CSQ=ENSMUST00000012259:ENSMUSG00000012114:INTRONIC+ENSMUST00000080936:ENSMUSG00000012114:INTRONIC+ENSMUST00000100120:ENSMUSG00000012114:UPSTREAM+ENSMUST00000163880:ENSMUSG00000012114:INTRONIC	GT:PL:DP:SP:GQ	1/1:255,30,0:10:0:60	1/1:255,27,0:9:0:57
16	18015848	.	CAAAAAAAAAAAA	CAAAAAAAAAAAAA,CAAAAAAAAAAAAAAA	48.5	PASS	INDEL;DP=120;VDB=0.0383;AF1=1;AC1=4;DP4=4,3,22,20;MQ=46;PV4=1,1,1,1;AC=4,0;AN=4;MDV=70;PV1=1;PV2=1;QD=0.0308;MSD=27;PV3=1;PV0=1;SB=0.5478;CSQ=-:-:INTERGENIC	GT:PL:DP:SP:GQ	1/1:43,39,0,36,35,32:22:0:70	1/1:49,27,0,49,42,41:27:2:58
16	19170015	.	GC	G	223	PASS	INDEL;DP=22;VDB=0.0400;AF1=1;AC1=4;DP4=0,0,0,21;MQ=28;AC=4;AN=4;CSQ=-:-:INTERGENIC	GT:PL:DP:SP:GQ	1/1:133,33,0:11:0:66	1/1:134,30,0:10:0:63
16	19750111	.	GAGGAAGGAAGGAAGGAAGGAAGGAAGGAAGGAAGGAAGGAAGGAAGGAAGGAA	GAGGAAGGAAGGAAGGAAGGAAGGAAGGAAGGAAGGAAGGAAGGAAGGAAGGAAGGAA	999	PASS	INDEL;DP=72;VDB=0.0377;AF1=1;AC1=4;DP4=0,0,9,6;MQ=43;AC=4;AN=4;CSQ=-:-:INTERGENIC	GT:PL:DP:SP:GQ	1/1:202,18,0:6:0:40	1/1:177,27,0:9:0:49
16	19864978	.	GAGATAGATAGATAGATAGATAGATAGATAGATAGATAGATAGATAGATAGATAGATAGATAGATAGATA	GAGATAGATAGATAGATAGATAGATAGATAGATAGATAGATAGATAGATAGATAGATAGATAGATAGATAGATA	999	PASS	INDEL;DP=103;VDB=0.0388;AF1=1;AC1=4;DP4=0,0,12,12;MQ=48;AC=4;AN=4;CSQ=-:-:INTERGENIC	GT:PL:DP:SP:GQ	1/1:255,36,0:12:0:74	1/1:255,36,0:12:0:74
16	20862899	.	TTTTTATTTTATTTTATTTTATTTTATTTTATTTTATTTTATTTTATT	TTTTTATTTTATTTTATTTTATTTTATTTTATTTTATTTTATTTTATTTTATT	999	PASS	INDEL;DP=114;VDB=0.0396;AF1=1;AC1=4;DP4=0,0,25,25;MQ=49;AC=4;AN=4;CSQ=-:-:INTERGENIC	GT:PL:DP:SP:GQ	1/1:255,57,3:20:0:99	1/1:255,131,56:30:0:99
16	22096269	.	GATTTATTTATTTATTTATTTATTTATTTATTTATTTATTTATTT	GATTTATTTATTTATTTATTTATTTATTTATTTATTTATTTATTTATTT	999	PASS	INDEL;DP=112;VDB=0.0372;AF1=1;AC1=4;DP4=0,1,18,28;MQ=46;PV4=1,1,0.33,1;AC=4;AN=4;MDV=99;PV1=1;PV2=0.33;QD=0.0096;MSD=29;PV3=1;PV0=1;SB=0.4914;CSQ=ENSMUST00000100052:ENSMUSG00000033581:INTRONIC+ENSMUST00000115379:ENSMUSG00000033581:INTRONIC+ENSMUST00000129913:ENSMUSG00000033581:WITHIN_NON_CODING_GENE,INTRONIC+ENSMUST00000151087:ENSMUSG00000033581:WITHIN_NON_CODING_GENE,INTRONIC	GT:PL:DP:SP:GQ	1/1:255,54,0:18:0:99	1/1:255,55,0:29:0:99
16	24020983	.	TACACACACACACACACACACACACACACACACACACACACACACACACACACACACACACACACACAC	TACACACACACACACACACACACACACACACACACACACACACACACACACAC	999	PASS	INDEL;DP=59;VDB=0.0391;AF1=1;AC1=4;DP4=0,0,9,7;MQ=43;AC=4;AN=4;CSQ=-:-:INTERGENIC	GT:PL:DP:SP:GQ	1/1:219,21,0:7:0:46	1/1:255,27,0:9:0:52
16	25693735	.	TCCCCCCCCCC	TCCCCCCCCC,TCCCCCCCC	129	PASS	INDEL;DP=77;VDB=0.0377;AF1=1;AC1=4;DP4=0,0,32,29;MQ=48;AC=4,0;AN=4;CSQ=ENSMUST00000065523:ENSMUSG00000022510:INTRONIC+ENSMUST00000115307:ENSMUSG00000022510:INTRONIC+ENSMUST00000115308:ENSMUSG00000022510:INTRONIC+ENSMUST00000115310:ENSMUSG00000022510:INTRONIC	GT:PL:DP:SP:GQ	1/1:98,90,0,98,90,98:30:0:99	1/1:75,90,0,72,73,69:31:0:99
16	26388117	.	TAAAAAA	TAAAAAAA	287	PASS	INDEL;DP=94;VDB=0.0401;AF1=1;AC1=4;DP4=0,0,49,41;MQ=50;AC=4;AN=4;CSQ=-:-:INTERGENIC	GT:PL:DP:SP:GQ	1/1:155,141,0:47:0:99	1/1:176,129,0:43:0:99
16	27886220	.	TTTTTGTTTTGTTTTGTTTTGTTTTGTTTTGTTTTGTTTTGTTTTGTTTTGTTTTGTTTTGTTTTGTTTT	TTTTTGTTTTGTTTTGTTTTGTTTTGTTTTGTTTTGTTTTGTTTTGTTTTGTTTTGTTTTGTTTTGTTTTGTTTT	999	PASS	INDEL;DP=118;VDB=0.0364;AF1=1;AC1=4;DP4=0,0,8,16;MQ=48;AC=4;AN=4;CSQ=-:-:INTERGENIC	GT:PL:DP:SP:GQ	1/1:255,39,0:13:0:76	1/1:255,33,0:11:0:70
16	27907847	.	TTCTCTCTCTCTCTCTCTCTC	TTCTCTCTCTCTCTCTCTCTCTC	999	PASS	INDEL;DP=70;VDB=0.0386;AF1=1;AC1=4;DP4=1,0,18,14;MQ=41;PV4=1,1,0.17,1;AC=4;AN=4;MDV=72;PV1=1;PV2=0.17;QD=0.0081;MSD=17;PV3=1;PV0=1;SB=0.5921;CSQ=-:-:INTERGENIC	GT:PL:DP:SP:GQ	1/1:255,48,0:16:0:72	1/1:255,19,0:17:0:43
16	39266417	.	CATCTATCTATCTATCTATCTATCTATCTATCTATCTATCTATCTATCTATC	CATCTATCTATCTATCTATCTATCTATCTATCTATCTATCTATCTATC	999	PASS	INDEL;DP=97;VDB=0.0314;AF1=1;AC1=4;DP4=0,0,21,17;MQ=42;AC=4;AN=4;CSQ=-:-:INTERGENIC	GT:PL:DP:SP:GQ	1/1:255,30,0:10:0:65	1/1:255,84,0:28:0:99
16	42678945	.	ATTTTTTTTT	ATTTTTTTT	147	PASS	INDEL;DP=98;VDB=0.0388;AF1=1;AC1=4;DP4=0,0,49,40;MQ=46;AC=4;AN=4;CSQ=-:-:INTERGENIC	GT:PL:DP:SP:GQ	1/1:89,138,0:46:0:99	1/1:102,129,0:43:0:99
16	44647905	.	GTCTCTCTCTCTCTCTCTCTCTCTCTCTCTCTCTCTCTCTCTCTCTCTCTCTCTC	GTCTCTCTCTCTCTCTCTCTCTCTCTCTCTCTCTCTCTCTCTCTCTCTCTC	121	PASS	INDEL;DP=78;VDB=0.0301;AF1=1;AC1=4;DP4=0,0,10,0;MQ=42;AC=4;AN=4;CSQ=-:-:INTERGENIC	GT:PL:DP:SP:GQ	1/1:93,15,0:5:0:32	1/1:71,15,0:5:0:32
16	45759770	.	CT	CTTT	999	PASS	INDEL;DP=98;VDB=0.0333;AF1=1;AC1=4;DP4=0,0,29,57;MQ=41;AC=4;AN=4;CSQ=ENSMUST00000036355:ENSMUSG00000033149:INTRONIC+ENSMUST00000076333:ENSMUSG00000033149:INTRONIC+ENSMUST00000077934:ENSMUSG00000033149:INTRONIC+ENSMUST00000131003:ENSMUSG00000033149:INTRONIC+ENSMUST00000134802:ENSMUSG00000033149:INTRONIC+ENSMUST00000151300:ENSMUSG00000033149:DOWNSTREAM	GT:PL:DP:SP:GQ	1/1:255,108,0:36:0:99	1/1:255,151,0:50:0:99
16	51861641	.	CAGAGAGAGAGAGAGAGAGAGAGAGAGAGAGAGAGAGAGAGAGAGAGAGAGAGAGAGA	CAGAGAGAGAGAGAGAGAGAGAGAGAGAGAGAGAGAGAGAGAGAGAGAGAGAGAGA	197	PASS	INDEL;DP=72;VDB=0.0379;AF1=1;AC1=4;DP4=0,0,10,3;MQ=37;AC=4;AN=4;CSQ=-:-:INTERGENIC	GT:PL:DP:SP:GQ	1/1:124,21,0:7:0:42	1/1:116,18,0:6:0:39
16	52240308	.	CCTTTCTTTCTTTCTTTCTTTCTTTCTTTCTTTCTTTCTTTCTTTCTTTCTTTCTTTCTTTCTTTC	CCTTTCTTTCTTTCTTTCTTTCTTTCTTTCTTTCTTTCTTTCTTTCTTTCTTTCTTTCTTTCTTTCTTTC	999	PASS	INDEL;DP=128;VDB=0.0379;AF1=1;AC1=4;DP4=0,0,15,16;MQ=46;AC=4;AN=4;CSQ=-:-:INTERGENIC	GT:PL:DP:SP:GQ	1/1:255,57,0:19:0:98	1/1:255,36,0:12:0:77
16	55586722	.	GGAAAGAAAGAAAGAAAGAAAGAAAGAAAGAAAGAAAGAAAGAAAGAAAGAAAGAAAGAAAGAAAGAAAGAAAGA	GGAAAGAAAGAAAGAAAGAAAGAAAGAAAGAAAGAAAGAAAGAAAGAAAGAAAGAAAGAAAGAAAGAAAGA	999	PASS	INDEL;DP=94;VDB=0.0399;AF1=1;AC1=4;DP4=0,0,6,9;MQ=42;AC=4;AN=4;CSQ=-:-:INTERGENIC	GT:PL:DP:SP:GQ	1/1:235,21,0:7:0:45	1/1:182,24,0:8:0:48
16	60797512	.	TGGGGGGGGGGG	TGGGGGGGGGG,TGGGGGGGG,TGGGGGGGGG	21.5	PASS	INDEL;DP=51;VDB=0.0394;AF1=1;AC1=4;DP4=0,0,21,1;MQ=34;AC=4,0,0;AN=4;CSQ=-:-:INTERGENIC	GT:PL:DP:SP:GQ	1/1:29,24,0,15,0,12,29,24,15,29:9:0:42	1/1:36,36,0,36,36,36,32,21,32,29:13:0:54
16	61869797	.	CAGAAGAAGAAGAAGAAGAAGAAGAAGAAGAAGAAGAAGAAGAAGAAGAAGAAGAAGAAGAAGAAGAAGAAGAA	CAGAAGAAGAAGAAGAAGAAGAAGAAGAAGAAGAAGAAGAAGAAGAAGAAGAAGAAGAAGAAGAAGAAGAAGAAGAA	999	PASS	INDEL;DP=74;VDB=0.0379;AF1=1;AC1=4;DP4=0,0,12,4;MQ=41;AC=4;AN=4;CSQ=-:-:INTERGENIC	GT:PL:DP:SP:GQ	1/1:244,33,0:11:0:53	1/1:153,15,0:5:0:35
16	62555838	.	GTTTTTTT	GTTTTTT	216	PASS	INDEL;DP=91;VDB=0.0399;AF1=1;AC1=4;DP4=0,0,43,36;MQ=50;AC=4;AN=4;CSQ=-:-:INTERGENIC	GT:PL:DP:SP:GQ	1/1:134,135,0:45:0:99	1/1:126,102,0:34:0:99
16	63504100	.	GC	G	999	PASS	INDEL;DP=90;VDB=0.0381;AF1=1;AC1=4;DP4=0,1,43,43;MQ=50;PV4=1,0.13,0.44,1;AC=4;AN=4;MDV=99;PV1=0.13;PV2=0.44;QD=0.0099;MSD=45;PV3=1;PV0=1;SB=0.7500;CSQ=-:-:INTERGENIC	GT:PL:DP:SP:GQ	1/1:255,86,0:42:0:99	1/1:255,135,0:45:0:99
16	66124615	.	TTTCTTCTTCTTCTTCTTCTTCTTCTTCTTCTTCTTCTTCTTCTTCTTCTTCTTCTTCTTCTTCTTCTTCT	TTTCTTCTTCTTCTTCTTCTTCTTCTTCTTCTTCTTCTTCTTCTTCTTCTTCTTCTTCTTCTTCTTCTTCTTCT	245	PASS	INDEL;DP=79;VDB=0.0404;AF1=1;AC1=4;DP4=0,0,1,14;MQ=36;AC=4;AN=4;CSQ=-:-:INTERGENIC	GT:PL:DP:SP:GQ	1/1:168,27,0:9:0:49	1/1:121,18,0:6:0:40
16	66967082	.	GAGAAAGAAAGAAAGAAAGAAAGAAAGAAAGAAAGAAAGAAAGAAAGAAAGAAAGAAAG	GAGAAAGAAAGAAAGAAAGAAAGAAAGAAAGAAAGAAAGAAAGAAAGAAAGAAAGAAAGAAAG	999	PASS	INDEL;DP=96;VDB=0.0389;AF1=1;AC1=4;DP4=0,0,11,6;MQ=44;AC=4;AN=4;CSQ=ENSMUST00000114292:ENSMUSG00000064115:INTRONIC+ENSMUST00000120594:ENSMUSG00000064115:INTRONIC+ENSMUST00000120898:ENSMUSG00000064115:INTRONIC+ENSMUST00000123266:ENSMUSG00000064115:INTRONIC	GT:PL:DP:SP:GQ	1/1:255,27,0:9:0:54	1/1:194,24,0:8:0:51
16	67723097	.	CTTCTTTCTTTCTTTCTTTCTTTCTTTCTTTCTTTCTTTCTTTCTTTCTTTCTTTCTTT	CTTCTTTCTTTCTTTCTTTCTTTCTTTCTTTCTTTCTTTCTTTCTTTCTTT	293	PASS	INDEL;DP=93;VDB=0.0353;AF1=1;AC1=4;DP4=0,0,4,6;MQ=49;AC=4;AN=4;CSQ=-:-:INTERGENIC	GT:PL:DP:SP:GQ	1/1:193,15,0:5:0:32	1/1:143,15,0:5:0:32
16	68233103	.	CTCTTTCTTTCTTTCTTTCTTTCTTTCTTTCTTTCTTTCTTTCTTTCTTTC	CTCTTTCTTTCTTTCTTTCTTTCTTTCTTTCTTTCTTTCTTTCTTTC	999	PASS	INDEL;DP=68;VDB=0.0368;AF1=1;AC1=4;DP4=0,0,32,6;MQ=43;AC=4;AN=4;CSQ=-:-:INTERGENIC	GT:PL:DP:SP:GQ	1/1:242,60,0:20:0:99	1/1:255,54,0:18:0:99
16	68412571	.	ATATCTATCTATCTATCTATCTATCTATCTATCTATCTATCTATCTATCT	ATATCTATCTATCTATCTATCTATCTATCTATCTATCTATCTATCTATCTATCT	999	PASS	INDEL;DP=114;VDB=0.0402;AF1=1;AC1=4;DP4=0,0,21,27;MQ=49;AC=4;AN=4;CSQ=-:-:INTERGENIC	GT:PL:DP:SP:GQ	1/1:255,63,0:22:0:99	1/1:255,123,57:26:0:99
16	74465508	.	CCTTTCTTTCTTTCTTTCTTTCTTTCTTTCTTTCTTTCTTTCTTTCTTTCTTTCTTTCTTTCTTTCTTTCTTT	CCTTTCTTTCTTTCTTTCTTTCTTTCTTTCTTTCTTTCTTTCTTTCTTTCTTTCTTTCTTTCTTTCTTT	999	PASS	INDEL;DP=76;VDB=0.0344;AF1=1;AC1=4;DP4=0,0,9,4;MQ=48;AC=4;AN=4;CSQ=-:-:INTERGENIC	GT:PL:DP:SP:GQ	1/1:255,21,0:7:0:42	1/1:183,18,0:6:0:39
16	80676775	.	ATTTTTT	ATTTTT	294	PASS	INDEL;DP=77;VDB=0.0361;AF1=1;AC1=4;DP4=0,0,36,38;MQ=49;AC=4;AN=4;CSQ=-:-:INTERGENIC	GT:PL:DP:SP:GQ	1/1:163,96,0:32:0:99	1/1:175,126,0:42:0:99
16	95303986	.	CTTTTTT	CTTTTT	80.6	PASS	INDEL;DP=24;VDB=0.0397;AF1=1;AC1=4;DP4=1,2,0,18;MQ=26;PV4=0.14,0.27,1,0.31;AC=4;AN=4;MDV=35;PV1=0.27;PV2=1;QD=0.0249;MSD=12;PV3=0.31;PV0=0.14;SB=0.0351;CSQ=-:-:INTERGENIC	GT:PL:DP:SP:GQ	1/1:62,17,0:12:0:35	1/1:62,15,0:9:0:33
16	96528811	.	CTTCTTTCTTTCTTTCTTTCTTTCTTTCTTTCTTTCTTTCTTTCTTTCTTTCTTTCTTTCTTTCTTTCTTTCT	CTTCTTTCTTTCTTTCTTTCTTTCTTTCTTTCTTTCTTTCTTTCTTTCTTTCTTTCTTTCTTTCTTTCTTTCTTTCT	999	PASS	INDEL;DP=120;VDB=0.0404;AF1=1;AC1=4;DP4=0,0,12,18;MQ=49;AC=4;AN=4;CSQ=ENSMUST00000099497:ENSMUSG00000074892:INTRONIC+ENSMUST00000113800:ENSMUSG00000074892:INTRONIC+ENSMUST00000134058:ENSMUSG00000074892:WITHIN_NON_CODING_GENE,INTRONIC+ENSMUST00000153586:ENSMUSG00000074892:WITHIN_NON_CODING_GENE,INTRONIC	GT:PL:DP:SP:GQ	1/1:255,39,0:13:0:83	1/1:255,51,0:17:0:95
17	12307162	.	GCTTTCTTTCTTTCTTTCTTTCTTTCTTTCTTTCTTTCTTTCTTTCTTTCTTTCTTTCTTTCTTTCTTCCTTTCTTTCCTTCCTTTCCTCTTTCTTTCTTTCTTTCTTTCTTTCTTTCTTTCTTTCTTTCTTTCTTTCTTTCTTTCTTTCTTTCTTTCT	GCTTTCTTTCTTTCTTTCTTTCTTTCTTTCTTTCTTTCTTTCTTTCTTTCTTTCTTTCTTTCTTTCTTTCTTCCTTTCTTTCCTTCCTTTCCTCTTTCTTTCTTTCTTTCTTTCTTTCTTTCTTTCTTTCTTTCTTTCTTTCTTTCTTTCTTTCTTTCTTTCT	999	PASS	INDEL;DP=114;VDB=0.0399;AF1=1;AC1=4;DP4=0,0,3,16;MQ=46;AC=4;AN=4;CSQ=ENSMUST00000024594:ENSMUSG00000023827:UPSTREAM+ENSMUST00000164143:ENSMUSG00000023827:UPSTREAM	GT:PL:DP:SP:GQ	1/1:226,30,0:10:0:60	1/1:255,27,0:9:0:57
17	23205402	.	CAAAAAAAAAAAAAAA	CAAAAAAAAAAAAAAAA,CAAAAAAAAAAAAAAAAA,CAAAAAAAAAAAAAAAAAA	21.5	PASS	INDEL;DP=97;VDB=0.0374;AF1=1;AC1=4;DP4=4,2,36,16;MQ=39;PV4=1,1,0.15,0.43;AC=4,0,0;AN=4;MDV=77;PV1=1;PV2=0.15;QD=0.0473;MSD=31;PV3=0.43;PV0=1;SB=0.3216;CSQ=ENSMUST00000175853:ENSMUSG00000093754:INTRONIC	GT:PL:DP:SP:GQ	1/1:26,31,0,33,49,26,26,36,24,21:27:0:49	1/1:39,61,0,41,58,36,45,81,42,39:31:0:77
17	23463378	.	GAAAAAAAAAAAAAA	GAAAAAAAAAAAAAAA	29.5	PASS	INDEL;DP=96;VDB=0.0383;AF1=1;AC1=4;DP4=5,3,24,21;MQ=33;PV4=0.72,1,0.00062,1;AC=4;AN=4;MDV=62;PV1=1;PV2=0.00062;QD=0.0354;MSD=28;PV3=1;PV0=0.72;SB=0.5867;CSQ=-:-:INTERGENIC	GT:PL:DP:SP:GQ	1/1:34,36,0:25:2:62	1/1:39,31,0:28:5:57
17	37017695	.	CCTTTCTTTCTTTCTTTCTTTCTTTCTTTCTTTCTTTCTTTCTTTCTTTCTTTCTT	CCTTTCTTTCTTTCTTTCTTTCTTTCTTTCTTTCTTTCTTTCTTTCTTTCTT	347	PASS	INDEL;DP=127;VDB=0.0366;AF1=1;AC1=4;DP4=0,0,6,8;MQ=40;AC=4;AN=4;CSQ=ENSMUST00000060524:ENSMUSG00000073400:DOWNSTREAM+ENSMUST00000087158:ENSMUSG00000073399:DOWNSTREAM+ENSMUST00000172711:ENSMUSG00000073399:DOWNSTREAM+ENSMUST00000174107:ENSMUSG00000073399:DOWNSTREAM	GT:PL:DP:SP:GQ	1/1:147,15,0:5:0:35	1/1:243,27,0:9:0:47
17	39375206	.	CAGAGAGAGAGAGAGAGAGAGAGAGAGAGAGAGAGAGAGAGAGAGAGAGAGACAGAGACAGAGAGAGAGAGACAGAGAGAGAGAGA	CAGAGAGAGAGAGAGAGAGAGAGAGAGAGAGAGAGAGAGAGAGAGAGACAGAGACAGAGAGAGAGAGACAGAGAGAGAGAGA	225	PASS	INDEL;DP=66;VDB=0.0400;AF1=1;AC1=4;DP4=0,0,6,7;MQ=36;AC=4;AN=4;CSQ=-:-:INTERGENIC	GT:PL:DP:SP:GQ	1/1:151,21,0:7:0:42	1/1:117,18,0:6:0:39
17	53032982	.	CATTATTATTATTATTATTATTATTATTATTATTATTATTATTATTA	CATTATTATTATTATTATTATTATTATTATTATTATTATTATTA	999	PASS	INDEL;DP=87;VDB=0.0368;AF1=1;AC1=4;DP4=1,0,23,22;MQ=50;PV4=1,0.075,0.44,0.29;AC=4;AN=4;MDV=90;PV1=0.075;PV2=0.44;QD=0.0070;MSD=24;PV3=0.29;PV0=1;SB=0.7188;CSQ=ENSMUST00000039366:ENSMUSG00000035580:INTRONIC	GT:PL:DP:SP:GQ	1/1:255,72,0:24:0:90	1/1:255,13,0:22:0:31
17	55537040	.	AAGAGAGAGAGAGAGAGAGAGAGAGAGAGAGAGAGAGAGAGAGAGAGAGA	AAGAGAGAGAGAGAGAGAGAGAGAGAGAGAGAGAGAGAGAGAGAGAGAGAGA	177	PASS	INDEL;DP=40;VDB=0.0329;AF1=1;AC1=4;DP4=0,0,0,12;MQ=46;AC=4;AN=4;CSQ=-:-:INTERGENIC	GT:PL:DP:SP:GQ	1/1:127,18,0:6:0:38	1/1:93,18,0:6:0:38
17	59404513	.	CTCTTTCTTTCTTTCTTTCTTTCTTTCTTTCTTTCTTTCTTTCTTTCTTTCTTTCTTTCTT	CTCTTTCTTTCTTTCTTTCTTTCTTTCTTTCTTTCTTTCTTTCTTTCTTTCTTTCTTTCTTTCTT	999	PASS	INDEL;DP=150;VDB=0.0389;AF1=1;AC1=4;DP4=0,0,7,9;MQ=41;AC=4;AN=4;CSQ=-:-:INTERGENIC	GT:PL:DP:SP:GQ	1/1:212,18,0:6:0:41	1/1:255,30,0:10:0:53
17	69493393	.	GAGAAAGAAAGAAAGAAAGAAAGAAAGAAAGAAAGAAAGAAAGAAAGAAAGAAAG	GAGAAAGAAAGAAAGAAAGAAAGAAAGAAAGAAAGAAAGAAAGAAAGAAAG	179	PASS	INDEL;DP=79;VDB=0.0307;AF1=1;AC1=4;DP4=0,0,8,2;MQ=31;AC=4;AN=4;CSQ=-:-:INTERGENIC	GT:PL:DP:SP:GQ	1/1:119,15,0:5:0:32	1/1:103,15,0:5:0:32
17	75668949	.	GTCTTTCTTTCTTTCTTTCTTTCTTTCTTTCTTTCTTTCTTTCTTTCTTTCTTTCTTTCTTTCTTTCTTTCTT	GTCTTTCTTTCTTTCTTTCTTTCTTTCTTTCTTTCTTTCTTTCTTTCTTTCTTTCTTTCTTTCTTTCTTTCTTTCTT	337	PASS	INDEL;DP=136;VDB=0.0404;AF1=1;AC1=4;DP4=0,0,8,8;MQ=41;AC=4;AN=4;CSQ=ENSMUST00000001927:ENSMUSG00000001870:INTRONIC+ENSMUST00000112514:ENSMUSG00000001870:INTRONIC+ENSMUST00000112516:ENSMUSG00000001870:INTRONIC+ENSMUST00000135447:ENSMUSG00000001870:INTRONIC	GT:PL:DP:SP:GQ	1/1:125,15,0:5:0:35	1/1:255,33,0:11:0:53
17	76538978	.	CTTTTTTTT	CTTTTTTT	77.5	PASS	INDEL;DP=25;VDB=0.0103;AF1=1;AC1=4;DP4=0,0,9,6;MQ=44;AC=4;AN=4;CSQ=-:-:INTERGENIC	GT:PL:DP:SP:GQ	1/1:77,30,0:10:0:50	1/1:44,15,0:5:0:35
17	81525734	.	CAGAGAGAGAGAGAGAGAGAGAGAGAGAGAGAGAGAGAGAGAGAGAGAGAGAGA	CAGAGAGAGAGAGAGAGAGAGAGAGAGAGAGAGAGAGAGAGAGAGAGAGAGA	239	PASS	INDEL;DP=61;VDB=0.0401;AF1=1;AC1=4;DP4=0,0,11,7;MQ=42;AC=4;AN=4;CSQ=-:-:INTERGENIC	GT:PL:DP:SP:GQ	1/1:136,24,0:8:0:52	1/1:147,30,0:10:0:58
17	85073907	.	AA	AANNNA	248	PASS	INDEL;DP=71;VDB=0.0364;AF1=1;AC1=4;DP4=0,0,7,6;MQ=40;AC=4;AN=4;CSQ=ENSMUST00000066175:ENSMUSG00000040505:INTRONIC+ENSMUST00000112322:ENSMUSG00000040505:INTRONIC+ENSMUST00000163375:ENSMUSG00000040505:INTRONIC+ENSMUST00000170725:ENSMUSG00000024254:UPSTREAM+ENSMUST00000171544:ENSMUSG00000040505:UPSTREAM+ENSMUST00000172439:ENSMUSG00000040505:WITHIN_NON_CODING_GENE,INTRONIC	GT:PL:DP:SP:GQ	1/1:140,21,0:7:0:42	1/1:151,18,0:6:0:39
17	88756050	.	AAAAGAAAGAAAGAAAGAAAGAAAGAAAGAAAGAAAGAAAGAAAGAAAGAAAGAAAGAAAGA	AAAAGAAAGAAAGAAAGAAAGAAAGAAAGAAAGAAAGAAAGAAAGAAAGAAAGAAAGAAAGAAAGA	999	PASS	INDEL;DP=119;VDB=0.0404;AF1=1;AC1=4;DP4=0,0,16,12;MQ=37;AC=4;AN=4;CSQ=-:-:INTERGENIC	GT:PL:DP:SP:GQ	1/1:255,36,0:12:0:77	1/1:255,48,0:16:0:89
17	90843967	.	AAGATAGATAGATAGATAGATAGATAGATAGATAGATAGATAGATAGATAGATA	AAGATAGATAGATAGATAGATAGATAGATAGATAGATAGATAGATAGATA	999	PASS	INDEL;DP=102;VDB=0.0394;AF1=1;AC1=4;DP4=0,0,14,10;MQ=29;AC=4;AN=4;CSQ=ENSMUST00000054059:ENSMUSG00000024109:INTRONIC+ENSMUST00000072671:ENSMUSG00000024109:INTRONIC+ENSMUST00000159778:ENSMUSG00000024109:INTRONIC+ENSMUST00000160800:ENSMUSG00000024109:INTRONIC+ENSMUST00000160844:ENSMUSG00000024109:INTRONIC+ENSMUST00000161102:ENSMUSG00000024109:WITHIN_NON_CODING_GENE,INTRONIC+ENSMUST00000161402:ENSMU…	GT:PL:DP:SP:GQ	1/1:243,45,0:15:0:77	1/1:191,27,0:9:0:59
18	3863479	.	CCTTTCTTTCTTTCTTTCTTTCTTTCTTTCTTTCTTTCTTTCTTTCTTTCTTTCTTTCTTTCTTTCTTTCTTTCTTT	CCTTTCTTTCTTTCTTTCTTTCTTTCTTTCTTTCTTTCTTTCTTTCTTTCTTTCTTTCTTTCTTTCTTTCTTTCTTTCTTT	277	PASS	INDEL;DP=111;VDB=0.0396;AF1=1;AC1=4;DP4=0,0,3,8;MQ=41;AC=4;AN=4;CSQ=ENSMUST00000122770:ENSMUSG00000084719:DOWNSTREAM	GT:PL:DP:SP:GQ	1/1:122,15,0:5:0:33	1/1:198,18,0:6:0:36
18	30108423	.	CTCTTCTTCTTCTTCTTCTTCTTCTTCTTCTTCTTCTTCTTCTTCTTCTTCTTCTTCTTCTTCTTCTTCTT	CTCTTCTTCTTCTTCTTCTTCTTCTTCTTCTTCTTCTTCTTCTTCTTCTTCTTCTTCTTCTTCTTCTTCTTCTT	999	PASS	INDEL;DP=119;VDB=0.0364;AF1=1;AC1=4;DP4=0,0,6,8;MQ=37;AC=4;AN=4;CSQ=-:-:INTERGENIC	GT:PL:DP:SP:GQ	1/1:209,21,0:7:0:44	1/1:137,21,0:7:0:44
18	34869279	.	TTCTCTCT	TTCT	356	PASS	INDEL;DP=101;VDB=0.0388;AF1=1;AC1=4;DP4=0,0,3,15;MQ=43;AC=4;AN=4;CSQ=ENSMUST00000025224:ENSMUSG00000024366:INTRONIC	GT:PL:DP:SP:GQ	1/1:144,15,0:5:0:35	1/1:255,39,0:13:0:59
18	39334898	.	CCTTTCTTTCTTTCTTTCTTTCTTTCTTTCTTTCTTTCTTTCTTTCTTTCTTTCTTTCTTTCT	CCTTTCTTTCTTTCTTTCTTTCTTTCTTTCTTTCTTTCTTTCTTTCTTTCTTTCTTTCT	324	PASS	INDEL;DP=32;VDB=0.0087;AF1=1;AC1=4;DP4=0,0,12,2;MQ=45;AC=4;AN=4;CSQ=ENSMUST00000077134:ENSMUSG00000036452:INTRONIC+ENSMUST00000097593:ENSMUSG00000036452:INTRONIC+ENSMUST00000155576:ENSMUSG00000036452:INTRONIC	GT:PL:DP:SP:GQ	1/1:195,24,0:8:0:46	1/1:172,18,0:6:0:40
18	54752296	.	GAGAAAGAAAGAAAGAAAGAAAGAAAGAAAGAAAGAAAGAAA	GAGAAAGAAAGAAAGAAAGAAAGAAAGAAAGAAAGAAAGAAAGAAA	999	PASS	INDEL;DP=128;VDB=0.0404;AF1=1;AC1=4;DP4=0,0,20,24;MQ=41;AC=4;AN=4;CSQ=-:-:INTERGENIC	GT:PL:DP:SP:GQ	1/1:255,51,0:18:0:99	1/1:255,162,102:26:0:99
18	55277953	.	GATATATATATATATATATATATATATATATAT	GATATATATATATATATATATATATATATAT	267	PASS	INDEL;DP=76;VDB=0.0404;AF1=1;AC1=4;DP4=0,0,20,32;MQ=49;AC=4;AN=4;CSQ=-:-:INTERGENIC	GT:PL:DP:SP:GQ	1/1:255,134,77:23:0:99	1/1:255,191,122:29:0:99
18	63030141	.	CTCTTTCTTTCTTTCTTTCTTTCTTTCTTTCTTTCTTTCTTTCTTTCTTTCTTTCTTTCTTTCTTTCTTTCTT	CTCTTTCTTTCTTTCTTTCTTTCTTTCTTTCTTTCTTTCTTTCTTTCTTTCTTTCTTTCTTTCTTTCTT	999	PASS	INDEL;DP=118;VDB=0.0401;AF1=1;AC1=4;DP4=0,0,6,4;MQ=50;AC=4;AN=4;CSQ=-:-:INTERGENIC	GT:PL:DP:SP:GQ	1/1:218,15,0:5:0:32	1/1:169,15,0:5:0:32
18	77146085	.	AGAAGGAAGGAAGGAAGGAAGGAAGGAAGGAAGGAAGGAAGGAAGGAAGGAAGGAA	AGAAGGAAGGAAGGAAGGAAGGAAGGAAGGAAGGAAGGAAGGAAGGAAGGAAGGAAGGAA	999	PASS	INDEL;DP=79;VDB=0.0388;AF1=1;AC1=4;DP4=0,0,8,7;MQ=46;AC=4;AN=4;CSQ=-:-:INTERGENIC	GT:PL:DP:SP:GQ	1/1:255,30,0:10:0:50	1/1:180,15,0:5:0:35
18	78083103	.	CTCTCTTCTCTTCTCTTCTCTTCTCTTCTCTTCTCTTCTCTTCTCTTCTCTTCTCTTCTCTTCTCTTCTCTTCTCTTCTCTTCTCT	CTCTCTTCTCTTCTCTTCTCTTCTCTTCTCTTCTCTTCTCTTCTCTTCTCTTCTCTTCTCTTCTCTTCTCTTCTCTTCTCT	222	PASS	INDEL;DP=109;VDB=0.0342;AF1=1;AC1=4;DP4=0,0,7,4;MQ=46;AC=4;AN=4;CSQ=ENSMUST00000091817:ENSMUSG00000025429:INTRONIC+ENSMUST00000114741:ENSMUSG00000025429:INTRONIC	GT:PL:DP:SP:GQ	1/1:122,15,0:5:0:33	1/1:143,18,0:6:0:36
18	83193493	.	GTCTTTCTTTCTTTCTTTCTTTCTTTCTTTCTTTCTTTCTTTCTTTCTTTCTTTCT	GTCTTTCTTTCTTTCTTTCTTTCTTTCTTTCTTTCTTTCTTTCTTTCTTTCTTTCTTTCT	999	PASS	INDEL;DP=126;VDB=0.0364;AF1=1;AC1=4;DP4=0,0,25,11;MQ=47;AC=4;AN=4;CSQ=-:-:INTERGENIC	GT:PL:DP:SP:GQ	1/1:255,63,0:21:0:99	1/1:255,45,0:15:0:95
18	84564118	.	AAAAATAAAATAAAATAAAATAAAATAAAATAAAATAAAATAAAATAAAATAA	AAAAATAAAATAAAATAAAATAAAATAAAATAAAATAAAATAAAATAAAATAAAATAA	999	PASS	INDEL;DP=119;VDB=0.0386;AF1=1;AC1=4;DP4=0,0,19,12;MQ=49;AC=4;AN=4;CSQ=ENSMUST00000125450:ENSMUSG00000048410:WITHIN_NON_CODING_GENE,INTRONIC+ENSMUST00000125763:ENSMUSG00000048410:INTRONIC+ENSMUST00000143597:ENSMUSG00000048410:WITHIN_NON_CODING_GENE,INTRONIC	GT:PL:DP:SP:GQ	1/1:255,59,4:21:0:84	1/1:255,59,35:10:0:53
19	3103574	.	TCCCCCCC	TCCCCCC	50.5	PASS	INDEL;DP=24;VDB=0.0366;AF1=1;AC1=4;DP4=0,0,3,16;MQ=10;AC=4;AN=4;CSQ=-:-:INTERGENIC	GT:PL:DP:SP:GQ	1/1:51,24,0:8:0:52	1/1:43,33,0:11:0:61
19	6394998	.	TTATATATATATATATATATATATATATATATATATATAT	TTATATATATATATATATATATATATATATATATATATATAT	290	PASS	INDEL;DP=27;VDB=0.0276;AF1=1;AC1=4;DP4=0,0,4,6;MQ=44;AC=4;AN=4;CSQ=ENSMUST00000035269:ENSMUSG00000032648:INTRONIC+ENSMUST00000113468:ENSMUSG00000032946:UPSTREAM+ENSMUST00000113475:ENSMUSG00000032946:UPSTREAM+ENSMUST00000113476:ENSMUSG00000032946:UPSTREAM+ENSMUST00000113483:ENSMUSG00000032648:INTRONIC+ENSMUST00000123661:ENSMUSG00000032946:UPSTREAM+ENSMUST00000139522:ENSMUSG00000032946:UPSTREAM+ENS…	GT:PL:DP:SP:GQ	1/1:198,15,0:5:0:32	1/1:135,15,0:5:0:32
19	13820810	.	AAAAGAAAGAAAGAAAGAAAGAAAGAAAGAAAGAAAGAAAGAAAGAAAGAAAGAAAGAAAGAAAGAAAGAAAGAAAGAAAG	AAAAGAAAGAAAGAAAGAAAGAAAGAAAGAAAGAAAGAAAGAAAGAAAGAAAGAAAGAAAGAAAGAAAGAAAGAAAGAAAGAAAG	999	PASS	INDEL;DP=93;VDB=0.0402;AF1=1;AC1=4;DP4=0,0,10,9;MQ=40;AC=4;AN=4;CSQ=ENSMUST00000051768:ENSMUSG00000050865:UPSTREAM	GT:PL:DP:SP:GQ	1/1:202,21,0:7:0:47	1/1:234,36,0:12:0:62
19	31358049	.	CCTTTCTTTCTTTCTTTCTTTCTTTCTTTCTTTCTTTCTTTCTTTCTTTCTTTCT	CCTTTCTTTCTTTCTTTCTTTCTTTCTTTCTTTCTTTCTTTCTTTCTTTCTTTCTTTCT	999	PASS	INDEL;DP=100;VDB=0.0404;AF1=1;AC1=4;DP4=0,0,8,10;MQ=49;AC=4;AN=4;CSQ=ENSMUST00000065067:ENSMUSG00000052920:INTRONIC+ENSMUST00000073581:ENSMUSG00000052920:INTRONIC	GT:PL:DP:SP:GQ	1/1:255,27,0:9:0:56	1/1:255,27,0:9:0:56
19	33057801	.	TCTCCT	TCT	189	PASS	INDEL;DP=87;VDB=0.0389;AF1=1;AC1=4;DP4=0,0,3,8;MQ=43;AC=4;AN=4;CSQ=-:-:INTERGENIC	GT:PL:DP:SP:GQ	1/1:103,15,0:5:0:33	1/1:129,18,0:6:0:36
19	36132576	.	GAAGAAAGAAAGAAAGAAAGAAAGAAAGAAAGAAAGAAAGAAAGAAAGAAAGAAAGAAAGAAAGAAAGAAAGAA	GAAGAAAGAAAGAAAGAAAGAAAGAAAGAAAGAAAGAAAGAAAGAAAGAAAGAAAGAAAGAAAGAAAGAAAGAAAGAA	999	PASS	INDEL;DP=104;VDB=0.0399;AF1=1;AC1=4;DP4=0,0,11,13;MQ=47;AC=4;AN=4;CSQ=ENSMUST00000099505:ENSMUSG00000024798:UPSTREAM+ENSMUST00000164639:ENSMUSG00000024798:UPSTREAM+ENSMUST00000164781:ENSMUSG00000024798:UPSTREAM+ENSMUST00000165215:ENSMUSG00000024798:UPSTREAM+ENSMUST00000166074:ENSMUSG00000024798:UPSTREAM+ENSMUST00000170360:ENSMUSG00000024798:UPSTREAM	GT:PL:DP:SP:GQ	1/1:255,26,2:9:0:53	1/1:255,100,64:15:0:65
19	36461175	.	AATATATATATATATATATATATATATATATATA	AATATATATATATATATATATATATATATA	387	PASS	INDEL;DP=34;VDB=0.0329;AF1=1;AC1=4;DP4=0,0,8,11;MQ=48;AC=4;AN=4;CSQ=ENSMUST00000071267:ENSMUSG00000024805:INTRONIC+ENSMUST00000157158:ENSMUSG00000087783:UPSTREAM	GT:PL:DP:SP:GQ	1/1:175,15,0:5:0:35	1/1:255,39,0:14:0:59
19	37917846	.	GAGAAAGAAAGAAAGAAAGAAAGAAAGAAAGAAAGAAAGAAAGAAAGAAAGAAA	GAGAAAGAAAGAAAGAAAGAAAGAAAGAAAGAAAGAAAGAAAGAAAGAAAGAAAGAAA	289	PASS	INDEL;DP=98;VDB=0.0391;AF1=1;AC1=4;DP4=0,0,9,7;MQ=29;AC=4;AN=4;CSQ=-:-:INTERGENIC	GT:PL:DP:SP:GQ	1/1:127,18,0:6:0:41	1/1:206,30,0:10:0:53
19	45757375	.	GAAGAAAGAAAGAAAGAAAGAAAGAAAGAAAGAAAGAAAGAAAGAAAGAAAGAAAG	GAAGAAAGAAAGAAAGAAAGAAAGAAAGAAAGAAAGAAAGAAAGAAAGAAAG	396	PASS	INDEL;DP=104;VDB=0.0344;AF1=1;AC1=4;DP4=0,0,11,6;MQ=44;AC=4;AN=4;CSQ=-:-:INTERGENIC	GT:PL:DP:SP:GQ	1/1:185,24,0:8:0:51	1/1:255,27,0:9:0:54
19	55957497	.	ATATCTATCTATCTATCTATCTATCTATCTATCTATCTATCTATCTATCTATCTATCTATCTATC	ATATCTATCTATCTATCTATCTATCTATCTATCTATCTATCTATCTATCTATCTATCTATC	999	PASS	INDEL;DP=105;VDB=0.0396;AF1=1;AC1=4;DP4=0,0,7,10;MQ=48;AC=4;AN=4;CSQ=ENSMUST00000041717:ENSMUSG00000024985:INTRONIC+ENSMUST00000061496:ENSMUSG00000024985:INTRONIC+ENSMUST00000078917:ENSMUSG00000024985:INTRONIC+ENSMUST00000086848:ENSMUSG00000024985:INTRONIC+ENSMUST00000111649:ENSMUSG00000024985:INTRONIC+ENSMUST00000111651:ENSMUSG00000024985:INTRONIC+ENSMUST00000111652:ENSMUSG00000024985:INTRONIC+E…	GT:PL:DP:SP:GQ	1/1:255,27,0:9:0:54	1/1:255,24,0:8:0:51
19	55958800	.	TTTCTTCTTCTTCTTCTTCTTCTTCTTCTTCTTCTTCTTCTTCTTCTTCTTCTTCTTCTTCTTC	TTTCTTCTTCTTCTTCTTCTTCTTCTTCTTCTTCTTCTTCTTCTTCTTCTTCTTCTTCTTCTTCTTCTTC	311	PASS	INDEL;DP=110;VDB=0.0353;AF1=1;AC1=4;DP4=0,0,2,11;MQ=40;AC=4;AN=4;CSQ=ENSMUST00000041717:ENSMUSG00000024985:INTRONIC+ENSMUST00000061496:ENSMUSG00000024985:INTRONIC+ENSMUST00000078917:ENSMUSG00000024985:INTRONIC+ENSMUST00000086848:ENSMUSG00000024985:INTRONIC+ENSMUST00000111649:ENSMUSG00000024985:INTRONIC+ENSMUST00000111651:ENSMUSG00000024985:INTRONIC+ENSMUST00000111652:ENSMUSG00000024985:INTRONIC+E…	GT:PL:DP:SP:GQ	1/1:172,21,0:7:0:42	1/1:182,18,0:6:0:39
19	60398366	.	ACTATCTATCTATCTATCTATCTATCTATCTATCTATCTATCTATCTATCTATCTATCTATCTATC	ACTATCTATCTATCTATCTATCTATCTATCTATCTATCTATCTATCTATCTATCTATCTATCTATCTATC	999	PASS	INDEL;DP=94;VDB=0.0401;AF1=1;AC1=4;DP4=0,0,13,21;MQ=50;AC=4;AN=4;CSQ=-:-:INTERGENIC	GT:PL:DP:SP:GQ	1/1:255,42,0:14:0:89	1/1:255,57,0:20:0:99
X	8285750	.	TTTTATTTATTTATTTATTTATTTATTTATTTATTTATTTATTTATTT	TTTTATTTATTTATTTATTTATTTATTTATTTATTTATTTATTTATTTATTT	999	PASS	INDEL;DP=70;VDB=0.0399;AF1=1;AC1=4;DP4=1,0,12,25;MQ=46;PV4=0.34,1,1,0.18;AC=4;AN=4;MDV=88;PV1=1;PV2=1;QD=0.0080;MSD=22;PV3=0.18;PV0=0.34;SB=0.3750;CSQ=-:-:INTERGENIC	GT:PL:DP:SP:GQ	1/1:255,17,0:16:0:39	1/1:255,66,0:22:0:88
X	11862706	.	TAGAG	TAG	999	PASS	INDEL;DP=74;VDB=0.0399;AF1=1;AC1=4;DP4=0,0,33,35;MQ=49;AC=4;AN=4;CSQ=-:-:INTERGENIC	GT:PL:DP:SP:GQ	1/1:255,84,0:28:0:99	1/1:255,120,0:40:0:99
X	13490005	.	GTCTTTCTTTCTTTCTTTCTTTCTTTCTTTCTTTCTTTCTTTCTTTCTTTCTTTCTTT	GTCTTTCTTTCTTTCTTTCTTTCTTTCTTTCTTTCTTTCTTTCTTTCTTTCTTTCTTTCTTT	999	PASS	INDEL;DP=82;VDB=0.0381;AF1=1;AC1=4;DP4=0,0,4,7;MQ=48;AC=4;AN=4;CSQ=-:-:INTERGENIC	GT:PL:DP:SP:GQ	1/1:234,18,0:6:0:36	1/1:196,15,0:5:0:33
X	23741883	.	CTTTTTTTTTTTTT	CTTTTTTTTTTTT,CTTTTTTTTTTT,CTTTTTTTTTT	59.4	PASS	INDEL;DP=97;VDB=0.0333;AF1=1;AC1=4;DP4=2,2,38,32;MQ=46;PV4=1,0.25,1,1;AC=4,0,0;AN=4;MDV=99;PV1=0.25;PV2=1;QD=0.0430;MSD=47;PV3=1;PV0=1;SB=0.4231;CSQ=-:-:INTERGENIC	GT:PL:DP:SP:GQ	1/1:53,72,0,53,47,47,48,52,43,45:27:0:99	1/1:50,84,0,53,96,47,62,123,53,51:47:0:99
X	24755296	.	CAAAAAAAAAAAAAA	CAAAAAAAAAAAAAAA	29.5	PASS	INDEL;DP=54;VDB=0.0404;AF1=1;AC1=4;DP4=1,1,18,8;MQ=41;PV4=1,1,0.045,0.22;AC=4;AN=4;MDV=65;PV1=1;PV2=0.045;QD=0.0611;MSD=14;PV3=0.22;PV0=1;SB=0.2368;CSQ=-:-:INTERGENIC	GT:PL:DP:SP:GQ	1/1:41,42,0:14:0:65	1/1:32,22,0:14:0:45
X	31319130	.	CTTTTTTTTTTTT	CTTTTTTTTTTT	87.4	PASS	INDEL;DP=103;VDB=0.0386;AF1=1;AC1=4;DP4=2,0,20,40;MQ=38;PV4=0.12,1,0.47,0.17;AC=4;AN=4;MDV=99;PV1=1;PV2=0.47;QD=0.0353;MSD=43;PV3=0.17;PV0=0.12;SB=0.4268;CSQ=ENSMUST00000115285:ENSMUSG00000079650:INTRONIC	GT:PL:DP:SP:GQ	1/1:65,44,0:19:0:93	1/1:66,99,0:43:0:99
X	32141299	.	CTTTTTTTTTTT	CTTTTTTTTTT,CTTTTTTTTT	94.4	PASS	INDEL;DP=85;VDB=0.0368;AF1=1;AC1=4;DP4=1,5,26,35;MQ=38;PV4=0.39,1,1,0.49;AC=4,0;AN=4;MDV=99;PV1=1;PV2=1;QD=0.0254;MSD=42;PV3=0.49;PV0=0.39;SB=0.6250;CSQ=-:-:INTERGENIC	GT:PL:DP:SP:GQ	1/1:62,40,0,71,66,64:25:0:85	1/1:76,80,0,73,81,68:42:3:99
X	33966130	.	A	AATAC	999	PASS	INDEL;DP=73;VDB=0.0379;AF1=1;AC1=4;DP4=0,0,43,24;MQ=43;AC=4;AN=4;CSQ=ENSMUST00000140106:ENSMUSG00000091556:WITHIN_NON_CODING_GENE,INTRONIC+ENSMUST00000148691:ENSMUSG00000091556:WITHIN_NON_CODING_GENE,INTRONIC+ENSMUST00000169499:ENSMUSG00000091556:INTRONIC	GT:PL:DP:SP:GQ	1/1:255,66,0:22:0:99	1/1:255,135,0:45:0:99
X	37648938	.	TAAAAAAAA	TAAAAAAA	165	PASS	INDEL;DP=81;VDB=0.0386;AF1=1;AC1=4;DP4=0,0,41,30;MQ=50;AC=4;AN=4;CSQ=ENSMUST00000144412:ENSMUSG00000086157:WITHIN_NON_CODING_GENE,INTRONIC	GT:PL:DP:SP:GQ	1/1:111,66,0:22:0:99	1/1:98,148,0:49:0:99
X	40636685	.	TGGGGGG	TGGGGGGG	238	PASS	INDEL;DP=66;VDB=0.0401;AF1=1;AC1=4;DP4=0,0,35,18;MQ=50;AC=4;AN=4;CSQ=ENSMUST00000126161:ENSMUSG00000016150:WITHIN_NON_CODING_GENE,INTRONIC+ENSMUST00000154433:ENSMUSG00000016150:WITHIN_NON_CODING_GENE,INTRONIC	GT:PL:DP:SP:GQ	1/1:137,48,0:16:0:99	1/1:145,111,0:37:0:99
X	41611374	.	ATTTTTTTTTTTTT	ATTTTTTTTTTTTTT,ATTTTTTTTTTTTTTT,ATTTTTTTTTTTTTTTT	63.4	PASS	INDEL;DP=80;VDB=0.0391;AF1=1;AC1=4;DP4=1,2,17,31;MQ=46;PV4=1,1,0.17,0.45;AC=4,0,0;AN=4;MDV=99;PV1=1;PV2=0.17;QD=0.0356;MSD=32;PV3=0.45;PV0=1;SB=0.3750;CSQ=-:-:INTERGENIC	GT:PL:DP:SP:GQ	1/1:53,39,0,53,35,50,46,28,42,43:19:0:82	1/1:54,56,0,45,28,39,50,56,38,46:32:3:99
X	56734929	.	AGAAGGAAGGAAGGAAGGAAGGAAGGAAGGAAGGAAGGAAGGAAG	AGAAGGAAGGAAGGAAGGAAGGAAGGAAGGAAGGAAGGAAG	999	PASS	INDEL;DP=75;VDB=0.0381;AF1=1;AC1=4;DP4=2,0,25,17;MQ=38;PV4=0.51,1,0.34,1;AC=4;AN=4;MDV=99;PV1=1;PV2=0.34;QD=0.0102;MSD=34;PV3=1;PV0=0.51;SB=0.5769;CSQ=ENSMUST00000119833:ENSMUSG00000031137:INTRONIC+ENSMUST00000124402:ENSMUSG00000031137:INTRONIC+ENSMUST00000131319:ENSMUSG00000031137:INTRONIC+ENSMUST00000145767:ENSMUSG00000031137:INTRONIC	GT:PL:DP:SP:GQ	1/1:241,30,0:10:0:65	1/1:255,69,0:34:3:99
X	59984312	.	ATTTTTTTTTTTTTTTT	ATTTTTTTTTTTTTTT,ATTTTTTTTTTTTTT,ATTTTTTTTTTTTT	11.8	PASS	INDEL;DP=64;VDB=0.0386;AF1=1;AC1=4;DP4=3,1,17,16;MQ=48;PV4=0.61,1,0.17,0.4;AC=4,0,0;AN=4;MDV=38;PV1=1;PV2=0.17;QD=0.0638;MSD=24;PV3=0.4;PV0=0.61;SB=0.7083;CSQ=-:-:INTERGENIC	GT:PL:DP:SP:GQ	1/1:26,30,0,25,11,18,20,15,15,17:13:0:38	1/1:29,27,0,32,34,26,41,54,32,29:24:2:35
X	60380795	.	GAAGAAAGAAAGAAAGAAAGAAAGAAAGAAAGAAAGAAAGAAAGAAAGAAAGAAAGAAAGAAAGAAAGAAA	GAAGAAAGAAAGAAAGAAAGAAAGAAAGAAAGAAAGAAAGAAAGAAAGAAAGAAAGAAAGAAA	280	PASS	INDEL;DP=87;VDB=0.0394;AF1=1;AC1=4;DP4=0,0,0,12;MQ=41;AC=4;AN=4;CSQ=-:-:INTERGENIC	GT:PL:DP:SP:GQ	1/1:184,21,0:7:0:40	1/1:139,15,0:5:0:34
X	62016480	.	CTTTTTT	CTTTTT	271	PASS	INDEL;DP=55;VDB=0.0377;AF1=1;AC1=4;DP4=0,0,22,26;MQ=38;AC=4;AN=4;CSQ=-:-:INTERGENIC	GT:PL:DP:SP:GQ	1/1:155,54,0:18:0:99	1/1:160,90,0:30:0:99
X	65348869	.	TTTTCTTTCTTTCTTTCTTTCTTTCTTTCTTTCTTTCTTTCTTTCTTTCTTTCTTTCTTTCTTTCTTTCTTT	TTTTCTTTCTTTCTTTCTTTCTTTCTTTCTTTCTTTCTTTCTTTCTTTCTTTCTTTCTTTCTTTCTTTCTTTCTTT	999	PASS	INDEL;DP=56;VDB=0.0383;AF1=1;AC1=4;DP4=0,0,3,12;MQ=48;AC=4;AN=4;CSQ=-:-:INTERGENIC	GT:PL:DP:SP:GQ	1/1:232,21,0:7:0:45	1/1:255,24,0:8:0:48
X	70909253	.	TTTCTTCTTCTTCTT	TTTCTTCTTCTT	999	PASS	INDEL;DP=76;VDB=0.0401;AF1=1;AC1=4;DP4=0,0,29,36;MQ=46;AC=4;AN=4;CSQ=ENSMUST00000002087:ENSMUSG00000002012:UPSTREAM+ENSMUST00000114472:ENSMUSG00000002012:UPSTREAM+ENSMUST00000114473:ENSMUSG00000002012:UPSTREAM+ENSMUST00000144187:ENSMUSG00000002012:UPSTREAM	GT:PL:DP:SP:GQ	1/1:255,63,0:21:0:99	1/1:255,132,0:44:0:99
X	91084407	.	AAAGGAAGGAAGGAAGGAAGGAAGGAAGGAAGGAAGGAAGGAAGGAAGGAAGGAA	AAAGGAAGGAAGGAAGGAAGGAAGGAAGGAAGGAAGGAA	381	PASS	INDEL;DP=62;VDB=0.0394;AF1=1;AC1=4;DP4=0,0,15,9;MQ=33;AC=4;AN=4;CSQ=-:-:INTERGENIC	GT:PL:DP:SP:GQ	1/1:170,21,0:7:0:47	1/1:255,51,0:17:0:77
X	100864060	.	TAAAAAAA	TAAAAAA	206	PASS	INDEL;DP=77;VDB=0.0381;AF1=1;AC1=4;DP4=0,0,40,30;MQ=49;AC=4;AN=4;CSQ=-:-:INTERGENIC	GT:PL:DP:SP:GQ	1/1:126,60,0:20:0:99	1/1:124,151,0:50:0:99
X	109248193	.	GAGATAGATAGATAGATAGATAGATAGATAGATAGATAGATAGATAGATAGATAGAT	GAGATAGATAGATAGATAGATAGATAGATAGATAGATAGATAGATAGATAGATAGATAGAT	999	PASS	INDEL;DP=74;VDB=0.0399;AF1=1;AC1=4;DP4=0,0,4,11;MQ=48;AC=4;AN=4;CSQ=-:-:INTERGENIC	GT:PL:DP:SP:GQ	1/1:255,24,0:8:0:48	1/1:243,21,0:7:0:45
X	110438943	.	TTATCTATCTATCTATCTATCTATCTATCTATCTATCTATCTATCTATCTATCTATCTATCTATCTAT	TTATCTATCTATCTATCTATCTATCTATCTATCTATCTATCTATCTATCTATCTATCTATCTATCTATCTAT	999	PASS	INDEL;DP=84;VDB=0.0379;AF1=1;AC1=4;DP4=0,0,9,9;MQ=47;AC=4;AN=4;CSQ=ENSMUST00000067219:ENSMUSG00000025592:INTRONIC+ENSMUST00000113378:ENSMUSG00000025592:INTRONIC+ENSMUST00000113379:ENSMUSG00000025592:INTRONIC+ENSMUST00000113380:ENSMUSG00000025592:INTRONIC+ENSMUST00000113382:ENSMUSG00000025592:INTRONIC+ENSMUST00000141552:ENSMUSG00000025592:WITHIN_NON_CODING_GENE,INTRONIC+ENSMUST00000146539:ENSMUSG0…	GT:PL:DP:SP:GQ	1/1:233,18,0:6:0:41	1/1:255,36,0:12:0:59
X	117410073	.	GTATATATATATATATACATATATATATATAT	GTATATATATATATACATATATATATATAT	384	PASS	INDEL;DP=29;VDB=0.0371;AF1=1;AC1=4;DP4=0,0,13,4;MQ=45;AC=4;AN=4;CSQ=ENSMUST00000113358:ENSMUSG00000034755:INTRONIC+ENSMUST00000113364:ENSMUSG00000034755:INTRONIC	GT:PL:DP:SP:GQ	1/1:194,21,0:7:0:46	1/1:234,30,0:10:0:55
X	120381005	.	TAAAAAAAAAAAAAAA	TAAAAAAAAAAAAAAAA,TAAAAAAAAAAAAAAAAAAA,TAAAAAAAAAAAAAAAAAA	27.6	PASS	INDEL;DP=45;VDB=0.0350;AF1=1;AC1=4;DP4=1,1,8,12;MQ=37;PV4=1,1,1,0.46;AC=4,0,0;AN=4;MDV=45;PV1=1;PV2=1;QD=0.0555;MSD=13;PV3=0.46;PV0=1;SB=0.3462;CSQ=-:-:INTERGENIC	GT:PL:DP:SP:GQ	1/1:45,27,0,45,27,45,45,27,45,45:9:0:45	1/1:26,15,0,14,4,11,21,11,5,18:13:0:33
X	120382985	.	TAAAAAAAAAAAA	TAAAAAAAAAAAAA,TAAAAAAAAAAAAAA	31.5	PASS	INDEL;DP=61;VDB=0.0353;AF1=1;AC1=4;DP4=3,5,21,18;MQ=29;PV4=0.46,1,1,0.42;AC=4,0;AN=4;MDV=55;PV1=1;PV2=1;QD=0.0300;MSD=26;PV3=0.42;PV0=0.46;SB=0.5758;CSQ=-:-:INTERGENIC	GT:PL:DP:SP:GQ	1/1:42,20,0,46,34,41:21:2:43	1/1:33,32,0,29,32,23:26:10:55
X	120429915	.	AAAACAAACAAACAAACAAACAAACAAACAAACAAACAAACAAA	AAAACAAACAAACAAACAAACAAACAAACAAACAAACAAA	343	PASS	INDEL;DP=72;VDB=0.0385;AF1=1;AC1=4;DP4=0,0,17,9;MQ=32;AC=4;AN=4;CSQ=-:-:INTERGENIC	GT:PL:DP:SP:GQ	1/1:131,15,0:5:0:35	1/1:255,63,0:21:0:83
X	129341784	.	AATCATGATCATG	AATCATG	999	PASS	INDEL;DP=73;VDB=0.0388;AF1=1;AC1=4;DP4=0,1,21,43;MQ=32;PV4=1,0.026,0.00073,1;AC=4;AN=4;MDV=99;PV1=0.026;PV2=0.00073;QD=0.0083;MSD=37;PV3=1;PV0=1;SB=0.3750;CSQ=-:-:INTERGENIC	GT:PL:DP:SP:GQ	1/1:255,34,0:28:0:73	1/1:255,111,0:37:0:99
X	130624666	.	TAAAAAAAAAAAAAAA	TAAAAAAAAAAAAAA,TAAAAAAAAAAAAA	40.5	PASS	INDEL;DP=84;VDB=0.0396;AF1=1;AC1=4;DP4=4,1,25,26;MQ=43;PV4=0.35,0.31,0.19,0.12;AC=4,0;AN=4;MDV=99;PV1=0.31;PV2=0.19;QD=0.0403;MSD=39;PV3=0.12;PV0=0.35;SB=0.7704;CSQ=ENSMUST00000033609:ENSMUSG00000031256:DOWNSTREAM+ENSMUST00000033610:ENSMUSG00000031257:INTRONIC+ENSMUST00000113273:ENSMUSG00000031257:INTRONIC+ENSMUST00000113275:ENSMUSG00000031257:INTRONIC+ENSMUST00000113287:ENSMUSG00000031256:DOWNST…	GT:PL:DP:SP:GQ	1/1:39,27,0,41,31,38:17:0:57	1/1:45,70,0,46,66,41:39:6:99
X	133694999	.	TTATCTATCTATCTATCTATCTATCTATCTATCTATCTATCTATCTATCTATCTATCTATCTATCTAT	TTATCTATCTATCTATCTATCTATCTATCTATCTATCTATCTATCTATCTATCTATCTATCTATCTATCTAT	999	PASS	INDEL;DP=63;VDB=0.0240;AF1=1;AC1=4;DP4=0,0,13,4;MQ=47;AC=4;AN=4;CSQ=-:-:INTERGENIC	GT:PL:DP:SP:GQ	1/1:255,27,0:9:0:54	1/1:241,24,0:8:0:51
X	137945504	.	ATTTTT	ATTTTTT	369	PASS	INDEL;DP=76;VDB=0.0331;AF1=1;AC1=4;DP4=0,0,30,44;MQ=50;AC=4;AN=4;CSQ=ENSMUST00000033630:ENSMUSG00000031274:INTRONIC+ENSMUST00000112930:ENSMUSG00000031274:INTRONIC+ENSMUST00000112931:ENSMUSG00000031274:INTRONIC	GT:PL:DP:SP:GQ	1/1:195,66,0:22:0:99	1/1:218,157,0:52:0:99
X	142146131	.	ATTTTTTTTTTTTTT	ATTTTTTTTTTTTT	18.6	PASS	INDEL;DP=35;VDB=0.0391;AF1=1;AC1=4;DP4=2,0,3,16;MQ=35;PV4=0.048,1,0.28,1;AC=4;AN=4;MDV=39;PV1=1;PV2=0.28;QD=0.0720;MSD=12;PV3=1;PV0=0.048;SB=0.1961;CSQ=-:-:INTERGENIC	GT:PL:DP:SP:GQ	1/1:20,17,0:9:0:31	1/1:42,25,0:12:0:39
X	145861816	.	TAAAGAAAGAAAGAAAGAAAGAAAGAAAGAAAGAAAGAAAGAAAGAAAGAAAGAAAGAAAGAAAGAAA	TAAAGAAAGAAAGAAAGAAAGAAAGAAAGAAAGAAAGAAAGAAAGAAAGAAAGAAAGAAAGAAAGAAAGAAA	405	PASS	INDEL;DP=65;VDB=0.0227;AF1=1;AC1=4;DP4=0,0,12,7;MQ=38;AC=4;AN=4;CSQ=-:-:INTERGENIC	GT:PL:DP:SP:GQ	1/1:194,18,0:6:0:41	1/1:255,39,0:13:0:62
X	146178216	.	TTATCTATCTATCTATCTATCTATCTATCTATCTATCTATCTATCTA	TTATCTATCTATCTATCTATCTATCTATCTATCTATCTATCTATCTATCTA	148	PASS	INDEL;DP=50;VDB=0.0288;AF1=1;AC1=4;DP4=0,0,6,9;MQ=19;AC=4;AN=4;CSQ=-:-:INTERGENIC	GT:PL:DP:SP:GQ	1/1:107,24,0:8:0:48	1/1:85,21,0:7:0:45
X	150073471	.	GTTCTTCTTCTTCTTCTTCTTCTTCTTCTTCTTCTTCTTCTTCTTCTTCTTCT	GTTCTTCTTCTTCTTCTTCTTCTTCTTCTTCTTCTTCTTCTTCTTCTTCTTCTTCT	999	PASS	INDEL;DP=61;VDB=0.0404;AF1=1;AC1=4;DP4=0,0,10,12;MQ=45;AC=4;AN=4;CSQ=-:-:INTERGENIC	GT:PL:DP:SP:GQ	1/1:227,18,0:6:0:41	1/1:255,48,0:16:0:71
X	165760882	.	GTTT	GTTTT	999	PASS	INDEL;DP=91;VDB=0.0396;AF1=1;AC1=4;DP4=1,0,49,39;MQ=50;PV4=1,1,0.43,1;AC=4;AN=4;MDV=99;PV1=1;PV2=0.43;QD=0.0099;MSD=56;PV3=1;PV0=1;SB=0.6000;CSQ=ENSMUST00000033717:ENSMUSG00000031352:UPSTREAM+ENSMUST00000112115:ENSMUSG00000031352:UPSTREAM+ENSMUST00000149873:ENSMUSG00000087159:WITHIN_NON_CODING_GENE,INTRONIC+ENSMUST00000154638:ENSMUSG00000031352:UPSTREAM+ENSMUST00000156210:ENSMUSG00000087159:WITHI…	GT:PL:DP:SP:GQ	1/1:255,67,0:33:0:99	1/1:255,169,0:56:0:99
