# Supplementary material for: Genomic Analysis of a Novel Spontaneous Albino C57BL/6N Mouse Strain
Source: Genesis. 2013 Apr 26;51(7):523–8. doi: 10.1002/dvg.22398 (PMC3799019; doi:10.1002/dvg.22398)
Supplement: Supplementary file 6 [file dvg0051-0523-sd6.xls]

## Sheet: Supplemental data S2 - C57BL6N_
##fileformat=VCFv4.1
##samtoolsVersion=0.1.18-r572
##reference=file:ftp://ftp-mouse.sanger.ac.uk/ref/NCBIM37_um.fa
##contig=<ID=1,length=197195432>
##contig=<ID=10,length=129993255>
##contig=<ID=11,length=121843856>
##contig=<ID=12,length=121257530>
##contig=<ID=13,length=120284312>
##contig=<ID=14,length=125194864>
##contig=<ID=15,length=103494974>
##contig=<ID=16,length=98319150>
##contig=<ID=17,length=95272651>
##contig=<ID=18,length=90772031>
##contig=<ID=19,length=61342430>
##contig=<ID=2,length=181748087>
##contig=<ID=3,length=159599783>
##contig=<ID=4,length=155630120>
##contig=<ID=5,length=152537259>
##contig=<ID=6,length=149517037>
##contig=<ID=7,length=152524553>
##contig=<ID=8,length=131738871>
##contig=<ID=9,length=124076172>
##contig=<ID=X,length=166650296>
##FILTER=<ID=StrandBias,Description="Min P-value for strand bias (INFO/PV4) [0.0001]">
##FILTER=<ID=EndDistBias,Description="Min P-value for end distance bias (INFO/PV4) [0.0001]">
##FILTER=<ID=MaxDP,Description="Maximum read depth (INFO/DP or INFO/DP4) [10000000]">
##FILTER=<ID=BaseQualBias,Description="Min P-value for baseQ bias (INFO/PV4) [0]">
##FILTER=<ID=MinMQ,Description="Minimum RMS mapping quality for SNPs (INFO/MQ) [10]">
##FILTER=<ID=MinAB,Description="Minimum number of alternate bases (INFO/DP4) [2]">
##FILTER=<ID=Qual,Description="Minimum value of the QUAL field [10]">
##FILTER=<ID=VDB,Description="Minimum Variant Distance Bias (INFO/VDB) [0]">
##FILTER=<ID=GapWin,Description="Window size for filtering adjacent gaps [3]">
##FILTER=<ID=MapQualBias,Description="Min P-value for mapQ bias (INFO/PV4) [0]">
##FILTER=<ID=SnpGap,Description="SNP within INT bp around a gap to be filtered [10]">
##FILTER=<ID=RefN,Description="Reference base is N []">
##FILTER=<ID=MinDP,Description="Minimum read depth (INFO/DP or INFO/DP4) [2]">
##FORMAT=<ID=GT,Number=1,Type=String,Description="Genotype">
##FORMAT=<ID=GQ,Number=1,Type=Integer,Description="Genotype Quality">
##FORMAT=<ID=GL,Number=3,Type=Float,Description="Likelihoods for RR,RA,AA genotypes (R=ref,A=alt)">
##FORMAT=<ID=DP,Number=1,Type=Integer,Description="# high-quality bases">
##FORMAT=<ID=SP,Number=1,Type=Integer,Description="Phred-scaled strand bias P-value">
##FORMAT=<ID=PL,Number=G,Type=Integer,Description="List of Phred-scaled genotype likelihoods">
##INFO=<ID=DP,Number=1,Type=Integer,Description="Raw read depth">
##INFO=<ID=DP4,Number=4,Type=Integer,Description="# high-quality ref-forward bases, ref-reverse, alt-forward and alt-reverse bases">
##INFO=<ID=MQ,Number=1,Type=Integer,Description="Root-mean-square mapping quality of covering reads">
##INFO=<ID=AF1,Number=1,Type=Float,Description="Max-likelihood estimate of the first ALT allele frequency (assuming HWE)">
##INFO=<ID=AC1,Number=1,Type=Float,Description="Max-likelihood estimate of the first ALT allele count (no HWE assumption)">
##INFO=<ID=PV4,Number=4,Type=Float,Description="P-values for strand bias, baseQ bias, mapQ bias and tail distance bias">
##INFO=<ID=INDEL,Number=0,Type=Flag,Description="Indicates that the variant is an INDEL.">
##INFO=<ID=VDB,Number=1,Type=Float,Description="Variant Distance Bias">
##INFO=<ID=PV0,Number=1,Type=Float,Description="P-value for strand bias">
##INFO=<ID=PV1,Number=1,Type=Float,Description="P-value for baseQ bias">
##INFO=<ID=PV2,Number=1,Type=Float,Description="P-value for mapQ bias">
##INFO=<ID=PV3,Number=1,Type=Float,Description="P-value for tail distance bias">
##INFO=<ID=QD,Number=1,Type=Float,Description="Quality By Depth">
##INFO=<ID=MSD,Number=1,Type=Float,Description="Maximum depth across non-ref genotypes">
##INFO=<ID=MDV,Number=1,Type=Integer,Description="Maximum number of high-quality non-reference bases">
##INFO=<ID=SB,Number=1,Type=Float,Description="Strand Bias">
##INFO=<ID=AC,Number=A,Type=Integer,Description="Allele count in genotypes">
##INFO=<ID=AN,Number=1,Type=Integer,Description="Total number of alleles in called genotypes">
##INFO=<ID=CSQ,Number=.,Type=String,Description="Consequence of the ALT alleles from Ensembl 66 VEP v2.4, format transcriptId:geneName:consequence[:codingSeqPosition:proteinPosition:proteinAlleles:proteinPredictions]+...[+gerpScore]">
##source_20130318.1=vcf-annotate(r818) --remove FORMAT/DV,CGT,CLR,FQ,G3,HWE,ICF,MSQ,PC2,PCHI2,PR,QCHI2,UGT
#CHROM	POS	ID	REF	ALT	QUAL	FILTER	INFO	FORMAT	MDDH13_2b	MDDH13_2g
1	4268834	.	C	T	999	PASS	DP=108;VDB=0.0394;AF1=1;AC1=4;DP4=0,0,52,53;MQ=45;AC=4;AN=4;CSQ=-:-:INTERGENIC	GT:PL:DP:SP:GQ	1/1:255,154,0:51:0:99	1/1:255,163,0:54:0:99
1	7880767	.	G	A	999	PASS	DP=115;VDB=0.0401;AF1=1;AC1=4;DP4=1,0,60,48;MQ=45;PV4=1,0.27,0.11,0.23;AC=4;AN=4;MDV=99;PV1=0.27;PV2=0.11;QD=0.0103;MSD=60;PV3=0.23;PV0=1;SB=0.6025;CSQ=-:-:INTERGENIC	GT:PL:DP:SP:GQ	1/1:255,109,0:49:0:99	1/1:255,181,0:60:0:99
1	10158447	.	C	A	999	PASS	DP=102;VDB=0.0351;AF1=1;AC1=4;DP4=0,0,59,43;MQ=45;AC=4;AN=4;CSQ=ENSMUST00000088615:ENSMUSG00000067851:INTRONIC+ENSMUST00000131556:ENSMUSG00000067851:DOWNSTREAM+ENSMUST00000157528:ENSMUSG00000088153:DOWNSTREAM	GT:PL:DP:SP:GQ	1/1:255,166,0:55:0:99	1/1:255,141,0:47:0:99
1	11055842	.	C	A	999	PASS	DP=84;VDB=0.0304;AF1=1;AC1=4;DP4=0,0,41,43;MQ=45;AC=4;AN=4;CSQ=ENSMUST00000027056:ENSMUSG00000048960:INTRONIC	GT:PL:DP:SP:GQ	1/1:255,120,0:40:0:99	1/1:255,129,0:44:0:99
1	11137722	.	G	T	999	PASS	DP=87;VDB=0.0394;AF1=1;AC1=4;DP4=0,0,47,35;MQ=45;AC=4;AN=4;CSQ=ENSMUST00000027056:ENSMUSG00000048960:INTRONIC	GT:PL:DP:SP:GQ	1/1:255,123,0:41:0:99	1/1:255,123,0:41:0:99
1	11304626	.	T	C	999	PASS	DP=135;VDB=0.0331;AF1=1;AC1=4;DP4=0,0,44,82;MQ=45;AC=4;AN=4;CSQ=-:-:INTERGENIC	GT:PL:DP:SP:GQ	1/1:255,199,0:67:0:99	1/1:255,178,0:59:0:99
1	13934353	.	T	G	999	PASS	DP=84;VDB=0.0394;AF1=1;AC1=4;DP4=0,0,41,38;MQ=45;AC=4;AN=4;CSQ=-:-:INTERGENIC	GT:PL:DP:SP:GQ	1/1:255,87,0:29:0:99	1/1:255,151,0:50:0:99
1	26504729	.	A	T	999	PASS	DP=102;VDB=0.0392;AF1=1;AC1=4;DP4=0,0,52,35;MQ=46;AC=4;AN=4;CSQ=-:-:INTERGENIC	GT:PL:DP:SP:GQ	1/1:255,120,0:40:0:99	1/1:255,141,0:47:0:99
1	26846376	.	T	C	999	PASS	DP=102;VDB=0.0335;AF1=1;AC1=4;DP4=0,0,48,49;MQ=44;AC=4;AN=4;CSQ=-:-:INTERGENIC	GT:PL:DP:SP:GQ	1/1:255,138,0:46:0:99	1/1:255,154,0:51:0:99
1	27851906	.	T	A	999	PASS	DP=118;VDB=0.0401;AF1=1;AC1=4;DP4=0,0,60,49;MQ=45;AC=4;AN=4;CSQ=-:-:INTERGENIC	GT:PL:DP:SP:GQ	1/1:255,184,0:61:0:99	1/1:255,144,0:48:0:99
1	28302533	.	G	A	999	PASS	DP=98;VDB=0.0396;AF1=1;AC1=4;DP4=0,0,53,40;MQ=45;AC=4;AN=4;CSQ=-:-:INTERGENIC	GT:PL:DP:SP:GQ	1/1:255,148,0:49:0:99	1/1:255,132,0:44:0:99
1	30005735	.	C	T	257	PASS	DP=94;VDB=0.0353;AF1=1;AC1=4;DP4=2,2,51,35;MQ=15;PV4=1,1,1,1;AN=4;AC=4;MDV=99;PV1=1;PV2=1;QD=0.0163;MSD=47;PV3=1;PV0=1;SB=0.3462;CSQ=-:-:INTERGENIC	GT:PL:DP:SP:GQ	1/1:166,100,0:43:0:99	1/1:127,111,0:47:0:99
1	38214809	.	C	A	999	PASS	DP=89;VDB=0.0374;AF1=1;AC1=4;DP4=0,0,43,38;MQ=45;AC=4;AN=4;CSQ=-:-:INTERGENIC	GT:PL:DP:SP:GQ	1/1:255,132,0:44:0:99	1/1:255,111,0:37:0:99
1	43121155	.	G	A	999	PASS	DP=111;VDB=0.0381;AF1=1;AC1=4;DP4=8,1,47,51;MQ=32;PV4=0.032,0.21,1,0.32;AC=4;AN=4;MDV=99;PV1=0.21;PV2=1;QD=0.0075;MSD=55;PV3=0.32;PV0=0.032;SB=0.8205;CSQ=ENSMUST00000095014:ENSMUSG00000070939:INTRONIC	GT:PL:DP:SP:GQ	1/1:255,113,0:52:12:99	1/1:255,91,0:55:4:99
1	45879559	.	G	A	999	PASS	DP=112;VDB=0.0381;AF1=1;AC1=4;DP4=0,0,46,62;MQ=45;AC=4;AN=4;CSQ=ENSMUST00000027139:ENSMUSG00000025995:INTRONIC+ENSMUST00000135662:ENSMUSG00000025995:WITHIN_NON_CODING_GENE,INTRONIC+ENSMUST00000143737:ENSMUSG00000025995:WITHIN_NON_CODING_GENE,INTRONIC+ENSMUST00000154436:ENSMUSG00000025995:WITHIN_NON_CODING_GENE,INTRONIC+ENSMUST00000169703:ENSMUSG00000025995:INTRONIC	GT:PL:DP:SP:GQ	1/1:255,157,0:52:0:99	1/1:255,169,0:56:0:99
1	46471308	.	T	C	999	PASS	DP=96;VDB=0.0342;AF1=1;AC1=4;DP4=0,0,48,43;MQ=44;AC=4;AN=4;CSQ=-:-:INTERGENIC	GT:PL:DP:SP:GQ	1/1:255,132,0:44:0:99	1/1:255,141,0:47:0:99
1	49565329	.	C	T	999	PASS	DP=120;VDB=0.0389;AF1=1;AC1=4;DP4=0,0,62,54;MQ=45;AC=4;AN=4;CSQ=-:-:INTERGENIC	GT:PL:DP:SP:GQ	1/1:255,169,0:56:0:99	1/1:255,181,0:60:0:99
1	50292803	.	A	C	999	PASS	DP=84;VDB=0.0379;AF1=1;AC1=4;DP4=0,0,36,37;MQ=45;AC=4;AN=4;CSQ=-:-:INTERGENIC	GT:PL:DP:SP:GQ	1/1:255,114,0:38:0:99	1/1:255,105,0:35:0:99
1	50902757	.	C	T	999	PASS	DP=64;VDB=0.0402;AF1=1;AC1=4;DP4=0,0,4,52;MQ=45;AC=4;AN=4;CSQ=-:-:INTERGENIC	GT:PL:DP:SP:GQ	1/1:255,72,0:24:0:99	1/1:255,96,0:32:0:99
1	53722952	.	T	C	999	PASS	DP=109;VDB=0.0363;AF1=1;AC1=4;DP4=0,0,52,56;MQ=44;AC=4;AN=4;CSQ=-:-:INTERGENIC	GT:PL:DP:SP:GQ	1/1:255,157,0:52:0:99	1/1:255,169,0:56:0:99
1	54544084	.	C	A	999	PASS	DP=95;VDB=0.0389;AF1=1;AC1=4;DP4=0,0,48,45;MQ=45;AC=4;AN=4;CSQ=ENSMUST00000094950:ENSMUSG00000070889:INTRONIC	GT:PL:DP:SP:GQ	1/1:255,141,0:47:0:99	1/1:255,138,0:46:0:99
1	57519434	.	C	T	999	PASS	DP=104;VDB=0.0404;AF1=1;AC1=4;DP4=0,0,49,47;MQ=45;AC=4;AN=4;CSQ=-:-:INTERGENIC	GT:PL:DP:SP:GQ	1/1:255,151,0:50:0:99	1/1:255,138,0:46:0:99
1	58978207	.	C	T	999	PASS	DP=86;VDB=0.0404;AF1=1;AC1=4;DP4=0,0,46,38;MQ=45;AC=4;AN=4;CSQ=ENSMUST00000027186:ENSMUSG00000026028:INTRONIC+ENSMUST00000174120:ENSMUSG00000026028:INTRONIC+ENSMUST00000174359:ENSMUSG00000026028:WITHIN_NON_CODING_GENE,INTRONIC	GT:PL:DP:SP:GQ	1/1:255,129,0:43:0:99	1/1:255,123,0:41:0:99
1	60775273	.	T	C	999	PASS	DP=108;VDB=0.0401;AF1=1;AC1=4;DP4=0,0,42,60;MQ=45;AC=4;AN=4;CSQ=ENSMUST00000132833:ENSMUSG00000026012:WITHIN_NON_CODING_GENE,INTRONIC	GT:PL:DP:SP:GQ	1/1:255,175,0:58:0:99	1/1:255,132,0:44:0:99
1	62100137	.	G	A	999	PASS	DP=102;VDB=0.0372;AF1=1;AC1=4;DP4=0,0,44,53;MQ=45;AC=4;AN=4;CSQ=ENSMUST00000046451:ENSMUSG00000052062:INTRONIC+ENSMUST00000046673:ENSMUSG00000052062:INTRONIC+ENSMUST00000075374:ENSMUSG00000052062:INTRONIC+ENSMUST00000094906:ENSMUSG00000052062:INTRONIC+ENSMUST00000138768:ENSMUSG00000052062:INTRONIC	GT:PL:DP:SP:GQ	1/1:255,166,0:55:0:99	1/1:255,126,0:42:0:99
1	65835904	.	T	C	999	PASS	DP=108;VDB=0.0389;AF1=1;AC1=4;DP4=0,0,46,60;MQ=45;AC=4;AN=4;CSQ=-:-:INTERGENIC	GT:PL:DP:SP:GQ	1/1:255,138,0:46:0:99	1/1:255,181,0:60:0:99
1	69597607	.	C	A	999	PASS	DP=121;VDB=0.0368;AF1=1;AC1=4;DP4=2,1,34,42;MQ=45;PV4=0.59,1,1,1;AC=4;AN=4;MDV=99;PV1=1;PV2=1;QD=0.0085;MSD=42;PV3=1;PV0=0.59;SB=0.5426;CSQ=ENSMUST00000027146:ENSMUSG00000025997:INTRONIC	GT:PL:DP:SP:GQ	1/1:255,64,0:37:0:99	1/1:255,109,0:42:0:99
1	76451686	.	T	A	999	PASS	DP=87;VDB=0.0386;AF1=1;AC1=4;DP4=0,0,33,49;MQ=45;AC=4;AN=4;CSQ=-:-:INTERGENIC	GT:PL:DP:SP:GQ	1/1:255,141,0:47:0:99	1/1:255,105,0:35:0:99
1	81025912	.	A	G	999	PASS	DP=99;VDB=0.0396;AF1=1;AC1=4;DP4=0,0,44,50;MQ=45;AC=4;AN=4;CSQ=-:-:INTERGENIC	GT:PL:DP:SP:GQ	1/1:255,138,0:46:0:99	1/1:255,144,0:48:0:99
1	88029454	.	C	A	999	PASS	DP=120;VDB=0.0401;AF1=1;AC1=4;DP4=0,0,48,64;MQ=45;AC=4;AN=4;CSQ=ENSMUST00000027432:ENSMUSG00000026229:INTRONIC+ENSMUST00000135197:ENSMUSG00000026229:UPSTREAM+ENSMUST00000139715:ENSMUSG00000026229:DOWNSTREAM+ENSMUST00000149946:ENSMUSG00000026229:DOWNSTREAM+ENSMUST00000152184:ENSMUSG00000026229:DOWNSTREAM	GT:PL:DP:SP:GQ	1/1:255,175,0:58:0:99	1/1:255,163,0:54:0:99
1	91700586	.	G	A	999	PASS	DP=105;VDB=0.0366;AF1=1;AC1=4;DP4=0,0,53,47;MQ=45;AC=4;AN=4;CSQ=ENSMUST00000027521:ENSMUSG00000055013:INTRONIC+ENSMUST00000074945:ENSMUSG00000055013:INTRONIC	GT:PL:DP:SP:GQ	1/1:255,144,0:48:0:99	1/1:255,157,0:52:0:99
1	92174863	.	A	C	999	PASS	DP=80;VDB=0.0399;AF1=1;AC1=4;DP4=0,0,39,34;MQ=44;AC=4;AN=4;CSQ=-:-:INTERGENIC	GT:PL:DP:SP:GQ	1/1:255,84,0:28:0:99	1/1:255,135,0:45:0:99
1	92478294	.	G	C	999	PASS	DP=95;VDB=0.0356;AF1=1;AC1=4;DP4=0,0,49,37;MQ=45;AC=4;AN=4;CSQ=-:-:INTERGENIC	GT:PL:DP:SP:GQ	1/1:255,141,0:47:0:99	1/1:255,117,0:39:0:99
1	92794876	.	G	A	999	PASS	DP=108;VDB=0.0394;AF1=1;AC1=4;DP4=0,0,49,53;MQ=45;AC=4;AN=4;CSQ=-:-:INTERGENIC	GT:PL:DP:SP:GQ	1/1:255,138,0:46:0:99	1/1:255,169,0:56:0:99
1	93021726	.	C	T	999	PASS	DP=96;VDB=0.0396;AF1=1;AC1=4;DP4=0,0,41,45;MQ=45;AC=4;AN=4;CSQ=ENSMUST00000068116:ENSMUSG00000026305:INTRONIC+ENSMUST00000068167:ENSMUSG00000026305:INTRONIC+ENSMUST00000097650:ENSMUSG00000026305:INTRONIC+ENSMUST00000169388:ENSMUSG00000026305:INTRONIC	GT:PL:DP:SP:GQ	1/1:255,120,0:40:0:99	1/1:255,138,0:46:0:99
1	93520870	.	C	G	999	PASS	DP=106;VDB=0.0366;AF1=1;AC1=4;DP4=0,0,54,49;MQ=45;AC=4;AN=4;CSQ=-:-:INTERGENIC	GT:PL:DP:SP:GQ	1/1:255,160,0:53:0:99	1/1:255,151,0:50:0:99
1	97108427	.	C	T	999	PASS	DP=123;VDB=0.0399;AF1=1;AC1=4;DP4=0,0,71,48;MQ=45;AC=4;AN=4;CSQ=-:-:INTERGENIC	GT:PL:DP:SP:GQ	1/1:255,196,0:65:0:99	1/1:255,160,0:54:0:99
1	98905918	.	T	C	999	PASS	DP=98;VDB=0.0386;AF1=1;AC1=4;DP4=0,0,39,55;MQ=44;AC=4;AN=4;CSQ=-:-:INTERGENIC	GT:PL:DP:SP:GQ	1/1:255,138,0:46:0:99	1/1:255,144,0:48:0:99
1	99407817	.	G	A	999	PASS	DP=115;VDB=0.0402;AF1=1;AC1=4;DP4=0,1,51,55;MQ=24;PV4=1,1,1,1;AC=4;AN=4;MDV=99;PV1=1;PV2=1;QD=0.0112;MSD=58;PV3=1;PV0=1;SB=0.6964;CSQ=-:-:INTERGENIC	GT:PL:DP:SP:GQ	1/1:255,157,0:58:0:99	1/1:255,148,0:49:0:99
1	100712620	.	T	G	999	PASS	DP=100;VDB=0.0389;AF1=1;AC1=4;DP4=0,1,46,48;MQ=45;PV4=1,1,0.026,1;AC=4;AN=4;MDV=99;PV1=1;PV2=0.026;QD=0.0110;MSD=49;PV3=1;PV0=1;SB=0.7194;CSQ=-:-:INTERGENIC	GT:PL:DP:SP:GQ	1/1:255,128,0:49:0:99	1/1:255,138,0:46:0:99
1	101528911	.	C	A	999	PASS	DP=107;VDB=0.0404;AF1=1;AC1=4;DP4=0,0,46,52;MQ=45;AC=4;AN=4;CSQ=-:-:INTERGENIC	GT:PL:DP:SP:GQ	1/1:255,151,0:50:0:99	1/1:255,144,0:48:0:99
1	104522368	.	C	G	999	PASS	DP=107;VDB=0.0402;AF1=1;AC1=4;DP4=0,0,57,42;MQ=45;AC=4;AN=4;CSQ=-:-:INTERGENIC	GT:PL:DP:SP:GQ	1/1:255,144,0:48:0:99	1/1:255,154,0:51:0:99
1	105005596	.	T	A	999	PASS	DP=99;VDB=0.0402;AF1=1;AC1=4;DP4=1,0,60,34;MQ=45;PV4=1,0.33,1,1;AC=4;AN=4;MDV=99;PV1=0.33;PV2=1;QD=0.0106;MSD=50;PV3=1;PV0=1;SB=0.4303;CSQ=-:-:INTERGENIC	GT:PL:DP:SP:GQ	1/1:255,121,0:50:0:99	1/1:255,135,0:45:0:99
1	105224107	.	G	A	999	PASS	DP=95;VDB=0.0396;AF1=1;AC1=4;DP4=1,0,60,29;MQ=45;PV4=1,1,0.11,1;AC=4;AN=4;MDV=99;PV1=1;PV2=0.11;QD=0.0108;MSD=57;PV3=1;PV0=1;SB=0.3689;CSQ=-:-:INTERGENIC	GT:PL:DP:SP:GQ	1/1:255,96,0:33:0:99	1/1:255,147,0:57:0:99
1	112708395	.	G	C	999	PASS	DP=98;VDB=0.0355;AF1=1;AC1=4;DP4=3,1,43,42;MQ=32;PV4=0.62,0.49,1,1;AC=4;AN=4;MDV=99;PV1=0.49;PV2=1;QD=0.0097;MSD=51;PV3=1;PV0=0.62;SB=0.7330;CSQ=-:-:INTERGENIC	GT:PL:DP:SP:GQ	1/1:255,114,0:38:0:99	1/1:255,99,0:51:2:99
1	114969083	.	A	G	999	PASS	DP=57;VDB=0.0391;AF1=1;AC1=4;DP4=0,0,25,21;MQ=43;AC=4;AN=4;CSQ=-:-:INTERGENIC	GT:PL:DP:SP:GQ	1/1:255,66,0:22:0:99	1/1:255,69,0:24:0:99
1	115386229	.	G	A	999	PASS	DP=103;VDB=0.0331;AF1=1;AC1=4;DP4=0,0,44,57;MQ=45;AC=4;AN=4;CSQ=-:-:INTERGENIC	GT:PL:DP:SP:GQ	1/1:255,163,0:54:0:99	1/1:255,141,0:47:0:99
1	116059752	.	G	A	999	PASS	DP=97;VDB=0.0367;AF1=1;AC1=4;DP4=1,0,39,52;MQ=45;PV4=0.43,0.35,0.063,1;AC=4;AN=4;MDV=99;PV1=0.35;PV2=0.063;QD=0.0102;MSD=50;PV3=1;PV0=0.43;SB=0.5660;CSQ=-:-:INTERGENIC	GT:PL:DP:SP:GQ	1/1:255,114,0:50:0:99	1/1:255,123,0:42:0:99
1	116548810	.	C	T	999	PASS	DP=112;VDB=0.0386;AF1=1;AC1=4;DP4=0,1,58,44;MQ=45;PV4=0.44,0.46,0.0071,0.25;AC=4;AN=4;MDV=99;PV1=0.46;PV2=0.0071;QD=0.0104;MSD=52;PV3=0.25;PV0=0.44;SB=0.5720;CSQ=-:-:INTERGENIC	GT:PL:DP:SP:GQ	1/1:255,117,0:51:0:99	1/1:255,157,0:52:0:99
1	116723179	.	A	T	999	PASS	DP=103;VDB=0.0396;AF1=1;AC1=4;DP4=2,0,46,47;MQ=42;PV4=0.49,0.27,0.044,0.17;AC=4;AN=4;MDV=99;PV1=0.27;PV2=0.044;QD=0.0092;MSD=53;PV3=0.17;PV0=0.49;SB=0.8160;CSQ=-:-:INTERGENIC	GT:PL:DP:SP:GQ	1/1:255,89,0:53:3:99	1/1:255,126,0:42:0:99
1	116839864	.	C	T	999	PASS	DP=96;VDB=0.0396;AF1=1;AC1=4;DP4=1,0,39,48;MQ=45;PV4=0.45,0.22,0.013,0.47;AC=4;AN=4;MDV=99;PV1=0.22;PV2=0.013;QD=0.0099;MSD=49;PV3=0.47;PV0=0.45;SB=0.6122;CSQ=-:-:INTERGENIC	GT:PL:DP:SP:GQ	1/1:255,79,0:39:0:99	1/1:255,148,0:49:0:99
1	121081397	.	G	A	999	PASS	DP=103;VDB=0.0401;AF1=1;AC1=4;DP4=0,1,58,38;MQ=45;PV4=0.4,0.37,0.035,0.21;AC=4;AN=4;MDV=99;PV1=0.37;PV2=0.035;QD=0.0102;MSD=53;PV3=0.21;PV0=0.4;SB=0.4958;CSQ=-:-:INTERGENIC	GT:PL:DP:SP:GQ	1/1:255,96,0:44:0:99	1/1:255,160,0:53:0:99
1	121769285	.	G	A	999	PASS	DP=88;VDB=0.0397;AF1=1;AC1=4;DP4=0,1,39,42;MQ=45;PV4=1,0.34,0.012,1;AC=4;AN=4;MDV=99;PV1=0.34;PV2=0.012;QD=0.0098;MSD=45;PV3=1;PV0=1;SB=0.6977;CSQ=-:-:INTERGENIC	GT:PL:DP:SP:GQ	1/1:255,74,0:37:0:99	1/1:255,135,0:45:0:99
1	125201705	.	C	A	999	PASS	DP=61;VDB=0.0377;AF1=1;AC1=4;DP4=0,0,46,14;MQ=45;AC=4;AN=4;CSQ=-:-:INTERGENIC	GT:PL:DP:SP:GQ	1/1:255,87,0:29:0:99	1/1:255,93,0:31:0:99
1	128289071	.	G	A	999	PASS	DP=96;VDB=0.0404;AF1=1;AC1=4;DP4=0,0,55,39;MQ=44;AC=4;AN=4;CSQ=ENSMUST00000094609:ENSMUSG00000049690:INTRONIC+ENSMUST00000112583:ENSMUSG00000049690:INTRONIC+ENSMUST00000160693:ENSMUSG00000049690:INTRONIC+ENSMUST00000161954:ENSMUSG00000049690:INTRONIC+ENSMUST00000162646:ENSMUSG00000049690:INTRONIC+ENSMUST00000162877:ENSMUSG00000049690:INTRONIC+ENSMUST00000163051:ENSMUSG00000049690:INTRONIC	GT:PL:DP:SP:GQ	1/1:255,148,0:49:0:99	1/1:255,135,0:45:0:99
1	128597195	.	A	C	999	PASS	DP=110;VDB=0.0372;AF1=1;AC1=4;DP4=0,0,51,57;MQ=45;AC=4;AN=4;CSQ=ENSMUST00000094609:ENSMUSG00000049690:INTRONIC+ENSMUST00000112583:ENSMUSG00000049690:INTRONIC+ENSMUST00000160693:ENSMUSG00000049690:INTRONIC+ENSMUST00000162646:ENSMUSG00000049690:INTRONIC+ENSMUST00000162647:ENSMUSG00000049690:WITHIN_NON_CODING_GENE,INTRONIC+ENSMUST00000162664:ENSMUSG00000049690:WITHIN_NON_CODING_GENE,INTRONIC	GT:PL:DP:SP:GQ	1/1:255,172,0:57:0:99	1/1:255,154,0:51:0:99
1	132981000	.	C	T	999	PASS	DP=114;VDB=0.0368;AF1=1;AC1=4;DP4=0,0,62,45;MQ=45;AC=4;AN=4;CSQ=ENSMUST00000016672:ENSMUSG00000016528:INTRONIC	GT:PL:DP:SP:GQ	1/1:255,151,0:50:0:99	1/1:255,172,0:57:0:99
1	134226353	.	G	A	999	PASS	DP=99;VDB=0.0394;AF1=1;AC1=4;DP4=0,1,59,37;MQ=44;PV4=0.39,1,0.098,0.22;AC=4;AN=4;MDV=99;PV1=1;PV2=0.098;QD=0.0110;MSD=49;PV3=0.22;PV0=0.39;SB=0.4750;CSQ=ENSMUST00000072177:ENSMUSG00000009772:INTRONIC+ENSMUST00000082125:ENSMUSG00000009772:INTRONIC+ENSMUST00000133246:ENSMUSG00000009772:WITHIN_NON_CODING_GENE,INTRONIC	GT:PL:DP:SP:GQ	1/1:255,124,0:48:0:99	1/1:255,148,0:49:0:99
1	136815274	.	G	A	999	PASS	DP=86;VDB=0.0372;AF1=1;AC1=4;DP4=0,0,40,42;MQ=43;AC=4;AN=4;CSQ=ENSMUST00000045665:ENSMUSG00000073557:INTRONIC+ENSMUST00000086444:ENSMUSG00000073557:INTRONIC+ENSMUST00000132025:ENSMUSG00000073557:WITHIN_NON_CODING_GENE,INTRONIC+ENSMUST00000168381:ENSMUSG00000073557:INTRONIC	GT:PL:DP:SP:GQ	1/1:255,138,0:46:0:99	1/1:255,108,0:36:0:99
1	138766824	.	G	A	999	PASS	DP=101;VDB=0.0355;AF1=1;AC1=4;DP4=0,0,48,49;MQ=44;AC=4;AN=4;CSQ=ENSMUST00000027649:ENSMUSG00000026398:INTRONIC+ENSMUST00000168126:ENSMUSG00000026398:INTRONIC	GT:PL:DP:SP:GQ	1/1:255,129,0:43:0:99	1/1:255,163,0:54:0:99
1	178818786	.	G	C	999	PASS	DP=115;VDB=0.0394;AF1=1;AC1=4;DP4=0,1,65,43;MQ=45;PV4=0.4,0.25,0.033,1;AC=4;AN=4;MDV=99;PV1=0.25;PV2=0.033;QD=0.0106;MSD=63;PV3=1;PV0=0.4;SB=0.5000;CSQ=ENSMUST00000027785:ENSMUSG00000026504:INTRONIC+ENSMUST00000116485:ENSMUSG00000026504:INTRONIC+ENSMUST00000123409:ENSMUSG00000026504:WITHIN_NON_CODING_GENE,NMD_TRANSCRIPT,INTRONIC+ENSMUST00000133305:ENSMUSG00000026504:WITHIN_NON_CODING_GENE,INTRONIC	GT:PL:DP:SP:GQ	1/1:255,152,0:63:0:99	1/1:255,138,0:46:0:99
1	184719433	.	G	C	999	PASS	DP=104;VDB=0.0401;AF1=1;AC1=4;DP4=0,0,47,46;MQ=45;AC=4;AN=4;CSQ=ENSMUST00000048739:ENSMUSG00000038576:INTRONIC+ENSMUST00000085724:ENSMUSG00000038576:INTRONIC+ENSMUST00000153348:ENSMUSG00000038576:INTRONIC+ENSMUST00000155229:ENSMUSG00000038576:WITHIN_NON_CODING_GENE,INTRONIC	GT:PL:DP:SP:GQ	1/1:255,132,0:44:0:99	1/1:255,148,0:49:0:99
1	190633864	.	G	A	999	PASS	DP=84;VDB=0.0396;AF1=1;AC1=4;DP4=0,0,40,42;MQ=45;AC=4;AN=4;CSQ=ENSMUST00000027905:ENSMUSG00000026609:INTRONIC+ENSMUST00000060479:ENSMUSG00000026609:INTRONIC	GT:PL:DP:SP:GQ	1/1:255,144,0:48:0:99	1/1:255,102,0:34:0:99
2	3033708	.	C	A	999	PASS	DP=92;VDB=0.0327;AF1=1;AC1=4;DP4=0,0,48,42;MQ=45;AC=4;AN=4;CSQ=ENSMUST00000062934:ENSMUSG00000050530:UPSTREAM+ENSMUST00000072955:ENSMUSG00000050530:INTRONIC+ENSMUST00000091505:ENSMUSG00000050530:UPSTREAM+ENSMUST00000115099:ENSMUSG00000050530:UPSTREAM	GT:PL:DP:SP:GQ	1/1:255,144,0:48:0:99	1/1:255,126,0:42:0:99
2	3963392	.	G	A	999	PASS	DP=106;VDB=0.0377;AF1=1;AC1=4;DP4=0,0,56,49;MQ=44;AC=4;AN=4;CSQ=ENSMUST00000138735:ENSMUSG00000026657:WITHIN_NON_CODING_GENE,INTRONIC+ENSMUST00000177457:ENSMUSG00000026657:INTRONIC	GT:PL:DP:SP:GQ	1/1:255,135,0:45:0:99	1/1:255,181,0:60:0:99
2	5744037	.	G	A	999	PASS	DP=101;VDB=0.0396;AF1=1;AC1=4;DP4=0,0,51,45;MQ=45;AC=4;AN=4;CSQ=ENSMUST00000043864:ENSMUSG00000039128:INTRONIC+ENSMUST00000100445:ENSMUSG00000039128:INTRONIC+ENSMUST00000124287:ENSMUSG00000039128:WITHIN_NON_CODING_GENE,INTRONIC+ENSMUST00000128467:ENSMUSG00000039128:WITHIN_NON_CODING_GENE,INTRONIC+ENSMUST00000150876:ENSMUSG00000039128:WITHIN_NON_CODING_GENE+ENSMUST00000152519:ENSMUSG00000039128:WI…	GT:PL:DP:SP:GQ	1/1:255,144,0:48:0:99	1/1:255,144,0:48:0:99
2	12828727	.	G	A	331	PASS	DP=34;VDB=0.0377;AF1=1;AC1=4;DP4=2,5,21,6;MQ=26;PV4=0.024,0.0035,1,0.43;AC=4;AN=4;MDV=43;PV1=0.0035;PV2=1;QD=0.0067;MSD=18;PV3=0.43;PV0=0.024;SB=0.2386;CSQ=-:-:INTERGENIC	GT:PL:DP:SP:GQ	1/1:155,21,0:16:11:43	1/1:212,19,0:18:6:41
2	12828802	.	T	A	999	PASS	DP=45;VDB=0.0259;AF1=1;AC1=4;DP4=1,0,28,13;MQ=39;PV4=1,0.4,1,0.16;AC=4;AN=4;MDV=99;PV1=0.4;PV2=1;QD=0.0107;MSD=25;PV3=0.16;PV0=1;SB=0.3621;CSQ=-:-:INTERGENIC	GT:PL:DP:SP:GQ	1/1:255,51,0:17:0:99	1/1:255,61,0:25:0:99
2	21134865	.	G	A	999	PASS	DP=111;VDB=0.0389;AF1=1;AC1=4;DP4=0,0,41,65;MQ=45;AC=4;AN=4;CSQ=ENSMUST00000054591:ENSMUSG00000048550:NON_SYNONYMOUS_CODING:1802:601:R>Q:Grantham,43+ENSMUST00000102951:ENSMUSG00000048550:NON_SYNONYMOUS_CODING:239:80:R>Q:Grantham,43+ENSMUST00000102952:ENSMUSG00000048550:NON_SYNONYMOUS_CODING:239:80:R>Q:Grantham,43+ENSMUST00000114584:ENSMUSG00000048550:5PRIME_UTR+ENSMUST00000138914:ENSMUSG000000485…	GT:PL:DP:SP:GQ	1/1:255,144,0:48:0:99	1/1:255,175,0:58:0:99
2	22465847	.	G	A	999	PASS	DP=105;VDB=0.0379;AF1=1;AC1=4;DP4=0,0,51,46;MQ=37;AC=4;AN=4;CSQ=ENSMUST00000044749:ENSMUSG00000025716:INTRONIC+ENSMUST00000138863:ENSMUSG00000025716:INTRONIC	GT:PL:DP:SP:GQ	1/1:255,138,0:46:0:99	1/1:255,154,0:51:0:99
2	22465848	.	G	A	999	PASS	DP=105;VDB=0.0379;AF1=1;AC1=4;DP4=0,0,50,46;MQ=37;AC=4;AN=4;CSQ=ENSMUST00000044749:ENSMUSG00000025716:INTRONIC+ENSMUST00000138863:ENSMUSG00000025716:INTRONIC	GT:PL:DP:SP:GQ	1/1:255,138,0:46:0:99	1/1:255,151,0:50:0:99
2	22783115	.	A	G	999	PASS	DP=97;VDB=0.0394;AF1=1;AC1=4;DP4=0,0,54,43;MQ=45;AC=4;AN=4;CSQ=ENSMUST00000053729:ENSMUSG00000026784:INTRONIC+ENSMUST00000166475:ENSMUSG00000090924:UPSTREAM	GT:PL:DP:SP:GQ	1/1:255,132,0:44:0:99	1/1:255,160,0:53:0:99
2	26133233	.	G	A	999	PASS	DP=96;VDB=0.0394;AF1=1;AC1=4;DP4=0,0,45,47;MQ=45;AC=4;AN=4;CSQ=ENSMUST00000057224:ENSMUSG00000048038:INTRONIC+ENSMUST00000155409:ENSMUSG00000048038:DOWNSTREAM	GT:PL:DP:SP:GQ	1/1:255,117,0:39:0:99	1/1:255,160,0:53:0:99
2	26779792	.	G	A	999	PASS	DP=109;VDB=0.0381;AF1=1;AC1=4;DP4=0,0,46,59;MQ=45;AC=4;AN=4;CSQ=ENSMUST00000015011:ENSMUSG00000014867:INTRONIC+ENSMUST00000015017:ENSMUSG00000014873:DOWNSTREAM+ENSMUST00000125408:ENSMUSG00000014873:DOWNSTREAM+ENSMUST00000126947:ENSMUSG00000014873:DOWNSTREAM+ENSMUST00000135506:ENSMUSG00000014873:DOWNSTREAM+ENSMUST00000143098:ENSMUSG00000014873:DOWNSTREAM+ENSMUST00000153641:ENSMUSG00000014867:NMD_T…	GT:PL:DP:SP:GQ	1/1:255,144,0:48:0:99	1/1:255,172,0:57:0:99
2	33364682	.	C	T	999	PASS	DP=86;VDB=0.0368;AF1=1;AC1=4;DP4=0,0,45,34;MQ=45;AC=4;AN=4;CSQ=-:-:INTERGENIC	GT:PL:DP:SP:GQ	1/1:255,123,0:41:0:99	1/1:255,114,0:38:0:99
2	39463026	.	A	G	999	PASS	DP=110;VDB=0.0389;AF1=1;AC1=4;DP4=0,0,54,50;MQ=41;AC=4;AN=4;CSQ=-:-:INTERGENIC	GT:PL:DP:SP:GQ	1/1:255,181,0:60:0:99	1/1:255,132,0:44:0:99
2	40188131	.	T	G	999	PASS	DP=88;VDB=0.0399;AF1=1;AC1=4;DP4=0,0,38,47;MQ=45;AC=4;AN=4;CSQ=-:-:INTERGENIC	GT:PL:DP:SP:GQ	1/1:255,132,0:44:0:99	1/1:255,123,0:41:0:99
2	41622960	.	G	A	999	PASS	DP=83;VDB=0.0394;AF1=1;AC1=4;DP4=0,0,44,30;MQ=45;AC=4;AN=4;CSQ=ENSMUST00000052550:ENSMUSG00000049252:INTRONIC+ENSMUST00000138700:ENSMUSG00000049252:WITHIN_NON_CODING_GENE,INTRONIC+ENSMUST00000167270:ENSMUSG00000049252:INTRONIC	GT:PL:DP:SP:GQ	1/1:255,108,0:36:0:99	1/1:255,114,0:38:0:99
2	42196194	.	G	A	999	PASS	DP=120;VDB=0.0377;AF1=1;AC1=4;DP4=0,0,55,60;MQ=45;AC=4;AN=4;CSQ=ENSMUST00000052550:ENSMUSG00000049252:INTRONIC+ENSMUST00000133104:ENSMUSG00000049252:WITHIN_NON_CODING_GENE,INTRONIC+ENSMUST00000138700:ENSMUSG00000049252:WITHIN_NON_CODING_GENE,INTRONIC+ENSMUST00000167270:ENSMUSG00000049252:INTRONIC	GT:PL:DP:SP:GQ	1/1:255,163,0:54:0:99	1/1:255,184,0:61:0:99
2	43512034	.	G	A	999	PASS	DP=103;VDB=0.0346;AF1=1;AC1=4;DP4=1,0,57,41;MQ=26;PV4=1,0.29,1,1;AC=4;AN=4;MDV=99;PV1=0.29;PV2=1;QD=0.0111;MSD=54;PV3=1;PV0=1;SB=0.5431;CSQ=ENSMUST00000028223:ENSMUSG00000026866:INTRONIC+ENSMUST00000100129:ENSMUSG00000026866:INTRONIC+ENSMUST00000112826:ENSMUSG00000026866:INTRONIC	GT:PL:DP:SP:GQ	1/1:255,135,0:45:0:99	1/1:255,145,0:54:0:99
2	44407261	.	C	T	999	PASS	DP=103;VDB=0.0396;AF1=1;AC1=4;DP4=0,0,41,57;MQ=45;AC=4;AN=4;CSQ=-:-:INTERGENIC	GT:PL:DP:SP:GQ	1/1:255,132,0:44:0:99	1/1:255,163,0:54:0:99
2	48864742	.	C	T	999	PASS	DP=114;VDB=0.0404;AF1=1;AC1=4;DP4=0,0,52,52;MQ=45;AC=4;AN=4;CSQ=ENSMUST00000112745:ENSMUSG00000036792:INTRONIC+ENSMUST00000127085:ENSMUSG00000036792:WITHIN_NON_CODING_GENE,INTRONIC+ENSMUST00000142250:ENSMUSG00000036792:WITHIN_NON_CODING_GENE,INTRONIC+ENSMUST00000147023:ENSMUSG00000036792:WITHIN_NON_CODING_GENE,INTRONIC+ENSMUST00000147055:ENSMUSG00000036792:WITHIN_NON_CODING_GENE,INTRONIC+ENSMUST0…	GT:PL:DP:SP:GQ	1/1:255,166,0:55:0:99	1/1:255,148,0:49:0:99
2	55006492	.	A	T	999	PASS	DP=78;VDB=0.0401;AF1=1;AC1=4;DP4=0,0,39,32;MQ=45;AC=4;AN=4;CSQ=-:-:INTERGENIC	GT:PL:DP:SP:GQ	1/1:255,87,0:29:0:99	1/1:255,126,0:42:0:99
2	60524338	.	T	C	999	PASS	DP=109;VDB=0.0394;AF1=1;AC1=4;DP4=0,0,50,53;MQ=45;AC=4;AN=4;CSQ=ENSMUST00000028348:ENSMUSG00000026971:INTRONIC+ENSMUST00000112517:ENSMUSG00000026971:INTRONIC+ENSMUST00000147906:ENSMUSG00000026971:WITHIN_NON_CODING_GENE,INTRONIC	GT:PL:DP:SP:GQ	1/1:255,157,0:52:0:99	1/1:255,154,0:51:0:99
2	66176298	.	C	T	999	PASS	DP=117;VDB=0.0394;AF1=1;AC1=4;DP4=0,0,59,58;MQ=45;AC=4;AN=4;CSQ=ENSMUST00000077489:ENSMUSG00000064329:INTRONIC+ENSMUST00000094951:ENSMUSG00000064329:INTRONIC+ENSMUST00000112366:ENSMUSG00000064329:INTRONIC+ENSMUST00000112371:ENSMUSG00000064329:INTRONIC+ENSMUST00000138910:ENSMUSG00000064329:INTRONIC	GT:PL:DP:SP:GQ	1/1:255,199,0:66:0:99	1/1:255,154,0:51:0:99
2	66221314	.	C	G	999	PASS	DP=113;VDB=0.0404;AF1=1;AC1=4;DP4=0,0,50,57;MQ=45;AC=4;AN=4;CSQ=ENSMUST00000112366:ENSMUSG00000064329:INTRONIC+ENSMUST00000112371:ENSMUSG00000064329:INTRONIC+ENSMUST00000129508:ENSMUSG00000064329:WITHIN_NON_CODING_GENE,INTRONIC+ENSMUST00000138910:ENSMUSG00000064329:INTRONIC	GT:PL:DP:SP:GQ	1/1:255,187,0:62:0:99	1/1:255,132,0:45:0:99
2	68807732	.	A	T	999	PASS	DP=115;VDB=0.0353;AF1=1;AC1=4;DP4=0,0,47,58;MQ=45;AC=4;AN=4;CSQ=ENSMUST00000028426:ENSMUSG00000027035:INTRONIC+ENSMUST00000141498:ENSMUSG00000027035:WITHIN_NON_CODING_GENE,INTRONIC+ENSMUST00000155748:ENSMUSG00000027035:WITHIN_NON_CODING_GENE,INTRONIC+ENSMUST00000175684:ENSMUSG00000027035:WITHIN_NON_CODING_GENE,INTRONIC+ENSMUST00000176018:ENSMUSG00000027035:INTRONIC	GT:PL:DP:SP:GQ	1/1:255,187,0:62:0:99	1/1:255,129,0:43:0:99
2	74473924	.	C	T	999	PASS	DP=88;VDB=0.0401;AF1=1;AC1=4;DP4=0,0,41,42;MQ=45;AC=4;AN=4;CSQ=ENSMUST00000117554:ENSMUSG00000082973:DOWNSTREAM	GT:PL:DP:SP:GQ	1/1:255,141,0:47:0:99	1/1:255,108,0:36:0:99
2	74507304	.	G	T	999	PASS	DP=105;VDB=0.0386;AF1=1;AC1=4;DP4=1,0,44,55;MQ=45;PV4=0.45,0.43,0.018,1;AC=4;AN=4;MDV=99;PV1=0.43;PV2=0.018;QD=0.0106;MSD=59;PV3=1;PV0=0.45;SB=0.6027;CSQ=ENSMUST00000001872:ENSMUSG00000001819:INTRONIC	GT:PL:DP:SP:GQ	1/1:255,142,0:59:0:99	1/1:255,123,0:41:0:99
2	76833178	.	T	C	999	PASS	DP=111;VDB=0.0402;AF1=1;AC1=4;DP4=0,0,47,50;MQ=44;AC=4;AN=4;CSQ=-:-:INTERGENIC	GT:PL:DP:SP:GQ	1/1:255,154,0:51:0:99	1/1:255,138,0:46:0:99
2	82555673	.	T	G	999	PASS	DP=89;VDB=0.0399;AF1=1;AC1=4;DP4=0,0,40,44;MQ=40;AC=4;AN=4;CSQ=-:-:INTERGENIC	GT:PL:DP:SP:GQ	1/1:255,120,0:40:0:99	1/1:255,132,0:44:0:99
2	84804592	.	G	C	999	PASS	DP=99;VDB=0.0401;AF1=1;AC1=4;DP4=0,0,53,38;MQ=45;AC=4;AN=4;CSQ=-:-:INTERGENIC	GT:PL:DP:SP:GQ	1/1:255,138,0:46:0:99	1/1:255,135,0:45:0:99
2	86229235	.	T	G	999	PASS	DP=130;VDB=0.0404;AF1=1;AC1=4;DP4=0,0,62,55;MQ=42;AC=4;AN=4;CSQ=ENSMUST00000102631:ENSMUSG00000075186:UPSTREAM	GT:PL:DP:SP:GQ	1/1:255,196,0:65:0:99	1/1:255,157,0:52:0:99
2	92625440	.	T	A	999	PASS	DP=79;VDB=0.0372;AF1=1;AC1=4;DP4=0,0,33,39;MQ=43;AC=4;AN=4;CSQ=-:-:INTERGENIC	GT:PL:DP:SP:GQ	1/1:255,87,0:29:0:99	1/1:255,129,0:43:0:99
2	98594570	.	C	T	999	PASS	DP=97;VDB=0.0386;AF1=1;AC1=4;DP4=0,1,50,43;MQ=32;PV4=0.47,0.35,1,0.23;AC=4;AN=4;MDV=99;PV1=0.35;PV2=1;QD=0.0111;MSD=48;PV3=0.23;PV0=0.47;SB=0.6471;CSQ=-:-:INTERGENIC	GT:PL:DP:SP:GQ	1/1:255,144,0:48:0:99	1/1:255,122,0:46:0:99
2	109649074	.	T	A	999	PASS	DP=100;VDB=0.0401;AF1=1;AC1=4;DP4=0,0,55,43;MQ=45;AC=4;AN=4;CSQ=-:-:INTERGENIC	GT:PL:DP:SP:GQ	1/1:255,99,0:33:0:99	1/1:255,196,0:65:0:99
2	110482237	.	C	T	999	PASS	DP=114;VDB=0.0364;AF1=1;AC1=4;DP4=0,0,66,47;MQ=45;AC=4;AN=4;CSQ=ENSMUST00000045972:ENSMUSG00000041644:INTRONIC+ENSMUST00000111026:ENSMUSG00000041644:INTRONIC+ENSMUST00000146664:ENSMUSG00000041644:WITHIN_NON_CODING_GENE,INTRONIC	GT:PL:DP:SP:GQ	1/1:255,154,0:51:0:99	1/1:255,187,0:62:0:99
2	110717577	.	A	G	999	PASS	DP=116;VDB=0.0374;AF1=1;AC1=4;DP4=0,0,56,57;MQ=45;AC=4;AN=4;CSQ=ENSMUST00000099622:ENSMUSG00000074968:INTRONIC+ENSMUST00000099623:ENSMUSG00000074968:INTRONIC+ENSMUST00000111019:ENSMUSG00000074968:INTRONIC	GT:PL:DP:SP:GQ	1/1:255,175,0:58:0:99	1/1:255,166,0:55:0:99
2	119506760	.	G	A	999	PASS	DP=106;VDB=0.0399;AF1=1;AC1=4;DP4=0,0,41,54;MQ=45;AC=4;AN=4;CSQ=ENSMUST00000028767:ENSMUSG00000027304:INTRONIC+ENSMUST00000136321:ENSMUSG00000027304:WITHIN_NON_CODING_GENE,INTRONIC	GT:PL:DP:SP:GQ	1/1:255,132,0:44:0:99	1/1:255,154,0:51:0:99
2	124817937	.	T	G	999	PASS	DP=112;VDB=0.0364;AF1=1;AC1=4;DP4=0,0,57,53;MQ=45;AC=4;AN=4;CSQ=-:-:INTERGENIC	GT:PL:DP:SP:GQ	1/1:255,175,0:58:0:99	1/1:255,157,0:52:0:99
2	127061105	.	T	C	999	PASS	DP=96;VDB=0.0404;AF1=1;AC1=4;DP4=0,0,53,34;MQ=37;AC=4;AN=4;CSQ=ENSMUST00000052695:ENSMUSG00000003660:INTRONIC+ENSMUST00000103220:ENSMUSG00000003660:INTRONIC+ENSMUST00000131435:ENSMUSG00000003660:UPSTREAM+ENSMUST00000143481:ENSMUSG00000003660:UPSTREAM	GT:PL:DP:SP:GQ	1/1:255,111,0:37:0:99	1/1:255,151,0:50:0:99
2	127061106	.	G	A	999	PASS	DP=96;VDB=0.0404;AF1=1;AC1=4;DP4=0,1,52,33;MQ=37;PV4=0.4,1,0.026,1;AC=4;AN=4;MDV=99;PV1=1;PV2=0.026;QD=0.0105;MSD=49;PV3=1;PV0=0.4;SB=0.4811;CSQ=ENSMUST00000052695:ENSMUSG00000003660:INTRONIC+ENSMUST00000103220:ENSMUSG00000003660:INTRONIC+ENSMUST00000131435:ENSMUSG00000003660:UPSTREAM+ENSMUST00000143481:ENSMUSG00000003660:UPSTREAM	GT:PL:DP:SP:GQ	1/1:255,111,0:37:0:99	1/1:255,115,0:49:0:99
2	131502461	.	G	T	999	PASS	DP=93;VDB=0.0401;AF1=1;AC1=4;DP4=0,0,47,38;MQ=45;AC=4;AN=4;CSQ=ENSMUST00000138080:ENSMUSG00000086831:WITHIN_NON_CODING_GENE,INTRONIC	GT:PL:DP:SP:GQ	1/1:255,120,0:40:0:99	1/1:255,135,0:45:0:99
2	132608462	.	C	G	999	PASS	DP=79;VDB=0.0342;AF1=1;AC1=4;DP4=0,0,36,42;MQ=45;AC=4;AN=4;CSQ=ENSMUST00000028826:ENSMUSG00000027350:INTRONIC+ENSMUST00000168530:ENSMUSG00000027350:INTRONIC	GT:PL:DP:SP:GQ	1/1:255,132,0:44:0:99	1/1:255,102,0:34:0:99
2	133606851	.	C	T	999	PASS	DP=108;VDB=0.0389;AF1=1;AC1=4;DP4=0,1,59,43;MQ=45;PV4=0.43,1,0.038,0.22;AC=4;AN=4;MDV=99;PV1=1;PV2=0.038;QD=0.0108;MSD=54;PV3=0.22;PV0=0.43;SB=0.5500;CSQ=-:-:INTERGENIC	GT:PL:DP:SP:GQ	1/1:255,133,0:54:0:99	1/1:255,148,0:49:0:99
2	134310599	.	A	G	999	PASS	DP=101;VDB=0.0381;AF1=1;AC1=4;DP4=0,0,36,60;MQ=45;AC=4;AN=4;CSQ=-:-:INTERGENIC	GT:PL:DP:SP:GQ	1/1:255,151,0:50:0:99	1/1:255,138,0:46:0:99
2	135127163	.	T	C	999	PASS	DP=68;VDB=0.0399;AF1=1;AC1=4;DP4=0,2,39,24;MQ=24;PV4=0.16,1,1,0.098;AC=4;AN=4;MDV=99;PV1=1;PV2=1;QD=0.0103;MSD=34;PV3=0.098;PV0=0.16;SB=0.5208;CSQ=ENSMUST00000070724:ENSMUSG00000051177:INTRONIC+ENSMUST00000110116:ENSMUSG00000051177:INTRONIC+ENSMUST00000163224:ENSMUSG00000051177:INTRONIC	GT:PL:DP:SP:GQ	1/1:255,78,0:31:0:99	1/1:239,87,0:34:0:99
2	135703937	.	G	A	999	PASS	DP=105;VDB=0.0374;AF1=1;AC1=4;DP4=0,0,53,46;MQ=45;AC=4;AN=4;CSQ=ENSMUST00000035646:ENSMUSG00000039943:INTRONIC+ENSMUST00000110109:ENSMUSG00000039943:INTRONIC+ENSMUST00000127729:ENSMUSG00000039943:WITHIN_NON_CODING_GENE,INTRONIC+ENSMUST00000134310:ENSMUSG00000039943:INTRONIC+ENSMUST00000137969:ENSMUSG00000039943:WITHIN_NON_CODING_GENE,INTRONIC+ENSMUST00000145076:ENSMUSG00000039943:WITHIN_NON_CODIN…	GT:PL:DP:SP:GQ	1/1:255,163,0:54:0:99	1/1:255,135,0:45:0:99
2	142714354	.	G	A	999	PASS	DP=76;VDB=0.0386;AF1=1;AC1=4;DP4=1,0,28,42;MQ=44;PV4=0.41,1,1,1;AC=4;AN=4;MDV=99;PV1=1;PV2=1;QD=0.0105;MSD=36;PV3=1;PV0=0.41;SB=0.5058;CSQ=ENSMUST00000043589:ENSMUSG00000038844:INTRONIC+ENSMUST00000077077:ENSMUSG00000038844:INTRONIC	GT:PL:DP:SP:GQ	1/1:255,85,0:36:0:99	1/1:255,105,0:35:0:99
2	142887345	.	G	A	999	PASS	DP=93;VDB=0.0389;AF1=1;AC1=4;DP4=0,0,51,40;MQ=44;AC=4;AN=4;CSQ=ENSMUST00000008477:ENSMUSG00000008333:UPSTREAM+ENSMUST00000126763:ENSMUSG00000008333:UPSTREAM+ENSMUST00000127760:ENSMUSG00000008333:UPSTREAM+ENSMUST00000139114:ENSMUSG00000008333:UPSTREAM	GT:PL:DP:SP:GQ	1/1:255,129,0:43:0:99	1/1:255,144,0:48:0:99
2	143173283	.	T	C	999	PASS	DP=82;VDB=0.0379;AF1=1;AC1=4;DP4=0,1,47,31;MQ=44;PV4=0.41,1,0.11,0.31;AC=4;AN=4;MDV=99;PV1=1;PV2=0.11;QD=0.0101;MSD=41;PV3=0.31;PV0=0.41;SB=0.5000;CSQ=ENSMUST00000119735:ENSMUSG00000083787:UPSTREAM	GT:PL:DP:SP:GQ	1/1:255,88,0:41:0:99	1/1:255,114,0:38:0:99
2	151548221	.	A	T	999	PASS	DP=92;VDB=0.0358;AF1=1;AC1=4;DP4=4,1,23,21;MQ=45;PV4=0.36,1,1,1;AC=4;AN=4;MDV=57;PV1=1;PV2=1;QD=0.0044;MSD=27;PV3=1;PV0=0.36;SB=0.7333;CSQ=ENSMUST00000042452:ENSMUSG00000032869:INTRONIC+ENSMUST00000109869:ENSMUSG00000032869:INTRONIC+ENSMUST00000123449:ENSMUSG00000032869:DOWNSTREAM+ENSMUST00000125977:ENSMUSG00000032869:UPSTREAM+ENSMUST00000151656:ENSMUSG00000032869:WITHIN_NON_CODING_GENE,INTRONIC+…	GT:PL:DP:SP:GQ	1/1:255,22,0:27:0:48	1/1:255,31,0:22:3:57
2	153852002	.	C	T	999	PASS	DP=97;VDB=0.0394;AF1=1;AC1=4;DP4=0,0,44,50;MQ=46;AC=4;AN=4;CSQ=-:-:INTERGENIC	GT:PL:DP:SP:GQ	1/1:255,157,0:52:0:99	1/1:255,126,0:42:0:99
2	155003742	.	A	T	999	PASS	DP=108;VDB=0.0379;AF1=1;AC1=4;DP4=0,0,43,61;MQ=45;AN=4;AC=4;CSQ=ENSMUST00000029126:ENSMUSG00000027598:INTRONIC+ENSMUST00000109685:ENSMUSG00000027598:INTRONIC+ENSMUST00000123497:ENSMUSG00000027598:WITHIN_NON_CODING_GENE,INTRONIC+ENSMUST00000138468:ENSMUSG00000027598:DOWNSTREAM+ENSMUST00000142147:ENSMUSG00000027598:WITHIN_NON_CODING_GENE,INTRONIC+ENSMUST00000155360:ENSMUSG00000027598:DOWNSTREAM+ENS…	GT:PL:DP:SP:GQ	1/1:255,144,0:48:0:99	1/1:255,169,0:56:0:99
2	156790675	.	C	T	999	PASS	DP=98;VDB=0.0340;AF1=1;AC1=4;DP4=0,0,58,35;MQ=45;AC=4;AN=4;CSQ=ENSMUST00000069600:ENSMUSG00000027634:INTRONIC+ENSMUST00000072298:ENSMUSG00000027634:INTRONIC+ENSMUST00000109558:ENSMUSG00000027634:INTRONIC+ENSMUST00000126627:ENSMUSG00000027634:WITHIN_NON_CODING_GENE,INTRONIC+ENSMUST00000131955:ENSMUSG00000027634:WITHIN_NON_CODING_GENE,INTRONIC+ENSMUST00000156651:ENSMUSG00000027634:WITHIN_NON_CODING…	GT:PL:DP:SP:GQ	1/1:255,105,0:35:0:99	1/1:255,175,0:58:0:99
2	157352669	.	G	A	999	PASS	DP=89;VDB=0.0399;AF1=1;AC1=4;DP4=0,0,44,42;MQ=45;AC=4;AN=4;CSQ=ENSMUST00000117142:ENSMUSG00000081740:UPSTREAM+ENSMUST00000121060:ENSMUSG00000082329:DOWNSTREAM+ENSMUST00000172543:ENSMUSG00000081740:UPSTREAM	GT:PL:DP:SP:GQ	1/1:255,129,0:43:0:99	1/1:255,129,0:43:0:99
2	161214765	.	C	T	999	PASS	DP=83;VDB=0.0396;AF1=1;AC1=4;DP4=0,0,46,32;MQ=45;AC=4;AN=4;CSQ=-:-:INTERGENIC	GT:PL:DP:SP:GQ	1/1:255,114,0:38:0:99	1/1:255,120,0:40:0:99
2	169806893	.	C	T	999	PASS	DP=101;VDB=0.0401;AF1=1;AC1=4;DP4=0,0,46,54;MQ=45;AC=4;AN=4;CSQ=ENSMUST00000087966:ENSMUSG00000047907:INTRONIC+ENSMUST00000123300:ENSMUSG00000047907:INTRONIC	GT:PL:DP:SP:GQ	1/1:255,163,0:54:0:99	1/1:255,138,0:46:0:99
2	169956747	.	T	C	999	PASS	DP=40;VDB=0.0400;AF1=1;AC1=4;DP4=0,0,27,9;MQ=43;AC=4;AN=4;CSQ=ENSMUST00000063710:ENSMUSG00000052056:UPSTREAM+ENSMUST00000109155:ENSMUSG00000052056:INTRONIC+ENSMUST00000125162:ENSMUSG00000052056:WITHIN_NON_CODING_GENE,INTRONIC+ENSMUST00000149088:ENSMUSG00000052056:UPSTREAM+ENSMUST00000149318:ENSMUSG00000052056:WITHIN_NON_CODING_GENE,INTRONIC	GT:PL:DP:SP:GQ	1/1:255,48,0:16:0:99	1/1:255,60,0:20:0:99
2	171275792	.	A	G	999	PASS	DP=96;VDB=0.0388;AF1=1;AC1=4;DP4=1,0,50,38;MQ=45;PV4=1,1,2.6e-07,0.24;AC=4;AN=4;MDV=99;PV1=1;PV2=2.6e-07;QD=0.0107;MSD=54;PV3=0.24;PV0=1;SB=0.5735;CSQ=-:-:INTERGENIC	GT:PL:DP:SP:GQ	1/1:255,85,0:35:0:99	1/1:255,163,0:54:0:99
2	177247133	.	C	T	999	PASS	DP=100;VDB=0.0379;AF1=1;AC1=4;DP4=0,0,48,47;MQ=42;AC=4;AN=4;CSQ=ENSMUST00000099002:ENSMUSG00000078866:UPSTREAM+ENSMUST00000109049:ENSMUSG00000078866:UPSTREAM+ENSMUST00000120833:ENSMUSG00000083619:DOWNSTREAM+ENSMUST00000169081:ENSMUSG00000083619:DOWNSTREAM	GT:PL:DP:SP:GQ	1/1:255,129,0:43:0:99	1/1:255,157,0:52:0:99
2	178208754	.	C	A	999	PASS	DP=90;VDB=0.0340;AF1=1;AC1=4;DP4=0,1,44,39;MQ=45;PV4=0.48,1,0.043,0.26;AC=4;AN=4;MDV=99;PV1=1;PV2=0.043;QD=0.0107;MSD=45;PV3=0.26;PV0=0.48;SB=0.6667;CSQ=ENSMUST00000042092:ENSMUSG00000039155:INTRONIC+ENSMUST00000108912:ENSMUSG00000039155:INTRONIC	GT:PL:DP:SP:GQ	1/1:255,111,0:45:0:99	1/1:255,117,0:39:0:99
3	5327945	.	T	C	999	PASS	DP=125;VDB=0.0396;AF1=1;AC1=4;DP4=0,0,60,55;MQ=45;AC=4;AN=4;CSQ=ENSMUST00000026284:ENSMUSG00000025255:INTRONIC+ENSMUST00000081955:ENSMUSG00000025255:INTRONIC+ENSMUST00000175641:ENSMUSG00000025255:WITHIN_NON_CODING_GENE,INTRONIC+ENSMUST00000175866:ENSMUSG00000025255:INTRONIC+ENSMUST00000176383:ENSMUSG00000025255:INTRONIC	GT:PL:DP:SP:GQ	1/1:255,175,0:58:0:99	1/1:255,172,0:57:0:99
3	9755370	.	G	A	999	PASS	DP=110;VDB=0.0400;AF1=1;AC1=4;DP4=0,0,53,53;MQ=45;AC=4;AN=4;CSQ=ENSMUST00000108384:ENSMUSG00000027508:INTRONIC+ENSMUST00000160368:ENSMUSG00000089794:UPSTREAM+ENSMUST00000161949:ENSMUSG00000027508:INTRONIC+ENSMUST00000163022:ENSMUSG00000027508:WITHIN_NON_CODING_GENE,INTRONIC	GT:PL:DP:SP:GQ	1/1:255,144,0:48:0:99	1/1:255,175,0:58:0:99
3	13678221	.	C	T	999	PASS	DP=112;VDB=0.0402;AF1=1;AC1=4;DP4=0,0,49,58;MQ=45;AC=4;AN=4;CSQ=-:-:INTERGENIC	GT:PL:DP:SP:GQ	1/1:255,166,0:55:0:99	1/1:255,157,0:52:0:99
3	13735290	.	A	G	999	PASS	DP=105;VDB=0.0381;AF1=1;AC1=4;DP4=0,0,61,40;MQ=45;AC=4;AN=4;CSQ=-:-:INTERGENIC	GT:PL:DP:SP:GQ	1/1:255,144,0:48:0:99	1/1:255,160,0:53:0:99
3	14923120	.	G	A	999	PASS	DP=94;VDB=0.0363;AF1=1;AC1=4;DP4=0,0,44,44;MQ=43;AC=4;AN=4;CSQ=-:-:INTERGENIC	GT:PL:DP:SP:GQ	1/1:255,111,0:37:0:99	1/1:255,154,0:51:0:99
3	15522623	.	C	T	999	PASS	DP=88;VDB=0.0355;AF1=1;AC1=4;DP4=0,0,48,40;MQ=44;AC=4;AN=4;CSQ=ENSMUST00000091319:ENSMUSG00000078781:INTRONIC	GT:PL:DP:SP:GQ	1/1:255,138,0:46:0:99	1/1:255,126,0:42:0:99
3	23136163	.	G	A	999	PASS	DP=118;VDB=0.0366;AF1=1;AC1=4;DP4=0,0,61,53;MQ=45;AC=4;AN=4;CSQ=-:-:INTERGENIC	GT:PL:DP:SP:GQ	1/1:255,151,0:50:0:99	1/1:255,193,0:64:0:99
3	26122262	.	T	G	999	PASS	DP=128;VDB=0.0401;AF1=1;AC1=4;DP4=0,0,51,72;MQ=45;AC=4;AN=4;CSQ=-:-:INTERGENIC	GT:PL:DP:SP:GQ	1/1:255,172,0:57:0:99	1/1:255,199,0:66:0:99
3	31593159	.	C	T	999	PASS	DP=94;VDB=0.0396;AF1=1;AC1=4;DP4=1,0,44,45;MQ=45;PV4=1,0.37,0.017,0.22;AC=4;AN=4;MDV=99;PV1=0.37;PV2=0.017;QD=0.0098;MSD=54;PV3=0.22;PV0=1;SB=0.7337;CSQ=-:-:INTERGENIC	GT:PL:DP:SP:GQ	1/1:255,72,0:36:0:99	1/1:255,163,0:54:0:99
3	34130131	.	C	T	999	PASS	DP=119;VDB=0.0387;AF1=1;AC1=4;DP4=0,0,46,67;MQ=45;AC=4;AN=4;CSQ=ENSMUST00000172560:ENSMUSG00000090828:WITHIN_NON_CODING_GENE,INTRONIC+ENSMUST00000172725:ENSMUSG00000090828:WITHIN_NON_CODING_GENE,INTRONIC+ENSMUST00000173845:ENSMUSG00000090828:WITHIN_NON_CODING_GENE,INTRONIC+ENSMUST00000174785:ENSMUSG00000090828:WITHIN_NON_CODING_GENE,INTRONIC	GT:PL:DP:SP:GQ	1/1:255,175,0:58:0:99	1/1:255,166,0:55:0:99
3	36488048	.	A	G	999	PASS	DP=66;VDB=0.0331;AF1=1;AC1=4;DP4=0,1,37,27;MQ=21;PV4=0.43,0.48,1,1;AC=4;AN=4;MDV=99;PV1=0.48;PV2=1;QD=0.0131;MSD=38;PV3=1;PV0=0.43;SB=0.5526;CSQ=ENSMUST00000040148:ENSMUSG00000037325:INTRONIC+ENSMUST00000108155:ENSMUSG00000037325:INTRONIC+ENSMUST00000108156:ENSMUSG00000037325:INTRONIC	GT:PL:DP:SP:GQ	1/1:200,67,0:27:0:99	1/1:219,114,0:38:0:99
3	36488074	.	T	C	297	PASS	DP=67;VDB=0.0353;AF1=1;AC1=4;DP4=0,0,38,26;MQ=17;AC=4;AN=4;CSQ=ENSMUST00000040148:ENSMUSG00000037325:INTRONIC+ENSMUST00000108155:ENSMUSG00000037325:INTRONIC+ENSMUST00000108156:ENSMUSG00000037325:INTRONIC	GT:PL:DP:SP:GQ	1/1:161,78,0:26:0:99	1/1:172,114,0:38:0:99
3	42494648	.	T	C	999	PASS	DP=101;VDB=0.0402;AF1=1;AC1=4;DP4=0,0,49,38;MQ=45;AC=4;AN=4;CSQ=-:-:INTERGENIC	GT:PL:DP:SP:GQ	1/1:255,123,0:41:0:99	1/1:255,138,0:46:0:99
3	44030240	.	C	T	999	PASS	DP=104;VDB=0.0399;AF1=1;AC1=4;DP4=0,0,46,53;MQ=44;AC=4;AN=4;CSQ=-:-:INTERGENIC	GT:PL:DP:SP:GQ	1/1:255,151,0:50:0:99	1/1:255,148,0:49:0:99
3	50040106	.	C	T	999	PASS	DP=108;VDB=0.0389;AF1=1;AC1=4;DP4=0,0,51,49;MQ=45;AC=4;AN=4;CSQ=-:-:INTERGENIC	GT:PL:DP:SP:GQ	1/1:255,169,0:56:0:99	1/1:255,132,0:44:0:99
3	52972340	.	C	G	999	PASS	DP=74;VDB=0.0374;AF1=1;AC1=4;DP4=0,0,13,38;MQ=46;AC=4;AN=4;CSQ=ENSMUST00000059562:ENSMUSG00000048332:INTRONIC+ENSMUST00000137954:ENSMUSG00000048332:WITHIN_NON_CODING_GENE,INTRONIC+ENSMUST00000147139:ENSMUSG00000048332:INTRONIC	GT:PL:DP:SP:GQ	1/1:255,75,0:25:0:99	1/1:255,78,0:26:0:99
3	54392488	.	G	A	999	PASS	DP=115;VDB=0.0386;AF1=1;AC1=4;DP4=0,0,58,55;MQ=45;AC=4;AN=4;CSQ=-:-:INTERGENIC	GT:PL:DP:SP:GQ	1/1:255,148,0:49:0:99	1/1:255,193,0:64:0:99
4	75860902	.	A	C	204	PASS	DP=19;VDB=0.0214;AF1=1;AC1=4;DP4=0,2,16,0;MQ=27;PV4=0.0065,0.4,1,1;AC=4;AN=4;MDV=41;PV1=0.4;PV2=1;QD=0.0177;MSD=10;PV3=1;PV0=0.0065;SB=0.0490;CSQ=ENSMUST00000050757:ENSMUSG00000028399:INTRONIC+ENSMUST00000072540:ENSMUSG00000028399:INTRONIC+ENSMUST00000084467:ENSMUSG00000028399:WITHIN_NON_CODING_GENE,INTRONIC+ENSMUST00000084471:ENSMUSG00000028399:INTRONIC+ENSMUST00000098005:ENSMUSG00000028399:INTR…	GT:PL:DP:SP:GQ	1/1:125,24,0:8:0:41	1/1:115,13,0:10:17:30
4	75860903	.	T	C	208	PASS	DP=19;VDB=0.0186;AF1=1;AC1=4;DP4=0,2,17,0;MQ=27;PV4=0.0058,0.28,1,1;AC=4;AN=4;MDV=44;PV1=0.28;PV2=1;QD=0.0181;MSD=11;PV3=1;PV0=0.0058;SB=0.0463;CSQ=ENSMUST00000050757:ENSMUSG00000028399:INTRONIC+ENSMUST00000072540:ENSMUSG00000028399:INTRONIC+ENSMUST00000084467:ENSMUSG00000028399:WITHIN_NON_CODING_GENE,INTRONIC+ENSMUST00000084471:ENSMUSG00000028399:INTRONIC+ENSMUST00000098005:ENSMUSG00000028399:IN…	GT:PL:DP:SP:GQ	1/1:125,24,0:8:0:44	1/1:119,16,0:11:17:36
5	4010639	.	C	T	999	PASS	DP=116;VDB=0.0396;AF1=1;AC1=4;DP4=0,0,62,51;MQ=45;AC=4;AN=4;CSQ=ENSMUST00000044492:ENSMUSG00000040407:INTRONIC	GT:PL:DP:SP:GQ	1/1:255,163,0:54:0:99	1/1:255,178,0:59:0:99
5	4099206	.	C	A	999	PASS	DP=80;VDB=0.0366;AF1=1;AC1=4;DP4=0,0,33,41;MQ=44;AC=4;AN=4;CSQ=ENSMUST00000001507:ENSMUSG00000001467:NON_SYNONYMOUS_CODING:670:224:A>S:Grantham,99+ENSMUST00000129448:ENSMUSG00000001467:WITHIN_NON_CODING_GENE,INTRONIC+ENSMUST00000151539:ENSMUSG00000001467:WITHIN_NON_CODING_GENE	GT:PL:DP:SP:GQ	1/1:255,114,0:38:0:99	1/1:255,108,0:36:0:99
5	7983738	.	G	A	999	PASS	DP=81;VDB=0.0381;AF1=1;AC1=4;DP4=3,1,40,36;MQ=35;PV4=0.62,1,1,1;AC=4;AN=4;MDV=99;PV1=1;PV2=1;QD=0.0089;MSD=40;PV3=1;PV0=0.62;SB=0.6768;CSQ=ENSMUST00000115421:ENSMUSG00000012428:DOWNSTREAM	GT:PL:DP:SP:GQ	1/1:255,104,0:40:0:99	1/1:255,78,0:40:2:99
5	11377952	.	A	T	999	PASS	DP=91;VDB=0.0353;AF1=1;AC1=4;DP4=1,8,44,35;MQ=35;PV4=0.014,0.4,1,1;AC=4;AN=4;MDV=99;PV1=0.4;PV2=1;QD=0.0070;MSD=46;PV3=1;PV0=0.014;SB=0.7111;CSQ=ENSMUST00000168407:ENSMUSG00000091823:INTRONIC	GT:PL:DP:SP:GQ	1/1:255,86,0:42:3:99	1/1:255,69,0:46:15:99
5	13356617	.	C	A	999	PASS	DP=97;VDB=0.0381;AF1=1;AC1=4;DP4=0,0,40,57;MQ=45;AC=4;AN=4;CSQ=ENSMUST00000164976:ENSMUSG00000028883:INTRONIC	GT:PL:DP:SP:GQ	1/1:255,141,0:47:0:99	1/1:255,151,0:50:0:99
5	14613913	.	G	A	999	PASS	DP=125;VDB=0.0396;AF1=1;AC1=4;DP4=0,0,61,59;MQ=36;AC=4;AN=4;CSQ=ENSMUST00000030691:ENSMUSG00000061601:INTRONIC+ENSMUST00000071768:ENSMUSG00000061601:INTRONIC+ENSMUST00000115309:ENSMUSG00000061601:INTRONIC	GT:PL:DP:SP:GQ	1/1:255,172,0:57:0:99	1/1:255,190,0:63:0:99
5	17679854	.	G	T	999	PASS	DP=102;VDB=0.0404;AF1=1;AC1=4;DP4=1,0,50,45;MQ=38;PV4=1,0.44,1,1;AC=4;AN=4;MDV=99;PV1=0.44;PV2=1;QD=0.0111;MSD=52;PV3=1;PV0=1;SB=0.6765;CSQ=-:-:INTERGENIC	GT:PL:DP:SP:GQ	1/1:255,132,0:44:0:99	1/1:255,139,0:52:0:99
5	18044472	.	T	C	999	PASS	DP=92;VDB=0.0387;AF1=1;AC1=4;DP4=0,3,48,36;MQ=37;PV4=0.086,1,1,1;AC=4;AN=4;MDV=99;PV1=1;PV2=1;QD=0.0096;MSD=51;PV3=1;PV0=0.086;SB=0.6607;CSQ=-:-:INTERGENIC	GT:PL:DP:SP:GQ	1/1:255,80,0:36:8:99	1/1:255,136,0:51:0:99
5	19611765	.	G	T	999	PASS	DP=93;VDB=0.0372;AF1=1;AC1=4;DP4=0,0,46,43;MQ=45;AC=4;AN=4;CSQ=ENSMUST00000088516:ENSMUSG00000040003:INTRONIC+ENSMUST00000101558:ENSMUSG00000040003:INTRONIC+ENSMUST00000115267:ENSMUSG00000040003:INTRONIC	GT:PL:DP:SP:GQ	1/1:255,120,0:40:0:99	1/1:255,148,0:49:0:99
5	23062925	.	A	T	999	PASS	DP=111;VDB=0.0399;AF1=1;AC1=4;DP4=0,0,56,46;MQ=45;AC=4;AN=4;CSQ=ENSMUST00000088392:ENSMUSG00000062604:INTRONIC+ENSMUST00000171854:ENSMUSG00000062604:INTRONIC+ENSMUST00000171956:ENSMUSG00000062604:INTRONIC	GT:PL:DP:SP:GQ	1/1:255,151,0:50:0:99	1/1:255,157,0:52:0:99
5	31124963	.	C	T	999	PASS	DP=100;VDB=0.0381;AF1=1;AC1=4;DP4=0,0,52,46;MQ=44;AC=4;AN=4;CSQ=ENSMUST00000031058:ENSMUSG00000029166:INTRONIC+ENSMUST00000114724:ENSMUSG00000029166:INTRONIC+ENSMUST00000123334:ENSMUSG00000029166:WITHIN_NON_CODING_GENE,INTRONIC+ENSMUST00000143488:ENSMUSG00000087258:WITHIN_NON_CODING_GENE+ENSMUST00000146459:ENSMUSG00000029166:WITHIN_NON_CODING_GENE,INTRONIC	GT:PL:DP:SP:GQ	1/1:255,148,0:49:0:99	1/1:255,148,0:49:0:99
5	33490278	.	C	T	999	PASS	DP=58;VDB=0.0331;AF1=1;AC1=4;DP4=0,0,47,8;MQ=44;AC=4;AN=4;CSQ=ENSMUST00000011178:ENSMUSG00000011034:INTRONIC+ENSMUST00000164811:ENSMUSG00000011034:INTRONIC	GT:PL:DP:SP:GQ	1/1:255,96,0:32:0:99	1/1:223,69,0:23:0:99
5	34647456	.	C	T	999	PASS	DP=83;VDB=0.0366;AF1=1;AC1=4;DP4=0,0,33,46;MQ=45;AC=4;AN=4;CSQ=-:-:INTERGENIC	GT:PL:DP:SP:GQ	1/1:255,108,0:36:0:99	1/1:255,129,0:43:0:99
5	104517331	.	G	A	999	PASS	DP=91;VDB=0.0402;AF1=1;AC1=4;DP4=0,0,41,45;MQ=45;AC=4;AN=4;CSQ=ENSMUST00000031249:ENSMUSG00000029309:INTRONIC	GT:PL:DP:SP:GQ	1/1:255,157,0:52:0:99	1/1:255,102,0:34:0:99
5	113416648	.	C	T	999	PASS	DP=96;VDB=0.0401;AF1=1;AC1=4;DP4=0,0,34,54;MQ=45;AC=4;AN=4;CSQ=ENSMUST00000065167:ENSMUSG00000042249:INTRONIC+ENSMUST00000165078:ENSMUSG00000042249:INTRONIC	GT:PL:DP:SP:GQ	1/1:255,135,0:45:0:99	1/1:255,126,0:43:0:99
5	115882027	.	C	T	999	PASS	DP=75;VDB=0.0388;AF1=1;AC1=4;DP4=0,0,36,32;MQ=44;AC=4;AN=4;CSQ=ENSMUST00000067168:ENSMUSG00000054256:INTRONIC+ENSMUST00000078701:ENSMUSG00000057354:DOWNSTREAM+ENSMUST00000130849:ENSMUSG00000054256:UPSTREAM+ENSMUST00000131079:ENSMUSG00000054256:WITHIN_NON_CODING_GENE,INTRONIC+ENSMUST00000136586:ENSMUSG00000054256:UPSTREAM+ENSMUST00000139918:ENSMUSG00000054256:UPSTREAM+ENSMUST00000145005:ENSMUSG000…	GT:PL:DP:SP:GQ	1/1:255,114,0:38:0:99	1/1:255,90,0:30:0:99
5	121925922	.	A	T	999	PASS	DP=88;VDB=0.0389;AF1=1;AC1=4;DP4=0,0,45,39;MQ=45;AC=4;AN=4;CSQ=ENSMUST00000031405:ENSMUSG00000029452:INTRONIC+ENSMUST00000060004:ENSMUSG00000029452:INTRONIC+ENSMUST00000078094:ENSMUSG00000029452:WITHIN_NON_CODING_GENE,INTRONIC+ENSMUST00000094357:ENSMUSG00000029452:INTRONIC+ENSMUST00000111794:ENSMUSG00000029452:INTRONIC+ENSMUST00000111795:ENSMUSG00000029452:WITHIN_NON_CODING_GENE,INTRONIC+ENSMUST0…	GT:PL:DP:SP:GQ	1/1:255,129,0:43:0:99	1/1:255,123,0:41:0:99
5	127190737	.	G	T	999	PASS	DP=95;VDB=0.0379;AF1=1;AC1=4;DP4=0,0,52,37;MQ=45;AC=4;AN=4;CSQ=-:-:INTERGENIC	GT:PL:DP:SP:GQ	1/1:255,135,0:45:0:99	1/1:255,132,0:44:0:99
5	131033907	.	C	T	999	PASS	DP=104;VDB=0.0386;AF1=1;AC1=4;DP4=0,0,42,51;MQ=45;AC=4;AN=4;CSQ=ENSMUST00000086029:ENSMUSG00000060371:INTRONIC+ENSMUST00000111287:ENSMUSG00000060371:INTRONIC+ENSMUST00000111288:ENSMUSG00000060371:INTRONIC	GT:PL:DP:SP:GQ	1/1:255,154,0:51:0:99	1/1:255,126,0:42:0:99
5	148868824	.	G	A	999	PASS	DP=99;VDB=0.0399;AF1=1;AC1=4;DP4=0,0,38,43;MQ=45;AC=4;AN=4;CSQ=ENSMUST00000085558:ENSMUSG00000029651:INTRONIC+ENSMUST00000110518:ENSMUSG00000029651:INTRONIC+ENSMUST00000129092:ENSMUSG00000029651:INTRONIC	GT:PL:DP:SP:GQ	1/1:255,117,0:39:0:99	1/1:255,126,0:42:0:99
5	149829893	.	G	A	999	PASS	DP=94;VDB=0.0402;AF1=1;AC1=4;DP4=0,0,47,44;MQ=45;AC=4;AN=4;CSQ=ENSMUST00000133243:ENSMUSG00000085971:UPSTREAM	GT:PL:DP:SP:GQ	1/1:255,117,0:39:0:99	1/1:255,157,0:52:0:99
5	151612212	.	G	T	999	PASS	DP=99;VDB=0.0381;AF1=1;AC1=4;DP4=0,0,51,45;MQ=45;AC=4;AN=4;CSQ=ENSMUST00000016569:ENSMUSG00000034021:3PRIME_UTR+ENSMUST00000038900:ENSMUSG00000034021:3PRIME_UTR+ENSMUST00000132947:ENSMUSG00000034021:WITHIN_NON_CODING_GENE	GT:PL:DP:SP:GQ	1/1:255,126,0:42:0:99	1/1:255,163,0:54:0:99
6	48181781	.	A	G	160	PASS	DP=30;VDB=0.0324;AF1=1;AC1=4;DP4=5,1,9,13;MQ=18;PV4=0.16,0.43,1,0.32;AC=4;AN=4;MDV=36;PV1=0.43;PV2=1;QD=0.0120;MSD=18;PV3=0.32;PV0=0.16;SB=0.5952;CSQ=ENSMUST00000125353:ENSMUSG00000086383:WITHIN_NON_CODING_GENE,INTRONIC	GT:PL:DP:SP:GQ	1/1:107,13,0:10:9:30	1/1:89,19,0:18:2:36
6	65254894	.	C	A	146	PASS	DP=12;VDB=0.0002;AF1=1;AC1=4;DP4=0,0,12,0;MQ=24;AC=4;AN=4;CSQ=-:-:INTERGENIC	GT:PL:DP:SP:GQ	1/1:86,18,0:6:0:38	1/1:96,18,0:6:0:38
6	65254906	.	T	A	146	PASS	DP=12;VDB=0.0002;AF1=1;AC1=4;DP4=0,0,12,0;MQ=24;AC=4;AN=4;CSQ=-:-:INTERGENIC	GT:PL:DP:SP:GQ	1/1:86,18,0:6:0:38	1/1:96,18,0:6:0:38
7	4429452	.	G	A	999	PASS	DP=78;VDB=0.0394;AF1=1;AC1=4;DP4=0,0,36,37;MQ=45;AC=4;AN=4;CSQ=ENSMUST00000013886:ENSMUSG00000019254:DOWNSTREAM+ENSMUST00000086372:ENSMUSG00000006154:INTRONIC+ENSMUST00000124248:ENSMUSG00000019254:DOWNSTREAM+ENSMUST00000127329:ENSMUSG00000019254:DOWNSTREAM+ENSMUST00000128857:ENSMUSG00000019254:DOWNSTREAM+ENSMUST00000153101:ENSMUSG00000019254:DOWNSTREAM+ENSMUST00000163137:ENSMUSG00000006154:NMD_TR…	GT:PL:DP:SP:GQ	1/1:255,90,0:31:0:99	1/1:255,126,0:42:0:99
7	13019974	.	C	A	999	PASS	DP=89;VDB=0.0381;AF1=1;AC1=4;DP4=0,0,49,36;MQ=42;AC=4;AN=4;CSQ=-:-:INTERGENIC	GT:PL:DP:SP:GQ	1/1:255,126,0:42:0:99	1/1:255,129,0:43:0:99
7	14210769	.	A	T	999	PASS	DP=121;VDB=0.0394;AF1=1;AC1=4;DP4=0,0,54,63;MQ=45;AC=4;AN=4;CSQ=ENSMUST00000108524:ENSMUSG00000078799:NON_SYNONYMOUS_CODING:320:107:K>M:Grantham,95+ENSMUST00000108525:ENSMUSG00000078799:NON_SYNONYMOUS_CODING:320:107:K>M:Grantham,95	GT:PL:DP:SP:GQ	1/1:255,181,0:60:0:99	1/1:255,172,0:57:0:99
7	15238779	.	C	T	999	PASS	DP=99;VDB=0.0344;AF1=1;AC1=4;DP4=0,0,44,51;MQ=45;AC=4;AN=4;CSQ=-:-:INTERGENIC	GT:PL:DP:SP:GQ	1/1:255,151,0:50:0:99	1/1:255,135,0:45:0:99
7	15270859	.	T	G	999	PASS	DP=103;VDB=0.0379;AF1=1;AC1=4;DP4=2,6,46,41;MQ=31;PV4=0.16,0.32,1,1;AC=4;AN=4;MDV=99;PV1=0.32;PV2=1;QD=0.0074;MSD=56;PV3=1;PV0=0.16;SB=0.7021;CSQ=-:-:INTERGENIC	GT:PL:DP:SP:GQ	1/1:255,113,0:56:10:99	1/1:255,68,0:39:0:99
7	17162294	.	G	A	999	PASS	DP=92;VDB=0.0394;AF1=1;AC1=4;DP4=0,0,47,41;MQ=44;AC=4;AN=4;CSQ=ENSMUST00000075845:ENSMUSG00000058230:INTRONIC+ENSMUST00000171937:ENSMUSG00000058230:INTRONIC	GT:PL:DP:SP:GQ	1/1:255,129,0:43:0:99	1/1:255,135,0:45:0:99
7	17429020	.	G	A	999	PASS	DP=79;VDB=0.0396;AF1=1;AC1=4;DP4=0,0,38,30;MQ=45;AC=4;AN=4;CSQ=ENSMUST00000019220:ENSMUSG00000030374:DOWNSTREAM+ENSMUST00000086104:ENSMUSG00000041187:SYNONYMOUS_CODING:48:16:G>G+ENSMUST00000108495:ENSMUSG00000030374:DOWNSTREAM+ENSMUST00000131721:ENSMUSG00000030374:DOWNSTREAM+ENSMUST00000168093:ENSMUSG00000041187:SYNONYMOUS_CODING:48:16:G>G	GT:PL:DP:SP:GQ	1/1:255,105,0:35:0:99	1/1:255,99,0:33:0:99
7	19480906	.	A	G	999	PASS	DP=84;VDB=0.0404;AF1=1;AC1=4;DP4=0,0,31,50;MQ=45;AC=4;AN=4;CSQ=ENSMUST00000098780:ENSMUSG00000074358:INTRONIC+ENSMUST00000133506:ENSMUSG00000074358:UPSTREAM+ENSMUST00000135467:ENSMUSG00000074358:NMD_TRANSCRIPT,INTRONIC+ENSMUST00000150065:ENSMUSG00000074358:DOWNSTREAM	GT:PL:DP:SP:GQ	1/1:255,120,0:40:0:99	1/1:255,123,0:41:0:99
7	24714634	.	A	T	999	PASS	DP=106;VDB=0.0404;AF1=1;AC1=4;DP4=0,0,48,50;MQ=45;AC=4;AN=4;CSQ=ENSMUST00000049819:ENSMUSG00000046924:DOWNSTREAM	GT:PL:DP:SP:GQ	1/1:255,132,0:44:0:99	1/1:255,163,0:54:0:99
7	26048801	.	G	A	999	PASS	DP=76;VDB=0.0381;AF1=1;AC1=4;DP4=0,0,50,25;MQ=39;AC=4;AN=4;CSQ=ENSMUST00000169266:ENSMUSG00000005442:UPSTREAM+ENSMUST00000169392:ENSMUSG00000005442:UPSTREAM	GT:PL:DP:SP:GQ	1/1:255,102,0:34:0:99	1/1:255,123,0:41:0:99
7	26048810	.	C	T	999	PASS	DP=80;VDB=0.0396;AF1=1;AC1=4;DP4=0,0,53,24;MQ=39;AC=4;AN=4;CSQ=ENSMUST00000169266:ENSMUSG00000005442:UPSTREAM+ENSMUST00000169392:ENSMUSG00000005442:UPSTREAM	GT:PL:DP:SP:GQ	1/1:255,102,0:34:0:99	1/1:255,129,0:43:0:99
7	27267667	.	C	T	999	PASS	DP=110;VDB=0.0389;AF1=1;AC1=4;DP4=0,0,50,53;MQ=45;AC=4;AN=4;CSQ=-:-:INTERGENIC	GT:PL:DP:SP:GQ	1/1:255,175,0:58:0:99	1/1:255,135,0:45:0:99
7	29644163	.	G	A	999	PASS	DP=54;VDB=0.0216;AF1=1;AC1=4;DP4=0,0,22,28;MQ=44;AC=4;AN=4;CSQ=ENSMUST00000138272:ENSMUSG00000053522:UPSTREAM	GT:PL:DP:SP:GQ	1/1:255,81,0:27:0:99	1/1:255,69,0:23:0:99
7	30719937	.	C	T	999	PASS	DP=84;VDB=0.0386;AF1=1;AC1=4;DP4=0,0,42,35;MQ=45;AC=4;AN=4;CSQ=ENSMUST00000032797:ENSMUSG00000059975:NON_SYNONYMOUS_CODING:1364:455:G>E:Grantham,98+ENSMUST00000078457:ENSMUSG00000059975:INTRONIC+ENSMUST00000085782:ENSMUSG00000059975:DOWNSTREAM+ENSMUST00000108205:ENSMUSG00000059975:NON_SYNONYMOUS_CODING:1364:455:G>E:Grantham,98+ENSMUST00000108211:ENSMUSG00000059975:INTRONIC+ENSMUST00000108212:ENSM…	GT:PL:DP:SP:GQ	1/1:255,114,0:38:0:99	1/1:255,117,0:39:0:99
7	33086389	.	A	T	999	PASS	DP=105;VDB=0.0391;AF1=1;AC1=4;DP4=0,0,45,52;MQ=43;AC=4;AN=4;CSQ=-:-:INTERGENIC	GT:PL:DP:SP:GQ	1/1:255,178,0:59:0:99	1/1:255,114,0:38:0:99
7	34453137	.	G	T	999	PASS	DP=86;VDB=0.0401;AF1=1;AC1=4;DP4=0,0,44,38;MQ=45;AC=4;AN=4;CSQ=-:-:INTERGENIC	GT:PL:DP:SP:GQ	1/1:255,135,0:45:0:99	1/1:255,111,0:37:0:99
7	47163540	.	G	T	999	PASS	DP=107;VDB=0.0368;AF1=1;AC1=4;DP4=0,0,58,45;MQ=45;AC=4;AN=4;CSQ=-:-:INTERGENIC	GT:PL:DP:SP:GQ	1/1:255,132,0:44:0:99	1/1:255,178,0:59:0:99
7	53736356	.	A	G	999	PASS	DP=98;VDB=0.0404;AF1=1;AC1=4;DP4=0,1,42,49;MQ=45;PV4=1,0.28,0.059,0.19;AC=4;AN=4;MDV=99;PV1=0.28;PV2=0.059;QD=0.0102;MSD=48;PV3=0.19;PV0=1;SB=0.6450;CSQ=ENSMUST00000033127:ENSMUSG00000030839:INTRONIC+ENSMUST00000124962:ENSMUSG00000030839:WITHIN_NON_CODING_GENE,INTRONIC+ENSMUST00000156147:ENSMUSG00000030839:WITHIN_NON_CODING_GENE,INTRONIC	GT:PL:DP:SP:GQ	1/1:255,106,0:48:0:99	1/1:255,132,0:44:0:99
7	53994604	.	C	T	999	PASS	DP=96;VDB=0.0379;AF1=1;AC1=4;DP4=0,1,43,44;MQ=44;PV4=1,1,0.11,1;AC=4;AN=4;MDV=99;PV1=1;PV2=0.11;QD=0.0107;MSD=44;PV3=1;PV0=1;SB=0.7333;CSQ=ENSMUST00000128088:ENSMUSG00000074115:DOWNSTREAM	GT:PL:DP:SP:GQ	1/1:255,132,0:44:0:99	1/1:255,108,0:44:0:99
7	54397366	.	C	A	999	PASS	DP=58;VDB=0.0354;AF1=1;AC1=4;DP4=1,1,16,16;MQ=44;PV4=1,1,1,1;AC=4;AN=4;MDV=63;PV1=1;PV2=1;QD=0.0063;MSD=21;PV3=1;PV0=1;SB=0.5000;CSQ=-:-:INTERGENIC	GT:PL:DP:SP:GQ	1/1:255,45,0:21:0:63	1/1:237,13,0:13:0:31
7	55241034	.	T	C	999	PASS	DP=98;VDB=0.0391;AF1=1;AC1=4;DP4=0,0,49,44;MQ=45;AC=4;AN=4;CSQ=ENSMUST00000087092:ENSMUSG00000067173:UPSTREAM	GT:PL:DP:SP:GQ	1/1:255,120,0:40:0:99	1/1:255,160,0:53:0:99
7	58772848	.	C	T	999	PASS	DP=102;VDB=0.0381;AF1=1;AC1=4;DP4=0,0,43,57;MQ=45;AC=4;AN=4;CSQ=ENSMUST00000043944:ENSMUSG00000055489:INTRONIC+ENSMUST00000107597:ENSMUSG00000055489:INTRONIC+ENSMUST00000168925:ENSMUSG00000055489:UPSTREAM	GT:PL:DP:SP:GQ	1/1:255,190,0:63:0:99	1/1:255,111,0:37:0:99
7	59708392	.	C	A	999	PASS	DP=92;VDB=0.0389;AF1=1;AC1=4;DP4=0,0,49,41;MQ=45;AC=4;AN=4;CSQ=-:-:INTERGENIC	GT:PL:DP:SP:GQ	1/1:255,123,0:41:0:99	1/1:255,148,0:49:0:99
7	60619342	.	T	C,A	999	PASS	DP=72;VDB=0.0399;AF1=1;AC1=4;DP4=0,0,20,45;MQ=45;AC=4,0;AN=4;CSQ=-:-:INTERGENIC	GT:PL:DP:SP:GQ	1/1:255,114,0,255,99,255:39:0:99	1/1:255,75,0,253,57,250:26:0:99
7	61002434	.	A	G	999	PASS	DP=57;VDB=0.0384;AF1=1;AC1=4;DP4=0,1,17,13;MQ=43;PV4=0.45,1,0.21,1;AC=4;AN=4;MDV=78;PV1=1;PV2=0.21;QD=0.0107;MSD=20;PV3=1;PV0=0.45;SB=0.5833;CSQ=-:-:INTERGENIC	GT:PL:DP:SP:GQ	1/1:255,41,0:20:0:78	1/1:223,33,0:11:0:70
7	61178756	.	A	G	999	PASS	DP=113;VDB=0.0396;AF1=1;AC1=4;DP4=0,0,55,57;MQ=45;AC=4;AN=4;CSQ=-:-:INTERGENIC	GT:PL:DP:SP:GQ	1/1:255,175,0:58:0:99	1/1:255,163,0:54:0:99
7	61861501	.	G	T	999	PASS	DP=97;VDB=0.0394;AF1=1;AC1=4;DP4=0,0,38,57;MQ=45;AC=4;AN=4;CSQ=-:-:INTERGENIC	GT:PL:DP:SP:GQ	1/1:255,157,0:52:0:99	1/1:255,129,0:43:0:99
7	62752017	.	G	A	999	PASS	DP=71;VDB=0.0288;AF1=1;AC1=4;DP4=0,0,34,34;MQ=45;AC=4;AN=4;CSQ=-:-:INTERGENIC	GT:PL:DP:SP:GQ	1/1:255,87,0:29:0:99	1/1:255,117,0:39:0:99
7	63857624	.	T	A	999	PASS	DP=113;VDB=0.0394;AF1=1;AC1=4;DP4=0,0,50,56;MQ=45;AC=4;AN=4;CSQ=-:-:INTERGENIC	GT:PL:DP:SP:GQ	1/1:255,144,0:48:0:99	1/1:255,175,0:58:0:99
7	68030904	.	G	A	999	PASS	DP=75;VDB=0.0377;AF1=1;AC1=4;DP4=0,0,31,41;MQ=45;AC=4;AN=4;CSQ=-:-:INTERGENIC	GT:PL:DP:SP:GQ	1/1:255,126,0:42:0:99	1/1:255,90,0:30:0:99
7	68451510	.	A	G	999	PASS	DP=95;VDB=0.0389;AF1=1;AC1=4;DP4=0,0,46,44;MQ=45;AC=4;AN=4;CSQ=ENSMUST00000154958:ENSMUSG00000068151:WITHIN_NON_CODING_GENE,INTRONIC	GT:PL:DP:SP:GQ	1/1:255,123,0:41:0:99	1/1:255,144,0:49:0:99
7	68859725	.	G	A	999	PASS	DP=106;VDB=0.0341;AF1=1;AC1=4;DP4=0,0,54,51;MQ=45;AC=4;AN=4;CSQ=-:-:INTERGENIC	GT:PL:DP:SP:GQ	1/1:255,129,0:43:0:99	1/1:255,187,0:62:0:99
7	69379251	.	G	T	999	PASS	DP=93;VDB=0.0404;AF1=1;AC1=4;DP4=0,0,52,33;MQ=46;AC=4;AN=4;CSQ=-:-:INTERGENIC	GT:PL:DP:SP:GQ	1/1:255,123,0:41:0:99	1/1:255,132,0:44:0:99
7	70948567	.	G	T	999	PASS	DP=109;VDB=0.0372;AF1=1;AC1=4;DP4=3,2,42,53;MQ=39;PV4=0.66,0.28,1,1;AC=4;AN=4;MDV=99;PV1=0.28;PV2=1;QD=0.0089;MSD=54;PV3=1;PV0=0.66;SB=0.4977;CSQ=-:-:INTERGENIC	GT:PL:DP:SP:GQ	1/1:255,131,0:54:9:99	1/1:255,97,0:46:2:99
7	74173942	.	C	T	999	PASS	DP=89;VDB=0.0401;AF1=1;AC1=4;DP4=0,0,37,47;MQ=45;AC=4;AN=4;CSQ=ENSMUST00000098382:ENSMUSG00000058145:INTRONIC+ENSMUST00000107478:ENSMUSG00000058145:INTRONIC+ENSMUST00000147880:ENSMUSG00000058145:WITHIN_NON_CODING_GENE,INTRONIC+ENSMUST00000148538:ENSMUSG00000058145:DOWNSTREAM	GT:PL:DP:SP:GQ	1/1:255,126,0:42:0:99	1/1:255,126,0:42:0:99
7	74174930	.	G	T	254	PASS	DP=39;VDB=0.0313;AF1=1;AC1=4;DP4=0,0,7,7;MQ=39;AC=4;AN=4;CSQ=ENSMUST00000098382:ENSMUSG00000058145:INTRONIC+ENSMUST00000107478:ENSMUSG00000058145:INTRONIC+ENSMUST00000147880:ENSMUSG00000058145:WITHIN_NON_CODING_GENE,INTRONIC+ENSMUST00000148538:ENSMUSG00000058145:DOWNSTREAM	GT:PL:DP:SP:GQ	1/1:123,18,0:6:0:40	1/1:167,24,0:8:0:46
7	76327331	.	C	G	999	PASS	DP=102;VDB=0.0386;AF1=1;AC1=4;DP4=0,0,48,49;MQ=45;AC=4;AN=4;CSQ=-:-:INTERGENIC	GT:PL:DP:SP:GQ	1/1:255,148,0:49:0:99	1/1:255,144,0:48:0:99
7	77278489	.	G	T	999	PASS	DP=95;VDB=0.0331;AF1=1;AC1=4;DP4=0,0,47,43;MQ=45;AC=4;AN=4;CSQ=-:-:INTERGENIC	GT:PL:DP:SP:GQ	1/1:255,126,0:42:0:99	1/1:255,144,0:48:0:99
7	81857221	.	A	G	999	PASS	DP=113;VDB=0.0404;AF1=1;AC1=4;DP4=0,0,61,46;MQ=45;AC=4;AN=4;CSQ=-:-:INTERGENIC	GT:PL:DP:SP:GQ	1/1:255,157,0:52:0:99	1/1:255,166,0:55:0:99
7	81873463	.	A	G	999	PASS	DP=98;VDB=0.0374;AF1=1;AC1=4;DP4=0,0,52,39;MQ=46;AC=4;AN=4;CSQ=-:-:INTERGENIC	GT:PL:DP:SP:GQ	1/1:255,151,0:50:0:99	1/1:255,123,0:41:0:99
7	83061225	.	C	T	999	PASS	DP=78;VDB=0.0394;AF1=1;AC1=4;DP4=0,0,38,38;MQ=42;AC=4;AN=4;CSQ=-:-:INTERGENIC	GT:PL:DP:SP:GQ	1/1:255,138,0:46:0:99	1/1:255,90,0:30:0:99
7	91975193	.	A	G	999	PASS	DP=79;VDB=0.0404;AF1=1;AC1=4;DP4=0,0,24,50;MQ=25;AC=4;AN=4;CSQ=-:-:INTERGENIC	GT:PL:DP:SP:GQ	1/1:255,114,0:38:0:99	1/1:219,108,0:36:0:99
7	93384936	.	G	T	999	PASS	DP=102;VDB=0.0399;AF1=1;AC1=4;DP4=0,0,55,39;MQ=44;AC=4;AN=4;CSQ=ENSMUST00000165771:ENSMUSG00000091239:INTRONIC	GT:PL:DP:SP:GQ	1/1:255,117,0:39:0:99	1/1:255,166,0:55:0:99
7	93851089	.	G	T	999	PASS	DP=115;VDB=0.0386;AF1=1;AC1=4;DP4=0,0,57,54;MQ=45;AC=4;AN=4;CSQ=-:-:INTERGENIC	GT:PL:DP:SP:GQ	1/1:255,172,0:57:0:99	1/1:255,163,0:54:0:99
7	96744503	.	C	A	999	PASS	DP=83;VDB=0.0327;AF1=1;AC1=4;DP4=0,0,30,49;MQ=45;AC=4;AN=4;CSQ=-:-:INTERGENIC	GT:PL:DP:SP:GQ	1/1:255,111,0:37:0:99	1/1:255,126,0:42:0:99
7	96755816	.	A	G	999	PASS	DP=88;VDB=0.0379;AF1=1;AC1=4;DP4=0,0,37,48;MQ=45;AC=4;AN=4;CSQ=-:-:INTERGENIC	GT:PL:DP:SP:GQ	1/1:255,132,0:44:0:99	1/1:255,123,0:41:0:99
7	130553543	.	C	T	999	PASS	DP=87;VDB=0.0374;AF1=1;AC1=4;DP4=1,1,33,43;MQ=46;PV4=1,0.17,0.02,1;AC=4;AN=4;MDV=99;PV1=0.17;PV2=0.02;QD=0.0080;MSD=42;PV3=1;PV0=1;SB=0.3864;CSQ=ENSMUST00000033025:ENSMUSG00000030763:INTRONIC	GT:PL:DP:SP:GQ	1/1:255,88,0:42:0:99	1/1:255,71,0:36:0:99
7	131248966	.	G	A	999	PASS	DP=109;VDB=0.0364;AF1=1;AC1=4;DP4=0,0,59,43;MQ=45;AC=4;AN=4;CSQ=ENSMUST00000106437:ENSMUSG00000078591:INTRONIC	GT:PL:DP:SP:GQ	1/1:255,154,0:51:0:99	1/1:255,154,0:51:0:99
7	133381223	.	C	T	999	PASS	DP=75;VDB=0.0361;AF1=1;AC1=4;DP4=0,0,28,41;MQ=45;AC=4;AN=4;CSQ=-:-:INTERGENIC	GT:PL:DP:SP:GQ	1/1:255,114,0:38:0:99	1/1:255,93,0:31:0:99
7	134319559	.	A	T	999	PASS	DP=96;VDB=0.0401;AF1=1;AC1=4;DP4=0,1,52,39;MQ=42;PV4=0.43,0.27,0.12,1;AC=4;AN=4;MDV=99;PV1=0.27;PV2=0.12;QD=0.0103;MSD=50;PV3=1;PV0=0.43;SB=0.5660;CSQ=-:-:INTERGENIC	GT:PL:DP:SP:GQ	1/1:255,112,0:50:0:99	1/1:255,126,0:42:0:99
7	135664174	.	A	G	999	PASS	DP=97;VDB=0.0394;AF1=1;AC1=4;DP4=0,1,41,50;MQ=45;PV4=1,1,0.083,0.18;AC=4;AN=4;MDV=99;PV1=1;PV2=0.083;QD=0.0108;MSD=50;PV3=0.18;PV0=1;SB=0.6176;CSQ=ENSMUST00000033136:ENSMUSG00000030847:UPSTREAM	GT:PL:DP:SP:GQ	1/1:255,104,0:42:0:99	1/1:255,151,0:50:0:99
7	137382259	.	A	G	999	PASS	DP=117;VDB=0.0364;AF1=1;AC1=4;DP4=0,0,54,58;MQ=45;AC=4;AN=4;CSQ=ENSMUST00000068807:ENSMUSG00000030849:INTRONIC+ENSMUST00000106208:ENSMUSG00000030849:INTRONIC+ENSMUST00000106209:ENSMUSG00000030849:INTRONIC+ENSMUST00000117073:ENSMUSG00000030849:INTRONIC+ENSMUST00000117089:ENSMUSG00000030849:INTRONIC+ENSMUST00000117357:ENSMUSG00000030849:INTRONIC+ENSMUST00000117691:ENSMUSG00000030849:INTRONIC+ENSMUS…	GT:PL:DP:SP:GQ	1/1:255,172,0:57:0:99	1/1:255,166,0:55:0:99
7	138125380	.	G	A	999	PASS	DP=80;VDB=0.0356;AF1=1;AC1=4;DP4=0,0,29,51;MQ=45;AC=4;AN=4;CSQ=ENSMUST00000006367:ENSMUSG00000006205:INTRONIC+ENSMUST00000124096:ENSMUSG00000030849:INTRONIC+ENSMUST00000140741:ENSMUSG00000006205:WITHIN_NON_CODING_GENE,INTRONIC+ENSMUST00000150717:ENSMUSG00000006205:DOWNSTREAM+ENSMUST00000150905:ENSMUSG00000006205:UPSTREAM+ENSMUST00000153290:ENSMUSG00000006205:WITHIN_NON_CODING_GENE,INTRONIC	GT:PL:DP:SP:GQ	1/1:255,117,0:39:0:99	1/1:255,123,0:41:0:99
7	142293735	.	G	A	999	PASS	DP=97;VDB=0.0404;AF1=1;AC1=4;DP4=0,0,43,50;MQ=45;AC=4;AN=4;CSQ=ENSMUST00000084488:ENSMUSG00000058325:INTRONIC	GT:PL:DP:SP:GQ	1/1:255,138,0:46:0:99	1/1:255,141,0:47:0:99
7	145941375	.	C	T	999	PASS	DP=90;VDB=0.0401;AF1=1;AC1=4;DP4=0,0,48,37;MQ=45;AC=4;AN=4;CSQ=-:-:INTERGENIC	GT:PL:DP:SP:GQ	1/1:255,132,0:44:0:99	1/1:255,123,0:41:0:99
7	146180367	.	C	A	300	PASS	DP=29;VDB=0.0188;AF1=1;AC1=4;DP4=0,0,2,20;MQ=44;AC=4;AN=4;CSQ=ENSMUST00000068273:ENSMUSG00000056856:UPSTREAM+ENSMUST00000106111:ENSMUSG00000056856:INTRONIC+ENSMUST00000166163:ENSMUSG00000056856:INTRONIC	GT:PL:DP:SP:GQ	1/1:136,21,0:7:0:47	1/1:200,45,0:15:0:71
7	146682730	.	G	T	999	PASS	DP=116;VDB=0.0329;AF1=1;AC1=4;DP4=0,0,69,44;MQ=45;AC=4;AN=4;CSQ=ENSMUST00000026550:ENSMUSG00000025477:INTRONIC+ENSMUST00000097975:ENSMUSG00000025477:INTRONIC+ENSMUST00000106098:ENSMUSG00000025477:INTRONIC+ENSMUST00000131781:ENSMUSG00000025477:WITHIN_NON_CODING_GENE,INTRONIC+ENSMUST00000138183:ENSMUSG00000025477:WITHIN_NON_CODING_GENE,INTRONIC	GT:PL:DP:SP:GQ	1/1:255,160,0:53:0:99	1/1:255,181,0:60:0:99
7	150396312	.	C	T	999	PASS	DP=98;VDB=0.0404;AF1=1;AC1=4;DP4=0,0,52,43;MQ=45;AC=4;AN=4;CSQ=ENSMUST00000009689:ENSMUSG00000009545:INTRONIC+ENSMUST00000105918:ENSMUSG00000009545:INTRONIC+ENSMUST00000165908:ENSMUSG00000009545:INTRONIC	GT:PL:DP:SP:GQ	1/1:255,117,0:39:0:99	1/1:255,169,0:56:0:99
8	24445498	.	A	G	999	PASS	DP=102;VDB=0.0404;AF1=1;AC1=4;DP4=0,0,47,50;MQ=44;AC=4;AN=4;CSQ=-:-:INTERGENIC	GT:PL:DP:SP:GQ	1/1:255,163,0:54:0:99	1/1:255,129,0:43:0:99
8	25404712	.	G	A	999	PASS	DP=86;VDB=0.0388;AF1=1;AC1=4;DP4=0,0,35,47;MQ=44;AC=4;AN=4;CSQ=-:-:INTERGENIC	GT:PL:DP:SP:GQ	1/1:255,108,0:36:0:99	1/1:255,138,0:46:0:99
8	26418129	.	G	A	999	PASS	DP=97;VDB=0.0377;AF1=1;AC1=4;DP4=1,0,47,45;MQ=45;PV4=1,1,0.028,1;AC=4;AN=4;MDV=99;PV1=1;PV2=0.028;QD=0.0106;MSD=49;PV3=1;PV0=1;SB=0.7188;CSQ=-:-:INTERGENIC	GT:PL:DP:SP:GQ	1/1:255,105,0:44:0:99	1/1:255,148,0:49:0:99
8	27353051	.	G	T	999	PASS	DP=115;VDB=0.0341;AF1=1;AC1=4;DP4=0,0,65,47;MQ=45;AC=4;AN=4;CSQ=ENSMUST00000157356:ENSMUSG00000087981:UPSTREAM	GT:PL:DP:SP:GQ	1/1:255,144,0:48:0:99	1/1:255,193,0:64:0:99
8	29817608	.	C	T	999	PASS	DP=70;VDB=0.0342;AF1=1;AC1=4;DP4=0,0,28,33;MQ=37;AC=4;AN=4;CSQ=ENSMUST00000078597:ENSMUSG00000063626:INTRONIC+ENSMUST00000166334:ENSMUSG00000063626:INTRONIC+ENSMUST00000167267:ENSMUSG00000063626:INTRONIC+ENSMUST00000168630:ENSMUSG00000063626:INTRONIC	GT:PL:DP:SP:GQ	1/1:255,72,0:24:0:99	1/1:255,111,0:37:0:99
8	33816496	.	C	T	999	PASS	DP=94;VDB=0.0396;AF1=1;AC1=4;DP4=0,0,42,46;MQ=45;AC=4;AN=4;CSQ=-:-:INTERGENIC	GT:PL:DP:SP:GQ	1/1:255,129,0:43:0:99	1/1:255,135,0:45:0:99
8	36520958	.	A	T	999	PASS	DP=114;VDB=0.0381;AF1=1;AC1=4;DP4=0,0,56,54;MQ=45;AC=4;AN=4;CSQ=-:-:INTERGENIC	GT:PL:DP:SP:GQ	1/1:255,169,0:56:0:99	1/1:255,163,0:54:0:99
8	41228937	.	G	A	999	PASS	DP=102;VDB=0.0396;AF1=1;AC1=4;DP4=0,0,68,32;MQ=37;AC=4;AN=4;CSQ=-:-:INTERGENIC	GT:PL:DP:SP:GQ	1/1:255,157,0:52:0:99	1/1:255,144,0:48:0:99
8	43749468	.	T	G	999	PASS	DP=114;VDB=0.0401;AF1=1;AC1=4;DP4=0,0,39,69;MQ=44;AC=4;AN=4;CSQ=-:-:INTERGENIC	GT:PL:DP:SP:GQ	1/1:255,141,0:47:0:99	1/1:255,184,0:61:0:99
8	46898901	.	G	C	999	PASS	DP=116;VDB=0.0361;AF1=1;AC1=4;DP4=0,0,57,56;MQ=45;AC=4;AN=4;CSQ=ENSMUST00000037085:ENSMUSG00000031626:INTRONIC+ENSMUST00000067065:ENSMUSG00000031626:INTRONIC+ENSMUST00000067107:ENSMUSG00000031626:INTRONIC+ENSMUST00000098788:ENSMUSG00000031626:INTRONIC+ENSMUST00000125295:ENSMUSG00000031626:INTRONIC+ENSMUST00000130011:ENSMUSG00000031626:INTRONIC+ENSMUST00000132139:ENSMUSG00000031626:INTRONIC+ENSMUS…	GT:PL:DP:SP:GQ	1/1:255,160,0:53:0:99	1/1:255,181,0:60:0:99
8	47759462	.	A	G	999	PASS	DP=33;VDB=0.0125;AF1=1;AC1=4;DP4=0,0,6,23;MQ=41;AC=4;AN=4;CSQ=-:-:INTERGENIC	GT:PL:DP:SP:GQ	1/1:255,42,0:14:0:87	1/1:255,45,0:15:0:90
8	49309077	.	A	G	999	PASS	DP=97;VDB=0.0389;AF1=1;AC1=4;DP4=0,0,46,50;MQ=45;AC=4;AN=4;CSQ=ENSMUST00000033965:ENSMUSG00000031561:DOWNSTREAM+ENSMUST00000110348:ENSMUSG00000031561:DOWNSTREAM+ENSMUST00000129821:ENSMUSG00000031561:DOWNSTREAM	GT:PL:DP:SP:GQ	1/1:255,129,0:43:0:99	1/1:255,160,0:53:0:99
8	51300222	.	C	T	999	PASS	DP=108;VDB=0.0364;AF1=1;AC1=4;DP4=0,0,50,57;MQ=45;AC=4;AN=4;CSQ=-:-:INTERGENIC	GT:PL:DP:SP:GQ	1/1:255,129,0:43:0:99	1/1:255,193,0:64:0:99
8	54575963	.	C	T	999	PASS	DP=110;VDB=0.0401;AF1=1;AC1=4;DP4=0,0,48,56;MQ=45;AC=4;AN=4;CSQ=ENSMUST00000158443:ENSMUSG00000089068:UPSTREAM	GT:PL:DP:SP:GQ	1/1:255,148,0:49:0:99	1/1:255,166,0:55:0:99
8	55495618	.	C	A	999	PASS	DP=108;VDB=0.0396;AF1=1;AC1=4;DP4=0,0,43,58;MQ=45;AC=4;AN=4;CSQ=-:-:INTERGENIC	GT:PL:DP:SP:GQ	1/1:255,138,0:46:0:99	1/1:255,166,0:55:0:99
8	57971488	.	C	T	999	PASS	DP=101;VDB=0.0378;AF1=1;AC1=4;DP4=0,0,45,51;MQ=44;AC=4;AN=4;CSQ=-:-:INTERGENIC	GT:PL:DP:SP:GQ	1/1:255,144,0:48:0:99	1/1:255,144,0:48:0:99
8	62293883	.	A	T	999	PASS	DP=86;VDB=0.0404;AF1=1;AC1=4;DP4=1,0,38,40;MQ=46;PV4=0.49,1,0.038,1;AC=4;AN=4;MDV=99;PV1=1;PV2=0.038;QD=0.0101;MSD=46;PV3=1;PV0=0.49;SB=0.7134;CSQ=-:-:INTERGENIC	GT:PL:DP:SP:GQ	1/1:255,138,0:46:0:99	1/1:255,71,0:33:0:99
8	62749786	.	C	G	999	PASS	DP=92;VDB=0.0356;AF1=1;AC1=4;DP4=0,0,45,42;MQ=45;AC=4;AN=4;CSQ=-:-:INTERGENIC	GT:PL:DP:SP:GQ	1/1:255,129,0:43:0:99	1/1:255,132,0:44:0:99
8	63139487	.	C	T	999	PASS	DP=102;VDB=0.0374;AF1=1;AC1=4;DP4=0,0,51,43;MQ=45;AC=4;AN=4;CSQ=ENSMUST00000034066:ENSMUSG00000031647:INTRONIC+ENSMUST00000160719:ENSMUSG00000031647:INTRONIC+ENSMUST00000161421:ENSMUSG00000031647:INTRONIC+ENSMUST00000161702:ENSMUSG00000031647:INTRONIC	GT:PL:DP:SP:GQ	1/1:255,138,0:46:0:99	1/1:255,144,0:48:0:99
8	67594860	.	A	G	999	PASS	DP=113;VDB=0.0354;AF1=1;AC1=4;DP4=0,0,46,65;MQ=45;AC=4;AN=4;CSQ=ENSMUST00000098716:ENSMUSG00000074302:UPSTREAM	GT:PL:DP:SP:GQ	1/1:255,157,0:52:0:99	1/1:255,178,0:59:0:99
8	68850820	.	T	C	999	PASS	DP=109;VDB=0.0394;AF1=1;AC1=4;DP4=0,0,56,47;MQ=45;AC=4;AN=4;CSQ=ENSMUST00000072482:ENSMUSG00000036469:INTRONIC+ENSMUST00000098708:ENSMUSG00000036469:INTRONIC+ENSMUST00000110255:ENSMUSG00000036469:INTRONIC+ENSMUST00000110256:ENSMUSG00000036469:INTRONIC+ENSMUST00000110258:ENSMUSG00000036469:INTRONIC+ENSMUST00000110259:ENSMUSG00000036469:INTRONIC+ENSMUST00000152320:ENSMUSG00000036469:WITHIN_NON_CODI…	GT:PL:DP:SP:GQ	1/1:255,144,0:48:0:99	1/1:255,166,0:55:0:99
8	72411414	.	C	A	999	PASS	DP=54;VDB=0.0379;AF1=1;AC1=4;DP4=0,0,22,26;MQ=44;AC=4;AN=4;CSQ=ENSMUST00000057831:ENSMUSG00000044006:5PRIME_UTR+ENSMUST00000152456:ENSMUSG00000048967:DOWNSTREAM+ENSMUST00000152938:ENSMUSG00000048967:DOWNSTREAM	GT:PL:DP:SP:GQ	1/1:255,60,0:20:0:99	1/1:255,84,0:28:0:99
8	73559650	.	G	A	999	PASS	DP=98;VDB=0.0355;AF1=1;AC1=4;DP4=0,0,41,56;MQ=23;AC=4;AN=4;CSQ=-:-:INTERGENIC	GT:PL:DP:SP:GQ	1/1:255,160,0:53:0:99	1/1:255,132,0:44:0:99
8	74613544	.	T	C	286	PASS	DP=26;VDB=0.0245;AF1=1;AC1=4;DP4=0,0,13,11;MQ=25;AC=4;AN=4;CSQ=-:-:INTERGENIC	GT:PL:DP:SP:GQ	1/1:178,39,0:13:0:76	1/1:144,33,0:11:0:70
8	75964865	.	T	A	999	PASS	DP=102;VDB=0.0388;AF1=1;AC1=4;DP4=0,0,48,50;MQ=45;AC=4;AN=4;CSQ=-:-:INTERGENIC	GT:PL:DP:SP:GQ	1/1:255,148,0:49:0:99	1/1:255,148,0:49:0:99
8	78256144	.	T	G	999	PASS	DP=118;VDB=0.0361;AF1=1;AC1=4;DP4=3,2,49,59;MQ=35;PV4=0.66,1,1,1;AC=4;AN=4;MDV=99;PV1=1;PV2=1;QD=0.0092;MSD=57;PV3=1;PV0=0.66;SB=0.5208;CSQ=ENSMUST00000034033:ENSMUSG00000031620:INTRONIC+ENSMUST00000121983:ENSMUSG00000031620:INTRONIC	GT:PL:DP:SP:GQ	1/1:255,140,0:57:0:99	1/1:255,124,0:56:0:99
8	79946807	.	G	A	999	PASS	DP=92;VDB=0.0374;AF1=1;AC1=4;DP4=0,0,37,46;MQ=46;AC=4;AN=4;CSQ=ENSMUST00000035678:ENSMUSG00000037148:INTRONIC+ENSMUST00000076316:ENSMUSG00000037148:INTRONIC+ENSMUST00000081524:ENSMUSG00000037148:INTRONIC	GT:PL:DP:SP:GQ	1/1:255,114,0:38:0:99	1/1:255,135,0:45:0:99
8	80681958	.	T	A	999	PASS	DP=74;VDB=0.0318;AF1=1;AC1=4;DP4=0,0,25,45;MQ=45;AC=4;AN=4;CSQ=-:-:INTERGENIC	GT:PL:DP:SP:GQ	1/1:255,102,0:34:0:99	1/1:255,108,0:36:0:99
8	85130913	.	G	T	999	PASS	DP=117;VDB=0.0396;AF1=1;AC1=4;DP4=0,0,54,53;MQ=45;AC=4;AN=4;CSQ=-:-:INTERGENIC	GT:PL:DP:SP:GQ	1/1:255,157,0:52:0:99	1/1:255,166,0:55:0:99
8	86137900	.	T	A	999	PASS	DP=90;VDB=0.0361;AF1=1;AC1=4;DP4=0,0,43,46;MQ=44;AC=4;AN=4;CSQ=ENSMUST00000005620:ENSMUSG00000005483:DOWNSTREAM+ENSMUST00000171746:ENSMUSG00000005483:DOWNSTREAM	GT:PL:DP:SP:GQ	1/1:255,123,0:41:0:99	1/1:255,144,0:48:0:99
8	95275006	.	G	T	999	PASS	DP=104;VDB=0.0344;AF1=1;AC1=4;DP4=0,0,49,51;MQ=45;AC=4;AN=4;CSQ=-:-:INTERGENIC	GT:PL:DP:SP:GQ	1/1:255,163,0:54:0:99	1/1:255,138,0:46:0:99
8	95839742	.	G	A	999	PASS	DP=92;VDB=0.0400;AF1=1;AC1=4;DP4=0,0,38,47;MQ=45;AC=4;AN=4;CSQ=ENSMUST00000044602:ENSMUSG00000057074:INTRONIC	GT:PL:DP:SP:GQ	1/1:255,99,0:33:0:99	1/1:255,157,0:52:0:99
8	96555753	.	G	T	999	PASS	DP=97;VDB=0.0379;AF1=1;AC1=4;DP4=0,0,41,41;MQ=44;AC=4;AN=4;CSQ=ENSMUST00000034204:ENSMUSG00000031754:INTRONIC	GT:PL:DP:SP:GQ	1/1:255,132,0:44:0:99	1/1:255,114,0:38:0:99
8	98581115	.	C	A	999	PASS	DP=103;VDB=0.0404;AF1=1;AC1=4;DP4=2,0,32,62;MQ=45;PV4=0.12,1,1,1;AC=4;AN=4;MDV=99;PV1=1;PV2=1;QD=0.0097;MSD=50;PV3=1;PV0=0.12;SB=0.4365;CSQ=-:-:INTERGENIC	GT:PL:DP:SP:GQ	1/1:255,115,0:50:0:99	1/1:255,121,0:46:0:99
8	100664558	.	G	T	999	PASS	DP=71;VDB=0.0372;AF1=1;AC1=4;DP4=0,0,38,31;MQ=41;AC=4;AN=4;CSQ=-:-:INTERGENIC	GT:PL:DP:SP:GQ	1/1:255,105,0:35:0:99	1/1:255,102,0:34:0:99
8	101768574	.	T	C	999	PASS	DP=106;VDB=0.0402;AF1=1;AC1=4;DP4=0,0,56,44;MQ=45;AC=4;AN=4;CSQ=ENSMUST00000093249:ENSMUSG00000036510:INTRONIC+ENSMUST00000126895:ENSMUSG00000036510:WITHIN_NON_CODING_GENE,INTRONIC+ENSMUST00000128860:ENSMUSG00000036510:INTRONIC+ENSMUST00000142129:ENSMUSG00000036510:INTRONIC+ENSMUST00000142475:ENSMUSG00000036510:INTRONIC+ENSMUST00000145601:ENSMUSG00000036510:NMD_TRANSCRIPT,INTRONIC+ENSMUST00000155…	GT:PL:DP:SP:GQ	1/1:255,163,0:54:0:99	1/1:255,138,0:46:0:99
8	103396563	.	G	T	999	PASS	DP=85;VDB=0.0353;AF1=1;AC1=4;DP4=1,0,22,34;MQ=44;PV4=0.4,0.34,1,0.32;AC=4;AN=4;MDV=99;PV1=0.34;PV2=1;QD=0.0098;MSD=29;PV3=0.32;PV0=0.4;SB=0.4929;CSQ=-:-:INTERGENIC	GT:PL:DP:SP:GQ	1/1:255,58,0:29:0:99	1/1:255,84,0:28:0:99
9	3034205	.	A	C,T	69.1	PASS	DP=43;VDB=0.0007;AF1=1;AC1=4;DP4=1,7,28,7;MQ=11;PV4=0.00071,1,1,1;AC=4,0;AN=4;MDV=47;PV1=1;PV2=1;QD=0.0219;MSD=25;PV3=1;PV0=0.00071;SB=0.2414;CSQ=ENSMUST00000099035:ENSMUSG00000074558:UPSTREAM+ENSMUST00000099042:ENSMUSG00000091599:DOWNSTREAM+ENSMUST00000099056:ENSMUSG00000061971:DOWNSTREAM+ENSMUST00000135951:ENSMUSG00000087580:WITHIN_NON_CODING_GENE,INTRONIC+ENSMUST00000155807:ENSMUSG00000087580:…	GT:PL:DP:SP:GQ	1/1:73,26,0,70,36,66:25:20:47	1/1:32,17,0,40,31,32:18:14:38
9	9027909	.	A	C	999	PASS	DP=95;VDB=0.0374;AF1=1;AC1=4;DP4=0,0,36,53;MQ=45;AC=4;AN=4;CSQ=ENSMUST00000093893:ENSMUSG00000050730:INTRONIC	GT:PL:DP:SP:GQ	1/1:255,138,0:46:0:99	1/1:255,126,0:43:0:99
9	10433621	.	A	C	999	PASS	DP=82;VDB=0.0379;AF1=1;AC1=4;DP4=0,1,24,28;MQ=41;PV4=1,1,1,0.28;AC=4;AN=4;MDV=99;PV1=1;PV2=1;QD=0.0105;MSD=29;PV3=0.28;PV0=1;SB=0.6466;CSQ=ENSMUST00000160216:ENSMUSG00000039488:INTRONIC+ENSMUST00000162484:ENSMUSG00000039488:INTRONIC	GT:PL:DP:SP:GQ	1/1:255,56,0:24:0:99	1/1:255,87,0:29:0:99
9	10962785	.	G	A	999	PASS	DP=106;VDB=0.0401;AF1=1;AC1=4;DP4=0,0,53,50;MQ=45;AC=4;AN=4;CSQ=-:-:INTERGENIC	GT:PL:DP:SP:GQ	1/1:255,163,0:54:0:99	1/1:255,148,0:49:0:99
9	11234814	.	T	C	999	PASS	DP=113;VDB=0.0402;AF1=1;AC1=4;DP4=0,0,52,52;MQ=45;AC=4;AN=4;CSQ=-:-:INTERGENIC	GT:PL:DP:SP:GQ	1/1:255,126,0:42:0:99	1/1:255,187,0:62:0:99
9	37830043	.	T	C	63.1	PASS	DP=27;VDB=0.0377;AF1=1;AC1=4;DP4=0,1,0,17;MQ=17;PV4=1,0.041,0.31,0.4;AC=4;AN=4;MDV=41;PV1=0.041;PV2=0.31;QD=0.0433;MSD=10;PV3=0.4;PV0=1;SB=0.0417;CSQ=ENSMUST00000072974:ENSMUSG00000062841:UPSTREAM	GT:PL:DP:SP:GQ	1/1:49,13,0:10:0:30	1/1:50,24,0:8:0:41
10	4049538	.	C	T	999	PASS	DP=86;VDB=0.0379;AF1=1;AC1=4;DP4=0,0,37,46;MQ=45;AC=4;AN=4;CSQ=-:-:INTERGENIC	GT:PL:DP:SP:GQ	1/1:255,111,0:37:0:99	1/1:255,138,0:46:0:99
10	7231175	.	C	G	100	PASS	DP=24;VDB=0.0028;AF1=1;AC1=4;DP4=0,0,15,2;MQ=16;AC=4;AN=4;CSQ=ENSMUST00000095874:ENSMUSG00000071434:UPSTREAM	GT:PL:DP:SP:GQ	1/1:41,21,0:7:0:46	1/1:95,30,0:10:0:55
10	11056154	.	C	T	999	PASS	DP=115;VDB=0.0368;AF1=1;AC1=4;DP4=0,0,56,50;MQ=45;AC=4;AN=4;CSQ=-:-:INTERGENIC	GT:PL:DP:SP:GQ	1/1:255,144,0:48:0:99	1/1:255,175,0:58:0:99
10	14978446	.	C	T	999	PASS	DP=126;VDB=0.0400;AF1=1;AC1=4;DP4=0,0,66,49;MQ=45;AC=4;AN=4;CSQ=-:-:INTERGENIC	GT:PL:DP:SP:GQ	1/1:255,187,0:62:0:99	1/1:255,160,0:53:0:99
10	15311021	.	T	A	999	PASS	DP=104;VDB=0.0374;AF1=1;AC1=4;DP4=0,0,58,43;MQ=45;AC=4;AN=4;CSQ=-:-:INTERGENIC	GT:PL:DP:SP:GQ	1/1:255,117,0:39:0:99	1/1:255,187,0:62:0:99
10	19889938	.	G	T	999	PASS	DP=98;VDB=0.0364;AF1=1;AC1=4;DP4=0,0,45,45;MQ=45;AC=4;AN=4;CSQ=ENSMUST00000020173:ENSMUSG00000019996:INTRONIC+ENSMUST00000116259:ENSMUSG00000019996:INTRONIC	GT:PL:DP:SP:GQ	1/1:255,117,0:39:0:99	1/1:255,154,0:51:0:99
10	20094142	.	C	T	999	PASS	DP=97;VDB=0.0388;AF1=1;AC1=4;DP4=0,0,44,50;MQ=45;AC=4;AN=4;CSQ=-:-:INTERGENIC	GT:PL:DP:SP:GQ	1/1:255,144,0:48:0:99	1/1:255,135,0:46:0:99
10	21353900	.	G	A	999	PASS	DP=87;VDB=0.0401;AF1=1;AC1=4;DP4=0,0,28,52;MQ=45;AC=4;AN=4;CSQ=-:-:INTERGENIC	GT:PL:DP:SP:GQ	1/1:255,114,0:38:0:99	1/1:255,126,0:42:0:99
10	26007980	.	G	A	999	PASS	DP=121;VDB=0.0364;AF1=1;AC1=4;DP4=0,0,54,62;MQ=45;AN=4;AC=4;CSQ=ENSMUST00000040219:ENSMUSG00000039089:INTRONIC+ENSMUST00000105519:ENSMUSG00000039089:INTRONIC+ENSMUST00000164043:ENSMUSG00000039089:INTRONIC+ENSMUST00000174766:ENSMUSG00000039089:INTRONIC	GT:PL:DP:SP:GQ	1/1:255,175,0:58:0:99	1/1:255,175,0:58:0:99
10	31789866	.	G	T	999	PASS	DP=102;VDB=0.0401;AF1=1;AC1=4;DP4=0,0,45,48;MQ=38;AC=4;AN=4;CSQ=-:-:INTERGENIC	GT:PL:DP:SP:GQ	1/1:255,129,0:43:0:99	1/1:255,151,0:50:0:99
10	31789867	.	C	T	999	PASS	DP=101;VDB=0.0399;AF1=1;AC1=4;DP4=0,0,44,48;MQ=38;AC=4;AN=4;CSQ=-:-:INTERGENIC	GT:PL:DP:SP:GQ	1/1:255,126,0:42:0:99	1/1:255,151,0:50:0:99
10	33091456	.	T	C	999	PASS	DP=112;VDB=0.0399;AF1=1;AC1=4;DP4=0,0,48,51;MQ=45;AC=4;AN=4;CSQ=ENSMUST00000095762:ENSMUSG00000019787:INTRONIC	GT:PL:DP:SP:GQ	1/1:255,144,0:48:0:99	1/1:255,154,0:51:0:99
10	33308877	.	T	C	999	PASS	DP=116;VDB=0.0355;AF1=1;AC1=4;DP4=0,0,54,59;MQ=45;AC=4;AN=4;CSQ=ENSMUST00000019920:ENSMUSG00000019785:INTRONIC+ENSMUST00000159533:ENSMUSG00000019785:WITHIN_NON_CODING_GENE,INTRONIC+ENSMUST00000161692:ENSMUSG00000019785:DOWNSTREAM	GT:PL:DP:SP:GQ	1/1:255,187,0:62:0:99	1/1:255,154,0:51:0:99
10	35848508	.	C	T	999	PASS	DP=112;VDB=0.0394;AF1=1;AC1=4;DP4=0,0,53,55;MQ=45;AC=4;AN=4;CSQ=-:-:INTERGENIC	GT:PL:DP:SP:GQ	1/1:255,163,0:54:0:99	1/1:255,163,0:54:0:99
10	47614994	.	G	T	999	PASS	DP=95;VDB=0.0394;AF1=1;AC1=4;DP4=0,0,46,45;MQ=45;AC=4;AN=4;CSQ=-:-:INTERGENIC	GT:PL:DP:SP:GQ	1/1:255,132,0:44:0:99	1/1:255,141,0:47:0:99
10	48791264	.	A	T	999	PASS	DP=93;VDB=0.0353;AF1=1;AC1=4;DP4=0,0,31,58;MQ=42;AC=4;AN=4;CSQ=-:-:INTERGENIC	GT:PL:DP:SP:GQ	1/1:255,151,0:50:0:99	1/1:255,117,0:39:0:99
10	51797753	.	C	T	999	PASS	DP=116;VDB=0.0404;AF1=1;AC1=4;DP4=0,0,41,68;MQ=45;AC=4;AN=4;CSQ=ENSMUST00000020045:ENSMUSG00000019893:SYNONYMOUS_CODING:5658:1886:K>K+ENSMUST00000117992:ENSMUSG00000019893:SYNONYMOUS_CODING:5595:1865:K>K+ENSMUST00000175892:ENSMUSG00000019893:3PRIME_UTR,NMD_TRANSCRIPT+ENSMUST00000177378:ENSMUSG00000019893:3PRIME_UTR,NMD_TRANSCRIPT	GT:PL:DP:SP:GQ	1/1:255,160,0:53:0:99	1/1:255,169,0:56:0:99
10	58948261	.	G	A	999	PASS	DP=100;VDB=0.0396;AF1=1;AC1=4;DP4=0,0,39,55;MQ=45;AC=4;AN=4;CSQ=ENSMUST00000020312:ENSMUSG00000009647:INTRONIC	GT:PL:DP:SP:GQ	1/1:255,129,0:43:0:99	1/1:255,154,0:51:0:99
10	65384135	.	C	T	999	PASS	DP=93;VDB=0.0388;AF1=1;AC1=4;DP4=0,0,38,47;MQ=45;AC=4;AN=4;CSQ=-:-:INTERGENIC	GT:PL:DP:SP:GQ	1/1:255,117,0:39:0:99	1/1:255,138,0:46:0:99
10	65518226	.	C	A	999	PASS	DP=95;VDB=0.0361;AF1=1;AC1=4;DP4=0,0,47,45;MQ=45;AC=4;AN=4;CSQ=-:-:INTERGENIC	GT:PL:DP:SP:GQ	1/1:255,120,0:40:0:99	1/1:255,157,0:52:0:99
10	70237832	.	C	T	999	PASS	DP=96;VDB=0.0402;AF1=1;AC1=4;DP4=1,0,43,50;MQ=45;PV4=0.47,0.46,0.02,0.48;AC=4;AN=4;MDV=99;PV1=0.46;PV2=0.02;QD=0.0103;MSD=47;PV3=0.48;PV0=0.47;SB=0.6471;CSQ=-:-:INTERGENIC	GT:PL:DP:SP:GQ	1/1:255,106,0:47:0:99	1/1:255,141,0:47:0:99
10	72836819	.	A	T	999	PASS	DP=66;VDB=0.0404;AF1=1;AC1=4;DP4=0,0,38,25;MQ=25;AC=4;AN=4;CSQ=ENSMUST00000123398:ENSMUSG00000052613:WITHIN_NON_CODING_GENE,INTRONIC+ENSMUST00000148572:ENSMUSG00000052613:WITHIN_NON_CODING_GENE,INTRONIC+ENSMUST00000156999:ENSMUSG00000052613:WITHIN_NON_CODING_GENE,INTRONIC	GT:PL:DP:SP:GQ	1/1:255,96,0:32:0:99	1/1:247,93,0:31:0:99
10	74708614	.	C	T	999	PASS	DP=96;VDB=0.0394;AF1=1;AC1=4;DP4=0,0,50,37;MQ=46;AC=4;AN=4;CSQ=ENSMUST00000040105:ENSMUSG00000033444:SYNONYMOUS_CODING:1149:383:A>A+ENSMUST00000105421:ENSMUSG00000033444:SYNONYMOUS_CODING:1098:366:A>A	GT:PL:DP:SP:GQ	1/1:255,129,0:44:0:99	1/1:255,129,0:43:0:99
10	83547777	.	C	T	999	PASS	DP=110;VDB=0.0394;AF1=1;AC1=4;DP4=0,0,62,46;MQ=45;AC=4;AN=4;CSQ=-:-:INTERGENIC	GT:PL:DP:SP:GQ	1/1:255,169,0:56:0:99	1/1:255,157,0:52:0:99
10	83992939	.	G	T	999	PASS	DP=89;VDB=0.0396;AF1=1;AC1=4;DP4=0,0,39,33;MQ=45;AC=4;AN=4;CSQ=ENSMUST00000053871:ENSMUSG00000046841:INTRONIC+ENSMUST00000167671:ENSMUSG00000046841:INTRONIC	GT:PL:DP:SP:GQ	1/1:255,96,0:32:0:99	1/1:255,120,0:40:0:99
10	89697877	.	G	A	999	PASS	DP=106;VDB=0.0401;AF1=1;AC1=4;DP4=0,0,40,55;MQ=45;AC=4;AN=4;CSQ=ENSMUST00000099368:ENSMUSG00000058589:INTRONIC	GT:PL:DP:SP:GQ	1/1:255,144,0:48:0:99	1/1:255,141,0:47:0:99
10	93497670	.	G	A	999	PASS	DP=112;VDB=0.0404;AF1=1;AC1=4;DP4=0,0,51,54;MQ=45;AC=4;AN=4;CSQ=ENSMUST00000020208:ENSMUSG00000020021:UPSTREAM+ENSMUST00000047711:ENSMUSG00000036099:INTRONIC+ENSMUST00000092214:ENSMUSG00000036099:INTRONIC+ENSMUST00000118077:ENSMUSG00000036099:INTRONIC+ENSMUST00000118205:ENSMUSG00000036099:INTRONIC+ENSMUST00000119818:ENSMUSG00000036099:INTRONIC+ENSMUST00000123201:ENSMUSG00000036099:INTRONIC+ENSMUS…	GT:PL:DP:SP:GQ	1/1:255,157,0:52:0:99	1/1:255,160,0:53:0:99
10	94851166	.	T	A	999	PASS	DP=90;VDB=0.0400;AF1=1;AC1=4;DP4=0,2,31,29;MQ=44;PV4=0.49,1,0.098,1;AC=4;AN=4;MDV=99;PV1=1;PV2=0.098;QD=0.0091;MSD=33;PV3=1;PV0=0.49;SB=0.7812;CSQ=ENSMUST00000057750:ENSMUSG00000020027:INTRONIC+ENSMUST00000128854:ENSMUSG00000020027:WITHIN_NON_CODING_GENE,INTRONIC+ENSMUST00000130784:ENSMUSG00000020027:WITHIN_NON_CODING_GENE,INTRONIC+ENSMUST00000139210:ENSMUSG00000020027:NMD_TRANSCRIPT,INTRONIC	GT:PL:DP:SP:GQ	1/1:255,73,0:33:0:99	1/1:255,71,0:29:0:99
10	95841931	.	A	G	999	PASS	DP=111;VDB=0.0404;AF1=1;AC1=4;DP4=0,1,43,59;MQ=46;PV4=1,1,0.00064,1;AC=4;AN=4;MDV=99;PV1=1;PV2=0.00064;QD=0.0104;MSD=55;PV3=1;PV0=1;SB=0.5500;CSQ=-:-:INTERGENIC	GT:PL:DP:SP:GQ	1/1:255,110,0:48:0:99	1/1:255,166,0:55:0:99
10	100384600	.	G	A	999	PASS	DP=92;VDB=0.0387;AF1=1;AC1=4;DP4=0,0,26,60;MQ=44;AC=4;AN=4;CSQ=-:-:INTERGENIC	GT:PL:DP:SP:GQ	1/1:255,138,0:46:0:99	1/1:255,120,0:40:0:99
10	101846803	.	G	T	999	PASS	DP=103;VDB=0.0377;AF1=1;AC1=4;DP4=0,0,56,45;MQ=45;AC=4;AN=4;CSQ=ENSMUST00000020039:ENSMUSG00000019888:INTRONIC+ENSMUST00000120748:ENSMUSG00000019888:INTRONIC+ENSMUST00000138522:ENSMUSG00000019888:INTRONIC+ENSMUST00000156751:ENSMUSG00000019888:INTRONIC+ENSMUST00000163753:ENSMUSG00000019888:INTRONIC	GT:PL:DP:SP:GQ	1/1:255,141,0:47:0:99	1/1:255,163,0:54:0:99
10	102764733	.	A	G	999	PASS	DP=90;VDB=0.0348;AF1=1;AC1=4;DP4=0,0,33,41;MQ=44;AC=4;AN=4;CSQ=-:-:INTERGENIC	GT:PL:DP:SP:GQ	1/1:255,108,0:36:0:99	1/1:255,114,0:38:0:99
10	103144864	.	G	T	999	PASS	DP=106;VDB=0.0386;AF1=1;AC1=4;DP4=0,1,53,46;MQ=31;PV4=0.47,1,1,1;AC=4;AN=4;MDV=99;PV1=1;PV2=1;QD=0.0112;MSD=59;PV3=1;PV0=0.47;SB=0.6528;CSQ=-:-:INTERGENIC	GT:PL:DP:SP:GQ	1/1:255,160,0:59:0:99	1/1:255,123,0:41:0:99
10	105376582	.	G	A	999	PASS	DP=116;VDB=0.0321;AF1=1;AC1=4;DP4=0,0,55,58;MQ=45;AC=4;AN=4;CSQ=-:-:INTERGENIC	GT:PL:DP:SP:GQ	1/1:255,166,0:55:0:99	1/1:255,175,0:58:0:99
10	107831693	.	G	T	999	PASS	DP=92;VDB=0.0377;AF1=1;AC1=4;DP4=0,0,48,41;MQ=45;AC=4;AN=4;CSQ=ENSMUST00000095313:ENSMUSG00000035873:INTRONIC+ENSMUST00000105277:ENSMUSG00000035873:INTRONIC	GT:PL:DP:SP:GQ	1/1:255,129,0:43:0:99	1/1:255,138,0:46:0:99
10	108264407	.	T	C	999	PASS	DP=129;VDB=0.0404;AF1=1;AC1=4;DP4=0,0,55,67;MQ=45;AC=4;AN=4;CSQ=ENSMUST00000064054:ENSMUSG00000035864:INTRONIC+ENSMUST00000105276:ENSMUSG00000035864:INTRONIC+ENSMUST00000156979:ENSMUSG00000035864:INTRONIC	GT:PL:DP:SP:GQ	1/1:255,160,0:53:0:99	1/1:255,208,0:69:0:99
10	112486707	.	C	T	999	PASS	DP=120;VDB=0.0389;AF1=1;AC1=4;DP4=0,0,58,58;MQ=45;AC=4;AN=4;CSQ=-:-:INTERGENIC	GT:PL:DP:SP:GQ	1/1:255,175,0:58:0:99	1/1:255,175,0:58:0:99
10	115877075	.	C	T	999	PASS	DP=105;VDB=0.0396;AF1=1;AC1=4;DP4=0,0,44,53;MQ=45;AC=4;AN=4;CSQ=ENSMUST00000068233:ENSMUSG00000054934:INTRONIC+ENSMUST00000091477:ENSMUSG00000054934:DOWNSTREAM+ENSMUST00000164271:ENSMUSG00000054934:INTRONIC	GT:PL:DP:SP:GQ	1/1:255,138,0:47:0:99	1/1:255,151,0:50:0:99
10	117801954	.	G	T	999	PASS	DP=84;VDB=0.0402;AF1=1;AC1=4;DP4=0,0,42,38;MQ=45;AC=4;AN=4;CSQ=-:-:INTERGENIC	GT:PL:DP:SP:GQ	1/1:255,138,0:46:0:99	1/1:255,102,0:34:0:99
10	124628274	.	G	A	999	PASS	DP=105;VDB=0.0400;AF1=1;AC1=4;DP4=0,0,45,56;MQ=44;AC=4;AN=4;CSQ=-:-:INTERGENIC	GT:PL:DP:SP:GQ	1/1:255,175,0:58:0:99	1/1:255,129,0:43:0:99
11	3930920	.	G	A	999	PASS	DP=98;VDB=0.0389;AF1=1;AC1=4;DP4=0,0,45,51;MQ=45;AC=4;AN=4;CSQ=ENSMUST00000019512:ENSMUSG00000019368:UPSTREAM+ENSMUST00000125351:ENSMUSG00000019368:UPSTREAM+ENSMUST00000126423:ENSMUSG00000019368:UPSTREAM+ENSMUST00000129689:ENSMUSG00000019368:UPSTREAM+ENSMUST00000131171:ENSMUSG00000019368:UPSTREAM+ENSMUST00000136222:ENSMUSG00000019368:UPSTREAM+ENSMUST00000137324:ENSMUSG00000019368:UPSTREAM	GT:PL:DP:SP:GQ	1/1:255,141,0:47:0:99	1/1:255,148,0:49:0:99
11	14939129	.	T	A	999	PASS	DP=125;VDB=0.0401;AF1=1;AC1=4;DP4=1,0,57,50;MQ=45;PV4=1,0.44,0.0068,0.26;AC=4;AN=4;MDV=99;PV1=0.44;PV2=0.0068;QD=0.0104;MSD=59;PV3=0.26;PV0=1;SB=0.6595;CSQ=-:-:INTERGENIC	GT:PL:DP:SP:GQ	1/1:255,111,0:49:0:99	1/1:255,178,0:59:0:99
11	15172929	.	G	A	999	PASS	DP=102;VDB=0.0381;AF1=1;AC1=4;DP4=0,0,55,43;MQ=45;AC=4;AN=4;CSQ=-:-:INTERGENIC	GT:PL:DP:SP:GQ	1/1:255,132,0:44:0:99	1/1:255,163,0:54:0:99
11	15896369	.	C	A	999	PASS	DP=99;VDB=0.0379;AF1=1;AC1=4;DP4=0,0,38,59;MQ=44;AC=4;AN=4;CSQ=-:-:INTERGENIC	GT:PL:DP:SP:GQ	1/1:255,129,0:43:0:99	1/1:255,163,0:54:0:99
11	19881010	.	G	A	999	PASS	DP=100;VDB=0.0386;AF1=1;AC1=4;DP4=0,0,49,51;MQ=45;AC=4;AN=4;CSQ=ENSMUST00000093298:ENSMUSG00000045671:INTRONIC+ENSMUST00000093299:ENSMUSG00000045671:INTRONIC+ENSMUST00000123036:ENSMUSG00000045671:INTRONIC	GT:PL:DP:SP:GQ	1/1:255,138,0:46:0:99	1/1:255,163,0:54:0:99
11	25639651	.	C	T	999	PASS	DP=104;VDB=0.0389;AF1=1;AC1=4;DP4=0,0,50,47;MQ=45;AC=4;AN=4;CSQ=ENSMUST00000109511:ENSMUSG00000032985:INTRONIC+ENSMUST00000125773:ENSMUSG00000032985:WITHIN_NON_CODING_GENE,INTRONIC	GT:PL:DP:SP:GQ	1/1:255,151,0:50:0:99	1/1:255,141,0:47:0:99
11	27272279	.	C	T	999	PASS	DP=123;VDB=0.0374;AF1=1;AC1=4;DP4=0,0,60,58;MQ=43;AC=4;AN=4;CSQ=-:-:INTERGENIC	GT:PL:DP:SP:GQ	1/1:255,178,0:59:0:99	1/1:255,178,0:59:0:99
11	27321266	.	C	T	999	PASS	DP=90;VDB=0.0394;AF1=1;AC1=4;DP4=0,0,40,49;MQ=45;AC=4;AN=4;CSQ=ENSMUST00000117426:ENSMUSG00000080735:UPSTREAM	GT:PL:DP:SP:GQ	1/1:255,138,0:46:0:99	1/1:255,129,0:43:0:99
11	27446942	.	C	A	999	PASS	DP=95;VDB=0.0401;AF1=1;AC1=4;DP4=0,0,43,46;MQ=45;AC=4;AN=4;CSQ=-:-:INTERGENIC	GT:PL:DP:SP:GQ	1/1:255,132,0:44:0:99	1/1:255,135,0:45:0:99
11	30477167	.	G	A	999	PASS	DP=84;VDB=0.0333;AF1=1;AC1=4;DP4=0,0,46,38;MQ=45;AC=4;AN=4;CSQ=ENSMUST00000074613:ENSMUSG00000060923:INTRONIC+ENSMUST00000121523:ENSMUSG00000081887:UPSTREAM	GT:PL:DP:SP:GQ	1/1:255,144,0:48:0:99	1/1:255,108,0:36:0:99
11	30983293	.	T	G	999	PASS	DP=79;VDB=0.0355;AF1=1;AC1=4;DP4=0,0,21,43;MQ=43;AC=4;AN=4;CSQ=ENSMUST00000020551:ENSMUSG00000020305:INTRONIC+ENSMUST00000117883:ENSMUSG00000020305:INTRONIC+ENSMUST00000137306:ENSMUSG00000020305:NMD_TRANSCRIPT,INTRONIC	GT:PL:DP:SP:GQ	1/1:255,93,0:31:0:99	1/1:255,99,0:33:0:99
11	30995321	.	T	G	999	PASS	DP=106;VDB=0.0364;AF1=1;AC1=4;DP4=0,0,53,48;MQ=45;AC=4;AN=4;CSQ=ENSMUST00000020551:ENSMUSG00000020305:INTRONIC+ENSMUST00000137306:ENSMUSG00000020305:NMD_TRANSCRIPT,INTRONIC	GT:PL:DP:SP:GQ	1/1:255,166,0:55:0:99	1/1:255,138,0:46:0:99
11	33863375	.	G	T	999	PASS	DP=76;VDB=0.0367;AF1=1;AC1=4;DP4=0,0,36,33;MQ=45;AC=4;AN=4;CSQ=ENSMUST00000020362:ENSMUSG00000020155:INTRONIC+ENSMUST00000093194:ENSMUSG00000053519:INTRONIC+ENSMUST00000109341:ENSMUSG00000053519:INTRONIC+ENSMUST00000135034:ENSMUSG00000053519:WITHIN_NON_CODING_GENE,INTRONIC+ENSMUST00000154760:ENSMUSG00000053519:WITHIN_NON_CODING_GENE,INTRONIC	GT:PL:DP:SP:GQ	1/1:255,111,0:37:0:99	1/1:255,96,0:32:0:99
11	40490870	.	G	A	999	PASS	DP=75;VDB=0.0401;AF1=1;AC1=4;DP4=0,0,40,32;MQ=45;AC=4;AN=4;CSQ=ENSMUST00000040167:ENSMUSG00000042032:DOWNSTREAM+ENSMUST00000101347:ENSMUSG00000042032:DOWNSTREAM+ENSMUST00000101348:ENSMUSG00000082087:UPSTREAM+ENSMUST00000122180:ENSMUSG00000082087:UPSTREAM+ENSMUST00000137797:ENSMUSG00000042032:DOWNSTREAM+ENSMUST00000141830:ENSMUSG00000042032:DOWNSTREAM	GT:PL:DP:SP:GQ	1/1:255,123,0:41:0:99	1/1:255,93,0:31:0:99
11	51668197	.	C	A	999	PASS	DP=65;VDB=0.0374;AF1=1;AC1=4;DP4=0,1,23,23;MQ=45;PV4=1,1,1,1;AC=4;AN=4;MDV=99;PV1=1;PV2=1;QD=0.0101;MSD=26;PV3=1;PV0=1;SB=0.7500;CSQ=ENSMUST00000020655:ENSMUSG00000020387:INTRONIC+ENSMUST00000074967:ENSMUSG00000020387:INTRONIC+ENSMUST00000109090:ENSMUSG00000020387:INTRONIC+ENSMUST00000109091:ENSMUSG00000020387:INTRONIC+ENSMUST00000151277:ENSMUSG00000020387:WITHIN_NON_CODING_GENE,INTRONIC	GT:PL:DP:SP:GQ	1/1:255,78,0:26:0:99	1/1:255,45,0:21:0:95
11	55950053	.	T	C	999	PASS	DP=104;VDB=0.0394;AF1=1;AC1=4;DP4=0,1,60,37;MQ=45;PV4=0.39,1,0.054,1;AC=4;AN=4;MDV=99;PV1=1;PV2=0.054;QD=0.0105;MSD=54;PV3=1;PV0=0.39;SB=0.4672;CSQ=-:-:INTERGENIC	GT:PL:DP:SP:GQ	1/1:255,103,0:44:0:99	1/1:255,163,0:54:0:99
11	60515654	.	C	T	999	PASS	DP=97;VDB=0.0387;AF1=1;AC1=4;DP4=1,0,50,42;MQ=45;PV4=1,1,1,0.21;AC=4;AN=4;MDV=99;PV1=1;PV2=1;QD=0.0108;MSD=53;PV3=0.21;PV0=1;SB=0.6324;CSQ=ENSMUST00000052346:ENSMUSG00000020536:INTRONIC+ENSMUST00000108719:ENSMUSG00000020536:INTRONIC+ENSMUST00000128749:ENSMUSG00000020536:UPSTREAM	GT:PL:DP:SP:GQ	1/1:255,160,0:53:0:99	1/1:255,99,0:40:0:99
11	60880985	.	C	T	999	PASS	DP=91;VDB=0.0389;AF1=1;AC1=4;DP4=0,0,45,43;MQ=45;AC=4;AN=4;CSQ=ENSMUST00000041944:ENSMUSG00000042529:INTRONIC+ENSMUST00000089184:ENSMUSG00000042529:INTRONIC+ENSMUST00000108717:ENSMUSG00000042529:INTRONIC	GT:PL:DP:SP:GQ	1/1:255,151,0:50:0:99	1/1:255,114,0:38:0:99
11	63151205	.	C	A	999	PASS	DP=79;VDB=0.0396;AF1=1;AC1=4;DP4=0,0,40,34;MQ=45;AC=4;AN=4;CSQ=-:-:INTERGENIC	GT:PL:DP:SP:GQ	1/1:255,108,0:36:0:99	1/1:255,114,0:38:0:99
11	66827986	.	T	C	999	PASS	DP=119;VDB=0.0377;AF1=1;AC1=4;DP4=0,1,55,57;MQ=45;PV4=1,0.42,0.071,0.4;AC=4;AN=4;MDV=99;PV1=0.42;PV2=0.071;QD=0.0107;MSD=62;PV3=0.4;PV0=1;SB=0.7241;CSQ=ENSMUST00000138819:ENSMUSG00000085926:DOWNSTREAM	GT:PL:DP:SP:GQ	1/1:255,151,0:62:0:99	1/1:255,154,0:51:0:99
11	72923164	.	C	T	999	PASS	DP=102;VDB=0.0397;AF1=1;AC1=4;DP4=0,0,64,35;MQ=45;AC=4;AN=4;CSQ=ENSMUST00000006101:ENSMUSG00000005947:INTRONIC+ENSMUST00000102537:ENSMUSG00000005947:INTRONIC	GT:PL:DP:SP:GQ	1/1:255,154,0:51:0:99	1/1:255,144,0:48:0:99
11	77465377	.	G	A	999	PASS	DP=93;VDB=0.0401;AF1=1;AC1=4;DP4=0,0,50,41;MQ=45;AC=4;AN=4;CSQ=-:-:INTERGENIC	GT:PL:DP:SP:GQ	1/1:255,108,0:36:0:99	1/1:255,166,0:55:0:99
11	78089774	.	T	C	999	PASS	DP=94;VDB=0.0340;AF1=1;AC1=4;DP4=0,0,30,55;MQ=44;AC=4;AN=4;CSQ=ENSMUST00000010421:ENSMUSG00000010277:INTRONIC+ENSMUST00000127017:ENSMUSG00000086586:DOWNSTREAM+ENSMUST00000132756:ENSMUSG00000010277:DOWNSTREAM+ENSMUST00000145145:ENSMUSG00000010277:DOWNSTREAM	GT:PL:DP:SP:GQ	1/1:255,117,0:39:0:99	1/1:255,138,0:46:0:99
11	79464376	.	T	A	999	PASS	DP=82;VDB=0.0404;AF1=1;AC1=4;DP4=0,0,37,37;MQ=45;AC=4;AN=4;CSQ=ENSMUST00000017783:ENSMUSG00000017639:INTRONIC	GT:PL:DP:SP:GQ	1/1:255,114,0:38:0:99	1/1:255,108,0:36:0:99
11	79625725	.	T	C	999	PASS	DP=62;VDB=0.0394;AF1=1;AC1=4;DP4=0,0,12,49;MQ=44;AC=4;AN=4;CSQ=ENSMUST00000131441:ENSMUSG00000086474:WITHIN_NON_CODING_GENE,INTRONIC+ENSMUST00000159495:ENSMUSG00000086474:WITHIN_NON_CODING_GENE,INTRONIC	GT:PL:DP:SP:GQ	1/1:255,78,0:26:0:99	1/1:255,105,0:35:0:99
11	82218746	.	T	C	999	PASS	DP=107;VDB=0.0394;AF1=1;AC1=4;DP4=1,1,31,44;MQ=45;PV4=1,0.14,0.0075,1;AC=4;AN=4;MDV=99;PV1=0.14;PV2=0.0075;QD=0.0082;MSD=41;PV3=1;PV0=1;SB=0.3556;CSQ=ENSMUST00000054245:ENSMUSG00000020701:INTRONIC+ENSMUST00000092852:ENSMUSG00000020701:INTRONIC+ENSMUST00000132477:ENSMUSG00000020701:WITHIN_NON_CODING_GENE,INTRONIC	GT:PL:DP:SP:GQ	1/1:255,48,0:41:0:99	1/1:255,108,0:36:0:99
11	85870382	.	G	A	999	PASS	DP=89;VDB=0.0401;AF1=1;AC1=4;DP4=0,0,40,47;MQ=45;AC=4;AN=4;CSQ=ENSMUST00000044423:ENSMUSG00000034329:DOWNSTREAM+ENSMUST00000100673:ENSMUSG00000034329:DOWNSTREAM	GT:PL:DP:SP:GQ	1/1:255,144,0:48:0:99	1/1:255,117,0:39:0:99
11	90025998	.	C	T	999	PASS	DP=100;VDB=0.0401;AF1=1;AC1=4;DP4=0,0,46,52;MQ=45;AC=4;AN=4;CSQ=-:-:INTERGENIC	GT:PL:DP:SP:GQ	1/1:255,157,0:52:0:99	1/1:255,138,0:46:0:99
11	90115693	.	G	C	999	PASS	DP=86;VDB=0.0319;AF1=1;AC1=4;DP4=0,0,42,40;MQ=45;AC=4;AN=4;CSQ=ENSMUST00000004050:ENSMUSG00000003948:INTRONIC+ENSMUST00000107887:ENSMUSG00000003948:INTRONIC+ENSMUST00000134929:ENSMUSG00000003948:DOWNSTREAM+ENSMUST00000166486:ENSMUSG00000003948:INTRONIC	GT:PL:DP:SP:GQ	1/1:255,114,0:38:0:99	1/1:255,132,0:44:0:99
11	90651805	.	G	A	999	PASS	DP=88;VDB=0.0379;AF1=1;AC1=4;DP4=0,0,53,32;MQ=45;AC=4;AN=4;CSQ=-:-:INTERGENIC	GT:PL:DP:SP:GQ	1/1:255,123,0:41:0:99	1/1:255,132,0:44:0:99
11	91399254	.	T	A	999	PASS	DP=85;VDB=0.0374;AF1=1;AC1=4;DP4=0,0,61,20;MQ=45;AC=4;AN=4;CSQ=-:-:INTERGENIC	GT:PL:DP:SP:GQ	1/1:255,129,0:43:0:99	1/1:255,114,0:38:0:99
11	92581243	.	T	A	999	PASS	DP=103;VDB=0.0381;AF1=1;AC1=4;DP4=0,0,47,52;MQ=45;AC=4;AN=4;CSQ=-:-:INTERGENIC	GT:PL:DP:SP:GQ	1/1:255,154,0:51:0:99	1/1:255,141,0:48:0:99
11	92597871	.	A	G	999	PASS	DP=129;VDB=0.0394;AF1=1;AC1=4;DP4=0,0,66,53;MQ=45;AC=4;AN=4;CSQ=-:-:INTERGENIC	GT:PL:DP:SP:GQ	1/1:255,187,0:62:0:99	1/1:255,172,0:57:0:99
11	95698905	.	G	A	999	PASS	DP=80;VDB=0.0388;AF1=1;AC1=4;DP4=0,0,23,46;MQ=45;AC=4;AN=4;CSQ=ENSMUST00000018525:ENSMUSG00000018381:INTRONIC+ENSMUST00000059026:ENSMUSG00000018381:INTRONIC+ENSMUST00000107711:ENSMUSG00000038811:UPSTREAM+ENSMUST00000107712:ENSMUSG00000038811:INTRONIC+ENSMUST00000107714:ENSMUSG00000038811:UPSTREAM+ENSMUST00000131049:ENSMUSG00000018381:WITHIN_NON_CODING_GENE,INTRONIC+ENSMUST00000133070:ENSMUSG00000…	GT:PL:DP:SP:GQ	1/1:255,90,0:30:0:99	1/1:255,117,0:39:0:99
11	97301550	.	C	T	999	PASS	DP=75;VDB=0.0320;AF1=1;AC1=4;DP4=0,0,35,28;MQ=45;AC=4;AN=4;CSQ=ENSMUST00000121799:ENSMUSG00000049807:INTRONIC+ENSMUST00000152933:ENSMUSG00000049807:WITHIN_NON_CODING_GENE,INTRONIC	GT:PL:DP:SP:GQ	1/1:255,87,0:29:0:99	1/1:255,102,0:34:0:99
11	102290116	.	T	C	999	PASS	DP=89;VDB=0.0353;AF1=1;AC1=4;DP4=0,0,27,58;MQ=44;AC=4;AN=4;CSQ=ENSMUST00000049460:ENSMUSG00000034708:UPSTREAM+ENSMUST00000129997:ENSMUSG00000034708:UPSTREAM+ENSMUST00000135517:ENSMUSG00000034708:UPSTREAM	GT:PL:DP:SP:GQ	1/1:255,129,0:43:0:99	1/1:255,126,0:42:0:99
11	102580004	.	A	C	999	PASS	DP=94;VDB=0.0294;AF1=1;AC1=4;DP4=1,0,51,32;MQ=43;PV4=1,0.47,0.08,1;AC=4;AN=4;MDV=99;PV1=0.47;PV2=0.08;QD=0.0103;MSD=49;PV3=1;PV0=1;SB=0.4760;CSQ=-:-:INTERGENIC	GT:PL:DP:SP:GQ	1/1:255,105,0:35:0:99	1/1:255,111,0:49:0:99
11	104190627	.	C	T	999	PASS	DP=83;VDB=0.0401;AF1=1;AC1=4;DP4=0,0,30,44;MQ=45;AC=4;AN=4;CSQ=ENSMUST00000018556:ENSMUSG00000018412:DOWNSTREAM+ENSMUST00000100347:ENSMUSG00000018411:DOWNSTREAM+ENSMUST00000106971:ENSMUSG00000018412:DOWNSTREAM+ENSMUST00000106972:ENSMUSG00000018412:DOWNSTREAM+ENSMUST00000106977:ENSMUSG00000018412:DOWNSTREAM+ENSMUST00000106988:ENSMUSG00000018411:DOWNSTREAM+ENSMUST00000106989:ENSMUSG00000018411:DOWN…	GT:PL:DP:SP:GQ	1/1:255,99,0:33:0:99	1/1:255,123,0:41:0:99
11	104676458	.	T	C	999	PASS	DP=60;VDB=0.0226;AF1=1;AC1=4;DP4=1,0,39,18;MQ=29;PV4=1,0.42,0.005,0.27;AC=4;AN=4;MDV=99;PV1=0.42;PV2=0.005;QD=0.0090;MSD=35;PV3=0.27;PV0=1;SB=0.3562;CSQ=ENSMUST00000120176:ENSMUSG00000081513:WITHIN_NON_CODING_GENE	GT:PL:DP:SP:GQ	1/1:237,34,0:23:0:73	1/1:255,105,0:35:0:99
11	106106612	.	G	C	999	PASS	DP=112;VDB=0.0404;AF1=1;AC1=4;DP4=0,0,45,58;MQ=45;AC=4;AN=4;CSQ=ENSMUST00000021046:ENSMUSG00000020705:INTRONIC+ENSMUST00000021048:ENSMUSG00000020706:DOWNSTREAM+ENSMUST00000126938:ENSMUSG00000020706:DOWNSTREAM	GT:PL:DP:SP:GQ	1/1:255,154,0:51:0:99	1/1:255,157,0:52:0:99
11	108127884	.	C	A	999	PASS	DP=98;VDB=0.0335;AF1=1;AC1=4;DP4=0,0,45,44;MQ=43;AC=4;AN=4;CSQ=ENSMUST00000059595:ENSMUSG00000050965:INTRONIC+ENSMUST00000134725:ENSMUSG00000050965:WITHIN_NON_CODING_GENE,INTRONIC+ENSMUST00000165633:ENSMUSG00000050965:INTRONIC	GT:PL:DP:SP:GQ	1/1:255,154,0:51:0:99	1/1:255,114,0:38:0:99
11	120638833	.	C	T	999	PASS	DP=89;VDB=0.0381;AF1=1;AC1=4;DP4=0,0,38,47;MQ=44;AC=4;AN=4;CSQ=ENSMUST00000026156:ENSMUSG00000025158:DOWNSTREAM+ENSMUST00000123273:ENSMUSG00000025158:DOWNSTREAM	GT:PL:DP:SP:GQ	1/1:255,126,0:42:0:99	1/1:255,129,0:43:0:99
11	121131179	.	G	T	999	PASS	DP=89;VDB=0.0394;AF1=1;AC1=4;DP4=0,0,32,52;MQ=45;AC=4;AN=4;CSQ=ENSMUST00000038442:ENSMUSG00000039275:INTRONIC+ENSMUST00000106113:ENSMUSG00000039275:INTRONIC+ENSMUST00000106114:ENSMUSG00000039275:INTRONIC	GT:PL:DP:SP:GQ	1/1:255,129,0:43:0:99	1/1:255,123,0:41:0:99
12	34758600	.	C	A	254	PASS	DP=35;VDB=0.0396;AF1=1;AC1=4;DP4=0,0,33,0;MQ=29;AC=4;AN=4;CSQ=ENSMUST00000085463:ENSMUSG00000004698:INTRONIC	GT:PL:DP:SP:GQ	1/1:145,54,0:18:0:99	1/1:145,45,0:15:0:94
12	112537653	.	C	T	999	PASS	DP=96;VDB=0.0386;AF1=1;AC1=4;DP4=0,0,44,46;MQ=45;AC=4;AN=4;CSQ=ENSMUST00000041965:ENSMUSG00000021279:NON_SYNONYMOUS_CODING:4055:1352:R>Q:Grantham,43	GT:PL:DP:SP:GQ	1/1:255,123,0:41:0:99	1/1:255,148,0:49:0:99
12	115731357	.	T	A	999	PASS	DP=70;VDB=0.0401;AF1=1;AC1=4;DP4=2,0,31,36;MQ=38;PV4=0.23,0.49,1,1;AC=4;AN=4;MDV=99;PV1=0.49;PV2=1;QD=0.0103;MSD=35;PV3=1;PV0=0.23;SB=0.7207;CSQ=-:-:INTERGENIC	GT:PL:DP:SP:GQ	1/1:255,78,0:35:8:99	1/1:255,102,0:34:0:99
12	121077936	.	C	A	999	PASS	DP=116;VDB=0.0364;AF1=1;AC1=4;DP4=0,0,51,61;MQ=45;AC=4;AN=4;CSQ=-:-:INTERGENIC	GT:PL:DP:SP:GQ	1/1:255,184,0:61:0:99	1/1:255,154,0:51:0:99
13	65629284	.	T	A	102	PASS	DP=12;VDB=0.0203;AF1=1;AC1=4;DP4=0,0,6,4;MQ=26;AC=4;AN=4;CSQ=-:-:INTERGENIC	GT:PL:DP:SP:GQ	1/1:55,15,0:5:0:32	1/1:83,15,0:5:0:32
13	65813113	.	T	G	60	PASS	DP=24;VDB=0.0315;AF1=1;AC1=4;DP4=0,0,11,8;MQ=10;AC=4;AN=4;CSQ=-:-:INTERGENIC	GT:PL:DP:SP:GQ	1/1:31,27,0:9:0:56	1/1:65,30,0:10:0:59
13	65813456	.	C	G	88	PASS	DP=18;VDB=0.0013;AF1=1;AC1=4;DP4=0,0,6,12;MQ=13;AC=4;AN=4;CSQ=-:-:INTERGENIC	GT:PL:DP:SP:GQ	1/1:73,27,0:9:0:56	1/1:51,27,0:9:0:56
13	65813460	.	G	T	93	PASS	DP=20;VDB=0.0019;AF1=1;AC1=4;DP4=0,0,8,12;MQ=12;AC=4;AN=4;CSQ=-:-:INTERGENIC	GT:PL:DP:SP:GQ	1/1:77,30,0:10:0:62	1/1:52,30,0:10:0:62
13	65829028	.	A	G	164	PASS	DP=30;VDB=0.0158;AF1=1;AC1=4;DP4=0,0,4,25;MQ=17;AC=4;AN=4;CSQ=-:-:INTERGENIC	GT:PL:DP:SP:GQ	1/1:120,48,0:16:0:91	1/1:80,39,0:13:0:82
13	65846795	.	A	G	37.1	PASS	DP=17;VDB=0.0223;AF1=1;AC1=4;DP4=0,0,1,11;MQ=11;AC=4;AN=4;CSQ=-:-:INTERGENIC	GT:PL:DP:SP:GQ	1/1:34,21,0:7:0:40	1/1:39,15,0:5:0:34
13	65866867	.	C	A	79	PASS	DP=25;VDB=0.0397;AF1=1;AC1=4;DP4=0,0,17,7;MQ=11;AC=4;AN=4;CSQ=-:-:INTERGENIC	GT:PL:DP:SP:GQ	1/1:54,24,0:8:0:53	1/1:61,48,0:16:0:77
13	65866986	.	T	C	94	PASS	DP=25;VDB=0.0178;AF1=1;AC1=4;DP4=0,1,2,21;MQ=12;PV4=1,0.47,1,1;AC=4;AN=4;MDV=63;PV1=0.47;PV2=1;QD=0.0405;MSD=14;PV3=1;PV0=1;SB=0.1023;CSQ=-:-:INTERGENIC	GT:PL:DP:SP:GQ	1/1:78,30,0:10:0:62	1/1:52,31,0:14:0:63
13	65879155	.	A	G	262	PASS	DP=40;VDB=0.0261;AF1=1;AC1=4;DP4=0,0,26,13;MQ=17;AC=4;AN=4;CSQ=ENSMUST00000168373:ENSMUSG00000091975:UPSTREAM	GT:PL:DP:SP:GQ	1/1:148,54,0:18:0:99	1/1:150,63,0:21:0:99
13	65879187	.	A	G	50	PASS	DP=23;VDB=0.0251;AF1=1;AC1=4;DP4=0,0,17,5;MQ=10;AC=4;AN=4;CSQ=ENSMUST00000168373:ENSMUSG00000091975:UPSTREAM	GT:PL:DP:SP:GQ	1/1:18,21,0:7:0:42	1/1:68,45,0:15:0:66
13	66088236	.	C	G	63.1	PASS	DP=13;VDB=0.0293;AF1=1;AC1=4;DP4=0,0,0,13;MQ=14;AC=4;AN=4;CSQ=-:-:INTERGENIC	GT:PL:DP:SP:GQ	1/1:30,15,0:5:0:34	1/1:69,24,0:8:0:43
13	66091598	.	A	G	39	PASS	DP=22;VDB=0.0380;AF1=1;AC1=4;DP4=0,0,20,0;MQ=11;AC=4;AN=4;CSQ=-:-:INTERGENIC	GT:PL:DP:SP:GQ	1/1:60,36,0:12:0:55	1/1:15,24,0:8:0:43
13	66256140	.	G	A	64	PASS	DP=29;VDB=0.0364;AF1=1;AC1=4;DP4=0,0,25,4;MQ=10;AC=4;AN=4;CSQ=-:-:INTERGENIC	GT:PL:DP:SP:GQ	1/1:62,48,0:16:0:88	1/1:38,39,0:13:0:79
13	66256444	.	C	T	129	PASS	DP=24;VDB=0.0335;AF1=1;AC1=4;DP4=0,0,8,15;MQ=16;AC=4;AN=4;CSQ=-:-:INTERGENIC	GT:PL:DP:SP:GQ	1/1:92,39,0:13:0:73	1/1:73,30,0:10:0:64
13	66269926	.	T	C	119	PASS	DP=27;VDB=0.0315;AF1=1;AC1=4;DP4=0,0,19,6;MQ=13;AC=4;AN=4;CSQ=-:-:INTERGENIC	GT:PL:DP:SP:GQ	1/1:67,39,0:13:0:78	1/1:88,36,0:12:0:75
13	66269961	.	T	G	149	PASS	DP=26;VDB=0.0016;AF1=1;AC1=4;DP4=0,0,15,11;MQ=14;AC=4;AN=4;CSQ=-:-:INTERGENIC	GT:PL:DP:SP:GQ	1/1:80,39,0:13:0:80	1/1:105,39,0:13:0:80
13	66281478	.	G	A	67	PASS	DP=18;VDB=0.0275;AF1=1;AC1=4;DP4=0,0,15,3;MQ=12;AC=4;AN=4;CSQ=ENSMUST00000164145:ENSMUSG00000090945:DOWNSTREAM	GT:PL:DP:SP:GQ	1/1:53,27,0:9:0:56	1/1:50,27,0:9:0:56
13	66386726	.	A	C	56.1	PASS	DP=11;VDB=0.0026;AF1=1;AC1=4;DP4=0,0,0,11;MQ=13;AC=4;AN=4;CSQ=-:-:INTERGENIC	GT:PL:DP:SP:GQ	1/1:44,18,0:6:0:36	1/1:48,15,0:5:0:33
13	66414034	.	A	T	200	PASS	DP=35;VDB=0.0144;AF1=1;AC1=4;DP4=2,0,8,25;MQ=17;PV4=0.076,0.44,1,0.27;AC=4;AN=4;MDV=85;PV1=0.44;PV2=1;QD=0.0217;MSD=22;PV3=0.27;PV0=0.076;SB=0.2885;CSQ=-:-:INTERGENIC	GT:PL:DP:SP:GQ	1/1:106,39,0:13:0:81	1/1:130,43,0:22:10:85
13	66458842	.	C	G	42.1	PASS	DP=12;VDB=0.0352;AF1=1;AC1=4;DP4=0,0,4,7;MQ=11;AC=4;AN=4;CSQ=ENSMUST00000099416:ENSMUSG00000074834:UPSTREAM+ENSMUST00000164293:ENSMUSG00000090969:WITHIN_NON_CODING_GENE,INTRONIC	GT:PL:DP:SP:GQ	1/1:43,15,0:5:0:33	1/1:35,18,0:6:0:36
13	66497446	.	A	G	55.1	PASS	DP=13;VDB=0.0360;AF1=1;AC1=4;DP4=0,0,13,0;MQ=13;AC=4;AN=4;CSQ=-:-:INTERGENIC	GT:PL:DP:SP:GQ	1/1:59,18,0:6:0:39	1/1:32,21,0:7:0:42
13	66504326	.	T	A	120	PASS	DP=18;VDB=0.0404;AF1=1;AC1=4;DP4=0,0,18,0;MQ=17;AC=4;AN=4;CSQ=-:-:INTERGENIC	GT:PL:DP:SP:GQ	1/1:77,30,0:10:0:58	1/1:79,24,0:8:0:52
13	66524009	.	A	G	28.1	PASS	DP=19;VDB=0.0206;AF1=1;AC1=4;DP4=0,1,13,5;MQ=10;PV4=0.32,1,1,1;AC=4;AN=4;MDV=48;PV1=1;PV2=1;QD=0.1118;MSD=14;PV3=1;PV0=0.32;SB=0.3214;CSQ=ENSMUST00000091541:ENSMUSG00000074832:INTRONIC+ENSMUST00000172688:ENSMUSG00000074832:UPSTREAM+ENSMUST00000173583:ENSMUSG00000074832:INTRONIC	GT:PL:DP:SP:GQ	1/1:17,15,0:5:0:32	1/1:47,31,0:14:0:48
13	66532468	.	C	T	72.1	PASS	DP=11;VDB=0.0021;AF1=1;AC1=4;DP4=0,0,11,0;MQ=15;AC=4;AN=4;CSQ=ENSMUST00000091541:ENSMUSG00000074832:INTRONIC+ENSMUST00000172579:ENSMUSG00000074832:DOWNSTREAM+ENSMUST00000173583:ENSMUSG00000074832:INTRONIC+ENSMUST00000174883:ENSMUSG00000074832:DOWNSTREAM	GT:PL:DP:SP:GQ	1/1:59,18,0:6:0:36	1/1:49,15,0:5:0:33
13	66878372	.	T	G	999	PASS	DP=37;VDB=0.0161;AF1=1;AC1=4;DP4=0,0,22,15;MQ=24;AC=4;AN=4;CSQ=-:-:INTERGENIC	GT:PL:DP:SP:GQ	1/1:207,51,0:17:0:99	1/1:226,60,0:20:0:99
13	71157069	.	C	T	999	PASS	DP=120;VDB=0.0379;AF1=1;AC1=4;DP4=0,0,52,62;MQ=43;AC=4;AN=4;CSQ=-:-:INTERGENIC	GT:PL:DP:SP:GQ	1/1:255,190,0:63:0:99	1/1:255,154,0:51:0:99
13	77015358	.	G	A	999	PASS	DP=90;VDB=0.0353;AF1=1;AC1=4;DP4=0,0,43,45;MQ=45;AC=4;AN=4;CSQ=ENSMUST00000046098:ENSMUSG00000021596:INTRONIC+ENSMUST00000109583:ENSMUSG00000021596:INTRONIC+ENSMUST00000122843:ENSMUSG00000021596:WITHIN_NON_CODING_GENE,INTRONIC+ENSMUST00000125209:ENSMUSG00000021596:INTRONIC	GT:PL:DP:SP:GQ	1/1:255,120,0:40:0:99	1/1:255,144,0:48:0:99
13	82902970	.	T	A	999	PASS	DP=111;VDB=0.0404;AF1=1;AC1=4;DP4=0,0,57,48;MQ=45;AC=4;AN=4;CSQ=-:-:INTERGENIC	GT:PL:DP:SP:GQ	1/1:255,144,0:48:0:99	1/1:255,172,0:57:0:99
13	83350894	.	G	T	999	PASS	DP=114;VDB=0.0388;AF1=1;AC1=4;DP4=0,0,56,51;MQ=45;AC=4;AN=4;CSQ=-:-:INTERGENIC	GT:PL:DP:SP:GQ	1/1:255,178,0:59:0:99	1/1:255,144,0:48:0:99
13	84365721	.	G	T	999	PASS	DP=97;VDB=0.0388;AF1=1;AC1=4;DP4=0,0,46,45;MQ=44;AC=4;AN=4;CSQ=ENSMUST00000050885:ENSMUSG00000035762:INTRONIC+ENSMUST00000057495:ENSMUSG00000035762:INTRONIC+ENSMUST00000165382:ENSMUSG00000092067:UPSTREAM	GT:PL:DP:SP:GQ	1/1:255,132,0:44:0:99	1/1:255,141,0:47:0:99
13	86920861	.	C	T	999	PASS	DP=99;VDB=0.0386;AF1=1;AC1=4;DP4=0,0,44,52;MQ=45;AC=4;AN=4;CSQ=-:-:INTERGENIC	GT:PL:DP:SP:GQ	1/1:255,154,0:51:0:99	1/1:255,135,0:45:0:99
13	87523858	.	G	A	999	PASS	DP=94;VDB=0.0404;AF1=1;AC1=4;DP4=0,0,50,38;MQ=38;AC=4;AN=4;CSQ=-:-:INTERGENIC	GT:PL:DP:SP:GQ	1/1:255,135,0:45:0:99	1/1:255,129,0:43:0:99
13	87560697	.	G	A	999	PASS	DP=96;VDB=0.0404;AF1=1;AC1=4;DP4=0,0,47,44;MQ=45;AC=4;AN=4;CSQ=-:-:INTERGENIC	GT:PL:DP:SP:GQ	1/1:255,138,0:46:0:99	1/1:255,135,0:45:0:99
13	88329196	.	C	G	999	PASS	DP=89;VDB=0.0381;AF1=1;AC1=4;DP4=0,0,29,56;MQ=45;AC=4;AN=4;CSQ=-:-:INTERGENIC	GT:PL:DP:SP:GQ	1/1:255,138,0:46:0:99	1/1:255,117,0:39:0:99
13	88924996	.	C	A	999	PASS	DP=102;VDB=0.0401;AF1=1;AC1=4;DP4=0,0,42,58;MQ=45;AC=4;AN=4;CSQ=-:-:INTERGENIC	GT:PL:DP:SP:GQ	1/1:255,163,0:54:0:99	1/1:255,138,0:46:0:99
13	94746822	.	C	T	999	PASS	DP=96;VDB=0.0404;AF1=1;AC1=4;DP4=0,0,58,33;MQ=43;AC=4;AN=4;CSQ=-:-:INTERGENIC	GT:PL:DP:SP:GQ	1/1:255,123,0:41:0:99	1/1:255,151,0:50:0:99
13	99163975	.	C	T	999	PASS	DP=111;VDB=0.0386;AF1=1;AC1=4;DP4=0,0,54,50;MQ=45;AC=4;AN=4;CSQ=-:-:INTERGENIC	GT:PL:DP:SP:GQ	1/1:255,151,0:50:0:99	1/1:255,163,0:54:0:99
13	103244307	.	G	A	999	PASS	DP=97;VDB=0.0366;AF1=1;AC1=4;DP4=0,0,38,49;MQ=35;AC=4;AN=4;CSQ=-:-:INTERGENIC	GT:PL:DP:SP:GQ	1/1:255,93,0:31:0:99	1/1:255,169,0:56:0:99
13	106212122	.	G	T	999	PASS	DP=107;VDB=0.0404;AF1=1;AC1=4;DP4=0,0,49,53;MQ=45;AC=4;AN=4;CSQ=-:-:INTERGENIC	GT:PL:DP:SP:GQ	1/1:255,148,0:49:0:99	1/1:255,160,0:53:0:99
13	107684942	.	C	T	999	PASS	DP=90;VDB=0.0404;AF1=1;AC1=4;DP4=1,0,50,30;MQ=45;PV4=1,1,0.13,0.21;AC=4;AN=4;MDV=99;PV1=1;PV2=0.13;QD=0.0107;MSD=45;PV3=0.21;PV0=1;SB=0.4559;CSQ=ENSMUST00000080856:ENSMUSG00000042590:INTRONIC+ENSMUST00000109293:ENSMUSG00000042590:INTRONIC	GT:PL:DP:SP:GQ	1/1:255,88,0:36:0:99	1/1:255,135,0:45:0:99
13	108565494	.	T	C	999	PASS	DP=76;VDB=0.0394;AF1=1;AC1=4;DP4=0,0,37,37;MQ=45;AC=4;AN=4;CSQ=ENSMUST00000052377:ENSMUSG00000032846:INTRONIC+ENSMUST00000105097:ENSMUSG00000032846:INTRONIC+ENSMUST00000109285:ENSMUSG00000032846:INTRONIC	GT:PL:DP:SP:GQ	1/1:255,126,0:42:0:99	1/1:255,96,0:32:0:99
13	108945439	.	C	T	999	PASS	DP=129;VDB=0.0372;AF1=1;AC1=4;DP4=0,0,50,73;MQ=44;AC=4;AN=4;CSQ=ENSMUST00000022205:ENSMUSG00000021694:UPSTREAM+ENSMUST00000022206:ENSMUSG00000068184:INTRONIC+ENSMUST00000054835:ENSMUSG00000021694:UPSTREAM+ENSMUST00000120672:ENSMUSG00000021694:UPSTREAM+ENSMUST00000123138:ENSMUSG00000021694:UPSTREAM+ENSMUST00000123182:ENSMUSG00000021694:UPSTREAM+ENSMUST00000123657:ENSMUSG00000021694:UPSTREAM+ENSMUS…	GT:PL:DP:SP:GQ	1/1:255,193,0:64:0:99	1/1:255,178,0:59:0:99
13	110925345	.	C	T	999	PASS	DP=95;VDB=0.0389;AF1=1;AC1=4;DP4=1,1,46,42;MQ=45;PV4=1,1,0.0065,1;AC=4;AN=4;MDV=99;PV1=1;PV2=0.0065;QD=0.0095;MSD=50;PV3=1;PV0=1;SB=0.4574;CSQ=ENSMUST00000022210:ENSMUSG00000021700:INTRONIC+ENSMUST00000167824:ENSMUSG00000021700:INTRONIC+ENSMUST00000170993:ENSMUSG00000021700:INTRONIC	GT:PL:DP:SP:GQ	1/1:255,114,0:50:0:99	1/1:255,102,0:40:0:99
13	112213666	.	A	C	999	PASS	DP=102;VDB=0.0377;AF1=1;AC1=4;DP4=0,0,63,37;MQ=45;AC=4;AN=4;CSQ=ENSMUST00000047627:ENSMUSG00000032745:DOWNSTREAM+ENSMUST00000091236:ENSMUSG00000032745:DOWNSTREAM+ENSMUST00000116379:ENSMUSG00000032745:DOWNSTREAM+ENSMUST00000136471:ENSMUSG00000032745:DOWNSTREAM	GT:PL:DP:SP:GQ	1/1:255,135,0:45:0:99	1/1:255,166,0:55:0:99
13	112390988	.	G	A	999	PASS	DP=91;VDB=0.0401;AF1=1;AC1=4;DP4=0,0,40,46;MQ=45;AC=4;AN=4;CSQ=ENSMUST00000156236:ENSMUSG00000086649:WITHIN_NON_CODING_GENE,INTRONIC	GT:PL:DP:SP:GQ	1/1:255,120,0:40:0:99	1/1:255,138,0:46:0:99
13	112410779	.	A	C	999	PASS	DP=90;VDB=0.0379;AF1=1;AC1=4;DP4=0,0,44,42;MQ=44;AC=4;AN=4;CSQ=ENSMUST00000150623:ENSMUSG00000086649:WITHIN_NON_CODING_GENE,INTRONIC+ENSMUST00000156236:ENSMUSG00000086649:WITHIN_NON_CODING_GENE,INTRONIC	GT:PL:DP:SP:GQ	1/1:255,117,0:39:0:99	1/1:255,141,0:47:0:99
13	116231854	.	A	T	999	PASS	DP=120;VDB=0.0394;AF1=1;AC1=4;DP4=0,0,60,55;MQ=45;AC=4;AN=4;CSQ=-:-:INTERGENIC	GT:PL:DP:SP:GQ	1/1:255,151,0:50:0:99	1/1:255,196,0:65:0:99
13	118170219	.	A	G	999	PASS	DP=96;VDB=0.0368;AF1=1;AC1=4;DP4=0,0,48,45;MQ=45;AC=4;AN=4;CSQ=-:-:INTERGENIC	GT:PL:DP:SP:GQ	1/1:255,135,0:45:0:99	1/1:255,144,0:48:0:99
14	90899713	.	G	A	140	PASS	DP=27;VDB=0.0396;AF1=1;AC1=4;DP4=1,0,15,3;MQ=20;PV4=1,1,0.5,0.39;AC=4;AN=4;MDV=43;PV1=1;PV2=0.5;QD=0.0264;MSD=12;PV3=0.39;PV0=1;SB=0.1875;CSQ=-:-:INTERGENIC	GT:PL:DP:SP:GQ	1/1:90,21,0:7:0:43	1/1:86,20,0:12:0:42
15	3880599	.	A	C	999	PASS	DP=107;VDB=0.0377;AF1=1;AC1=4;DP4=0,0,56,36;MQ=45;AC=4;AN=4;CSQ=-:-:INTERGENIC	GT:PL:DP:SP:GQ	1/1:255,123,0:41:0:99	1/1:255,154,0:51:0:99
15	9045990	.	C	T	999	PASS	DP=112;VDB=0.0381;AF1=1;AC1=4;DP4=0,0,65,41;MQ=45;AC=4;AN=4;CSQ=ENSMUST00000096482:ENSMUSG00000054115:INTRONIC+ENSMUST00000110585:ENSMUSG00000054115:3PRIME_UTR	GT:PL:DP:SP:GQ	1/1:255,169,0:56:0:99	1/1:255,151,0:50:0:99
15	9572640	.	A	T	999	PASS	DP=103;VDB=0.0404;AF1=1;AC1=4;DP4=0,0,57,38;MQ=45;AC=4;AN=4;CSQ=ENSMUST00000159288:ENSMUSG00000072663:INTRONIC+ENSMUST00000160236:ENSMUSG00000072663:INTRONIC	GT:PL:DP:SP:GQ	1/1:255,123,0:41:0:99	1/1:255,163,0:54:0:99
15	9803995	.	T	G	999	PASS	DP=118;VDB=0.0337;AF1=1;AC1=4;DP4=0,0,56,55;MQ=45;AC=4;AN=4;CSQ=-:-:INTERGENIC	GT:PL:DP:SP:GQ	1/1:255,154,0:51:0:99	1/1:255,181,0:60:0:99
15	11628747	.	G	A	999	PASS	DP=94;VDB=0.0379;AF1=1;AC1=4;DP4=1,0,46,40;MQ=45;PV4=1,0.12,0.059,1;AC=4;AN=4;MDV=99;PV1=0.12;PV2=0.059;QD=0.0097;MSD=50;PV3=1;PV0=1;SB=0.6543;CSQ=-:-:INTERGENIC	GT:PL:DP:SP:GQ	1/1:255,71,0:37:0:99	1/1:255,151,0:50:0:99
15	17263368	.	A	T	999	PASS	DP=91;VDB=0.0389;AF1=1;AC1=4;DP4=0,0,52,35;MQ=45;AC=4;AN=4;CSQ=-:-:INTERGENIC	GT:PL:DP:SP:GQ	1/1:255,132,0:44:0:99	1/1:255,129,0:43:0:99
15	18688509	.	G	C	999	PASS	DP=90;VDB=0.0374;AF1=1;AC1=4;DP4=0,0,46,39;MQ=44;AC=4;AN=4;CSQ=ENSMUST00000150382:ENSMUSG00000084873:WITHIN_NON_CODING_GENE,INTRONIC	GT:PL:DP:SP:GQ	1/1:255,111,0:37:0:99	1/1:255,144,0:48:0:99
15	20137038	.	C	T	999	PASS	DP=107;VDB=0.0394;AF1=1;AC1=4;DP4=0,0,55,47;MQ=44;AC=4;AN=4;CSQ=-:-:INTERGENIC	GT:PL:DP:SP:GQ	1/1:255,138,0:46:0:99	1/1:255,169,0:56:0:99
15	23565308	.	C	A	999	PASS	DP=100;VDB=0.0391;AF1=1;AC1=4;DP4=0,0,35,55;MQ=45;AC=4;AN=4;CSQ=-:-:INTERGENIC	GT:PL:DP:SP:GQ	1/1:255,135,0:45:0:99	1/1:255,135,0:45:0:99
15	27437099	.	G	A	999	PASS	DP=87;VDB=0.0386;AF1=1;AC1=4;DP4=0,0,41,37;MQ=45;AC=4;AN=4;CSQ=ENSMUST00000022875:ENSMUSG00000022265:INTRONIC	GT:PL:DP:SP:GQ	1/1:255,114,0:38:0:99	1/1:255,120,0:40:0:99
15	31609106	.	C	T	999	PASS	DP=115;VDB=0.0366;AF1=1;AC1=4;DP4=0,0,56,56;MQ=45;AC=4;AN=4;CSQ=-:-:INTERGENIC	GT:PL:DP:SP:GQ	1/1:255,141,0:47:0:99	1/1:255,196,0:65:0:99
15	34885017	.	A	T	999	PASS	DP=98;VDB=0.0396;AF1=1;AC1=4;DP4=0,0,44,47;MQ=45;AC=4;AN=4;CSQ=ENSMUST00000018476:ENSMUSG00000022329:INTRONIC+ENSMUST00000067033:ENSMUSG00000022329:INTRONIC+ENSMUST00000128425:ENSMUSG00000022329:DOWNSTREAM	GT:PL:DP:SP:GQ	1/1:255,166,0:55:0:99	1/1:255,108,0:36:0:99
15	34916737	.	C	T	999	PASS	DP=90;VDB=0.0399;AF1=1;AC1=4;DP4=0,0,45,42;MQ=45;AC=4;AN=4;CSQ=ENSMUST00000018476:ENSMUSG00000022329:INTRONIC+ENSMUST00000067033:ENSMUSG00000022329:INTRONIC+ENSMUST00000128425:ENSMUSG00000022329:WITHIN_NON_CODING_GENE,INTRONIC	GT:PL:DP:SP:GQ	1/1:255,99,0:33:0:99	1/1:255,163,0:54:0:99
15	40769058	.	A	G	999	PASS	DP=100;VDB=0.0327;AF1=1;AC1=4;DP4=1,7,58,17;MQ=41;PV4=0.00054,1,1,1;AC=4;AN=4;MDV=99;PV1=1;PV2=1;QD=0.0055;MSD=44;PV3=1;PV0=0.00054;SB=0.2669;CSQ=ENSMUST00000053467:ENSMUSG00000022306:INTRONIC+ENSMUST00000110303:ENSMUSG00000022306:INTRONIC+ENSMUST00000163381:ENSMUSG00000022306:INTRONIC+ENSMUST00000165298:ENSMUSG00000022306:INTRONIC	GT:PL:DP:SP:GQ	1/1:255,29,0:39:18:63	1/1:255,91,0:44:17:99
15	43833227	.	C	G	999	PASS	DP=93;VDB=0.0388;AF1=1;AC1=4;DP4=0,0,45,47;MQ=44;AC=4;AN=4;CSQ=-:-:INTERGENIC	GT:PL:DP:SP:GQ	1/1:255,126,0:42:0:99	1/1:255,151,0:50:0:99
15	45204035	.	A	T	999	PASS	DP=110;VDB=0.0402;AF1=1;AC1=4;DP4=0,0,55,49;MQ=45;AC=4;AN=4;CSQ=-:-:INTERGENIC	GT:PL:DP:SP:GQ	1/1:255,135,0:45:0:99	1/1:255,178,0:59:0:99
15	49149453	.	C	T	999	PASS	DP=107;VDB=0.0387;AF1=1;AC1=4;DP4=0,0,44,59;MQ=45;AC=4;AN=4;CSQ=-:-:INTERGENIC	GT:PL:DP:SP:GQ	1/1:255,154,0:51:0:99	1/1:255,157,0:52:0:99
15	54161128	.	G	A	999	PASS	DP=109;VDB=0.0402;AF1=1;AC1=4;DP4=0,0,45,60;MQ=45;AC=4;AN=4;CSQ=-:-:INTERGENIC	GT:PL:DP:SP:GQ	1/1:255,123,0:41:0:99	1/1:255,193,0:64:0:99
15	54436717	.	A	G	999	PASS	DP=71;VDB=0.0368;AF1=1;AC1=4;DP4=0,0,23,14;MQ=46;AC=4;AN=4;CSQ=ENSMUST00000025356:ENSMUSG00000024479:DOWNSTREAM	GT:PL:DP:SP:GQ	1/1:255,63,0:21:0:99	1/1:255,48,0:16:0:99
15	56493413	.	C	A	999	PASS	DP=113;VDB=0.0396;AF1=1;AC1=4;DP4=0,0,52,53;MQ=45;AC=4;AN=4;CSQ=ENSMUST00000050544:ENSMUSG00000022367:DOWNSTREAM	GT:PL:DP:SP:GQ	1/1:255,163,0:54:0:99	1/1:255,154,0:51:0:99
15	58948590	.	G	A	999	PASS	DP=49;VDB=0.0375;AF1=1;AC1=4;DP4=0,1,23,22;MQ=41;PV4=1,0.19,1,0.12;AC=4;AN=4;MDV=99;PV1=0.19;PV2=1;QD=0.0105;MSD=26;PV3=0.12;PV0=1;SB=0.7188;CSQ=-:-:INTERGENIC	GT:PL:DP:SP:GQ	1/1:255,47,0:20:0:99	1/1:255,78,0:26:0:99
15	60944605	.	C	G	999	PASS	DP=69;VDB=0.0308;AF1=1;AC1=4;DP4=0,0,36,31;MQ=41;AC=4;AN=4;CSQ=-:-:INTERGENIC	GT:PL:DP:SP:GQ	1/1:255,84,0:28:0:99	1/1:255,117,0:39:0:99
15	61411655	.	C	T	999	PASS	DP=110;VDB=0.0379;AF1=1;AC1=4;DP4=0,0,59,48;MQ=45;AC=4;AN=4;CSQ=-:-:INTERGENIC	GT:PL:DP:SP:GQ	1/1:255,181,0:60:0:99	1/1:255,141,0:47:0:99
15	61911467	.	G	A	999	PASS	DP=106;VDB=0.0329;AF1=1;AC1=4;DP4=0,0,55,44;MQ=44;AC=4;AN=4;CSQ=ENSMUST00000100633:ENSMUSG00000072566:WITHIN_NON_CODING_GENE,INTRONIC+ENSMUST00000165627:ENSMUSG00000072566:WITHIN_NON_CODING_GENE,INTRONIC+ENSMUST00000171111:ENSMUSG00000072566:WITHIN_NON_CODING_GENE,INTRONIC	GT:PL:DP:SP:GQ	1/1:255,163,0:54:0:99	1/1:255,135,0:45:0:99
15	63610574	.	C	T	999	PASS	DP=90;VDB=0.0388;AF1=1;AC1=4;DP4=0,0,46,36;MQ=44;AC=4;AN=4;CSQ=ENSMUST00000110125:ENSMUSG00000079025:INTRONIC+ENSMUST00000173503:ENSMUSG00000079025:INTRONIC	GT:PL:DP:SP:GQ	1/1:255,120,0:40:0:99	1/1:255,126,0:42:0:99
15	63750350	.	G	A	999	PASS	DP=101;VDB=0.0381;AF1=1;AC1=4;DP4=3,5,54,37;MQ=27;PV4=0.28,0.42,1,1;AC=4;AN=4;MDV=99;PV1=0.42;PV2=1;QD=0.0075;MSD=57;PV3=1;PV0=0.28;SB=0.4606;CSQ=-:-:INTERGENIC	GT:PL:DP:SP:GQ	1/1:255,116,0:57:5:99	1/1:255,76,0:42:2:99
15	67209660	.	A	C	999	PASS	DP=99;VDB=0.0388;AF1=1;AC1=4;DP4=1,0,47,46;MQ=45;PV4=1,0.24,0.026,0.23;AC=4;AN=4;MDV=99;PV1=0.24;PV2=0.026;QD=0.0101;MSD=50;PV3=0.23;PV0=1;SB=0.7344;CSQ=-:-:INTERGENIC	GT:PL:DP:SP:GQ	1/1:255,94,0:44:0:99	1/1:255,151,0:50:0:99
15	73181526	.	T	A	999	PASS	DP=87;VDB=0.0388;AF1=1;AC1=4;DP4=1,0,43,37;MQ=45;PV4=1,1,0.011,0.26;AC=4;AN=4;MDV=99;PV1=1;PV2=0.011;QD=0.0102;MSD=41;PV3=0.26;PV0=1;SB=0.6477;CSQ=ENSMUST00000057684:ENSMUSG00000022607:INTRONIC+ENSMUST00000068756:ENSMUSG00000022607:INTRONIC+ENSMUST00000080736:ENSMUSG00000022607:INTRONIC+ENSMUST00000110033:ENSMUSG00000022607:INTRONIC+ENSMUST00000110036:ENSMUSG00000022607:INTRONIC+ENSMUST0000015738…	GT:PL:DP:SP:GQ	1/1:255,88,0:40:0:99	1/1:255,123,0:41:0:99
15	75374474	.	T	C	999	PASS	DP=72;VDB=0.0386;AF1=1;AC1=4;DP4=0,0,38,31;MQ=44;AC=4;AN=4;CSQ=-:-:INTERGENIC	GT:PL:DP:SP:GQ	1/1:255,93,0:31:0:99	1/1:255,114,0:38:0:99
15	75993842	.	T	G	999	PASS	DP=95;VDB=0.0402;AF1=1;AC1=4;DP4=0,0,37,44;MQ=45;AC=4;AN=4;CSQ=-:-:INTERGENIC	GT:PL:DP:SP:GQ	1/1:255,132,0:44:0:99	1/1:255,111,0:37:0:99
15	78089357	.	C	A	999	PASS	DP=90;VDB=0.0364;AF1=1;AC1=4;DP4=0,0,28,57;MQ=44;AC=4;AN=4;CSQ=ENSMUST00000096357:ENSMUSG00000071715:INTRONIC+ENSMUST00000126028:ENSMUSG00000071715:WITHIN_NON_CODING_GENE,INTRONIC+ENSMUST00000133618:ENSMUSG00000071715:INTRONIC+ENSMUST00000146147:ENSMUSG00000071715:WITHIN_NON_CODING_GENE,INTRONIC+ENSMUST00000147303:ENSMUSG00000071715:DOWNSTREAM+ENSMUST00000148646:ENSMUSG00000071715:UPSTREAM	GT:PL:DP:SP:GQ	1/1:255,141,0:47:0:99	1/1:255,114,0:38:0:99
15	82211627	.	G	A	999	PASS	DP=96;VDB=0.0399;AF1=1;AC1=4;DP4=0,0,42,48;MQ=45;AC=4;AN=4;CSQ=ENSMUST00000023083:ENSMUSG00000061740:UPSTREAM+ENSMUST00000165902:ENSMUSG00000061740:UPSTREAM	GT:PL:DP:SP:GQ	1/1:255,129,0:43:0:99	1/1:255,141,0:47:0:99
15	82283779	.	C	T	999	PASS	DP=92;VDB=0.0396;AF1=1;AC1=4;DP4=0,0,32,54;MQ=45;AC=4;AN=4;CSQ=ENSMUST00000089129:ENSMUSG00000068086:INTRONIC	GT:PL:DP:SP:GQ	1/1:255,105,0:35:0:99	1/1:255,154,0:51:0:99
15	84460701	.	T	C	999	PASS	DP=75;VDB=0.0402;AF1=1;AC1=4;DP4=0,0,42,28;MQ=45;AC=4;AN=4;CSQ=-:-:INTERGENIC	GT:PL:DP:SP:GQ	1/1:255,108,0:36:0:99	1/1:255,102,0:34:0:99
15	89128463	.	T	A	999	PASS	DP=94;VDB=0.0396;AF1=1;AC1=4;DP4=0,0,39,48;MQ=45;AC=4;AN=4;CSQ=ENSMUST00000109324:ENSMUSG00000036529:INTRONIC+ENSMUST00000123791:ENSMUSG00000036529:INTRONIC+ENSMUST00000124398:ENSMUSG00000036529:UPSTREAM+ENSMUST00000124576:ENSMUSG00000036529:NMD_TRANSCRIPT,INTRONIC+ENSMUST00000124642:ENSMUSG00000036529:DOWNSTREAM+ENSMUST00000144585:ENSMUSG00000036529:INTRONIC+ENSMUST00000150539:ENSMUSG00000036529…	GT:PL:DP:SP:GQ	1/1:255,126,0:42:0:99	1/1:255,132,0:45:0:99
15	91670883	.	G	A	999	PASS	DP=113;VDB=0.0396;AF1=1;AC1=4;DP4=0,0,43,58;MQ=45;AC=4;AN=4;CSQ=ENSMUST00000051539:ENSMUSG00000047295:INTRONIC+ENSMUST00000057109:ENSMUSG00000047295:UPSTREAM+ENSMUST00000072327:ENSMUSG00000047295:INTRONIC+ENSMUST00000088555:ENSMUSG00000047295:INTRONIC+ENSMUST00000100293:ENSMUSG00000047295:INTRONIC+ENSMUST00000109276:ENSMUSG00000047295:INTRONIC+ENSMUST00000109277:ENSMUSG00000047295:INTRONIC+ENSMUS…	GT:PL:DP:SP:GQ	1/1:255,163,0:54:0:99	1/1:255,141,0:47:0:99
15	94050150	.	G	T	999	PASS	DP=42;VDB=0.0394;AF1=1;AC1=4;DP4=0,0,8,19;MQ=44;AC=4;AN=4;CSQ=-:-:INTERGENIC	GT:PL:DP:SP:GQ	1/1:255,39,0:13:0:81	1/1:251,42,0:14:0:84
15	94702204	.	G	A	999	PASS	DP=82;VDB=0.0377;AF1=1;AC1=4;DP4=1,0,39,40;MQ=45;PV4=1,0.25,0.032,1;AC=4;AN=4;MDV=99;PV1=0.25;PV2=0.032;QD=0.0099;MSD=40;PV3=1;PV0=1;SB=0.7317;CSQ=ENSMUST00000080141:ENSMUSG00000063296:INTRONIC	GT:PL:DP:SP:GQ	1/1:255,82,0:40:0:99	1/1:255,120,0:40:0:99
15	96347893	.	G	A	999	PASS	DP=69;VDB=0.0286;AF1=1;AC1=4;DP4=0,0,43,24;MQ=43;AC=4;AN=4;CSQ=-:-:INTERGENIC	GT:PL:DP:SP:GQ	1/1:255,111,0:37:0:99	1/1:255,90,0:30:0:99
15	96368530	.	A	T	999	PASS	DP=93;VDB=0.0394;AF1=1;AC1=4;DP4=2,1,35,48;MQ=42;PV4=0.57,0.48,1,0.094;AC=4;AN=4;MDV=99;PV1=0.48;PV2=1;QD=0.0098;MSD=44;PV3=0.094;PV0=0.57;SB=0.4898;CSQ=-:-:INTERGENIC	GT:PL:DP:SP:GQ	1/1:255,132,0:44:0:99	1/1:255,83,0:42:2:99
15	98223247	.	C	A	999	PASS	DP=90;VDB=0.0377;AF1=1;AC1=4;DP4=0,1,35,47;MQ=45;PV4=1,0.13,0.00092,0.26;AC=4;AN=4;MDV=99;PV1=0.13;PV2=0.00092;QD=0.0098;MSD=45;PV3=0.26;PV0=1;SB=0.5625;CSQ=-:-:INTERGENIC	GT:PL:DP:SP:GQ	1/1:255,75,0:38:0:99	1/1:255,135,0:45:0:99
15	99463035	.	T	A	999	PASS	DP=66;VDB=0.0341;AF1=1;AC1=4;DP4=0,0,31,28;MQ=45;AC=4;AN=4;CSQ=ENSMUST00000023756:ENSMUSG00000023015:INTRONIC+ENSMUST00000164983:ENSMUSG00000023015:DOWNSTREAM+ENSMUST00000165730:ENSMUSG00000023015:DOWNSTREAM+ENSMUST00000165745:ENSMUSG00000023015:WITHIN_NON_CODING_GENE,INTRONIC+ENSMUST00000168025:ENSMUSG00000023015:INTRONIC+ENSMUST00000168065:ENSMUSG00000023015:NMD_TRANSCRIPT,INTRONIC+ENSMUST00000…	GT:PL:DP:SP:GQ	1/1:255,105,0:35:0:99	1/1:255,72,0:24:0:99
15	101618093	.	G	A	999	PASS	DP=94;VDB=0.0404;AF1=1;AC1=4;DP4=0,0,46,44;MQ=45;AC=4;AN=4;CSQ=ENSMUST00000071104:ENSMUSG00000056605:UPSTREAM	GT:PL:DP:SP:GQ	1/1:255,141,0:47:0:99	1/1:255,129,0:43:0:99
15	101949907	.	C	T	999	PASS	DP=88;VDB=0.0402;AF1=1;AC1=4;DP4=0,0,30,54;MQ=45;AC=4;AN=4;CSQ=ENSMUST00000046144:ENSMUSG00000037003:DOWNSTREAM+ENSMUST00000100176:ENSMUSG00000036966:INTRONIC+ENSMUST00000128884:ENSMUSG00000036966:WITHIN_NON_CODING_GENE,INTRONIC+ENSMUST00000139279:ENSMUSG00000036966:WITHIN_NON_CODING_GENE,INTRONIC+ENSMUST00000154032:ENSMUSG00000036966:INTRONIC+ENSMUST00000165295:ENSMUSG00000037003:DOWNSTREAM+ENSM…	GT:PL:DP:SP:GQ	1/1:255,129,0:43:0:99	1/1:255,123,0:41:0:99
16	6432670	.	T	G	248	PASS	DP=59;VDB=0.0375;AF1=1;AC1=4;DP4=0,0,4,11;MQ=41;AC=4;AN=4;CSQ=-:-:INTERGENIC	GT:PL:DP:SP:GQ	1/1:102,18,0:6:0:40	1/1:182,27,0:9:0:49
16	9817030	.	A	G	999	PASS	DP=101;VDB=0.0394;AF1=1;AC1=4;DP4=0,0,43,53;MQ=45;AC=4;AN=4;CSQ=ENSMUST00000032331:ENSMUSG00000059003:INTRONIC+ENSMUST00000115835:ENSMUSG00000059003:INTRONIC	GT:PL:DP:SP:GQ	1/1:255,132,0:44:0:99	1/1:255,157,0:52:0:99
16	9994958	.	G	A	999	PASS	DP=77;VDB=0.0374;AF1=1;AC1=4;DP4=0,0,34,33;MQ=45;AC=4;AN=4;CSQ=ENSMUST00000032331:ENSMUSG00000059003:UPSTREAM+ENSMUST00000115835:ENSMUSG00000059003:5PRIME_UTR+ENSMUST00000156482:ENSMUSG00000059003:UPSTREAM	GT:PL:DP:SP:GQ	1/1:255,96,0:32:0:99	1/1:255,105,0:35:0:99
16	14438446	.	T	C	999	PASS	DP=109;VDB=0.0381;AF1=1;AC1=4;DP4=0,0,56,49;MQ=45;AC=4;AN=4;CSQ=ENSMUST00000100167:ENSMUSG00000023088:INTRONIC+ENSMUST00000130671:ENSMUSG00000023088:NMD_TRANSCRIPT,INTRONIC+ENSMUST00000133454:ENSMUSG00000023088:NMD_TRANSCRIPT,INTRONIC+ENSMUST00000147759:ENSMUSG00000023088:NMD_TRANSCRIPT,INTRONIC	GT:PL:DP:SP:GQ	1/1:255,117,0:39:0:99	1/1:255,199,0:66:0:99
16	15663456	.	T	C	999	PASS	DP=99;VDB=0.0401;AF1=1;AC1=4;DP4=0,0,46,47;MQ=44;AC=4;AN=4;CSQ=ENSMUST00000023352:ENSMUSG00000022672:INTRONIC	GT:PL:DP:SP:GQ	1/1:255,154,0:51:0:99	1/1:255,126,0:42:0:99
16	15805556	.	C	T	999	PASS	DP=115;VDB=0.0374;AF1=1;AC1=4;DP4=0,0,58,53;MQ=45;AC=4;AN=4;CSQ=ENSMUST00000023352:ENSMUSG00000022672:INTRONIC	GT:PL:DP:SP:GQ	1/1:255,172,0:57:0:99	1/1:255,163,0:54:0:99
16	19634094	.	C	T	999	PASS	DP=105;VDB=0.0386;AF1=1;AC1=4;DP4=0,0,52,48;MQ=44;AC=4;AN=4;CSQ=-:-:INTERGENIC	GT:PL:DP:SP:GQ	1/1:255,141,0:47:0:99	1/1:255,160,0:53:0:99
16	32878632	.	C	A	999	PASS	DP=89;VDB=0.0372;AF1=1;AC1=4;DP4=0,0,40,46;MQ=44;AC=4;AN=4;CSQ=ENSMUST00000023489:ENSMUSG00000022800:INTRONIC+ENSMUST00000119810:ENSMUSG00000035629:UPSTREAM+ENSMUST00000120345:ENSMUSG00000022800:UPSTREAM+ENSMUST00000141590:ENSMUSG00000022800:WITHIN_NON_CODING_GENE,INTRONIC+ENSMUST00000143151:ENSMUSG00000022800:WITHIN_NON_CODING_GENE,INTRONIC+ENSMUST00000145146:ENSMUSG00000022800:WITHIN_NON_CODING…	GT:PL:DP:SP:GQ	1/1:255,129,0:43:0:99	1/1:255,129,0:43:0:99
16	33807967	.	C	T	999	PASS	DP=95;VDB=0.0377;AF1=1;AC1=4;DP4=0,0,45,47;MQ=45;AC=4;AN=4;CSQ=ENSMUST00000023520:ENSMUSG00000022824:NON_SYNONYMOUS_CODING:1000:334:R>W:Grantham,101+ENSMUST00000115044:ENSMUSG00000022824:NON_SYNONYMOUS_CODING:1000:334:R>W:Grantham,101	GT:PL:DP:SP:GQ	1/1:255,138,0:46:0:99	1/1:255,138,0:46:0:99
16	38364750	.	T	A	999	PASS	DP=86;VDB=0.0394;AF1=1;AC1=4;DP4=0,0,43,35;MQ=46;AC=4;AN=4;CSQ=ENSMUST00000023494:ENSMUSG00000022803:INTRONIC+ENSMUST00000114739:ENSMUSG00000022803:INTRONIC+ENSMUST00000119704:ENSMUSG00000046516:DOWNSTREAM+ENSMUST00000127892:ENSMUSG00000022803:UPSTREAM+ENSMUST00000141189:ENSMUSG00000022803:UPSTREAM	GT:PL:DP:SP:GQ	1/1:255,129,0:45:0:99	1/1:255,96,0:33:0:99
16	40828787	.	C	G	999	PASS	DP=92;VDB=0.0402;AF1=1;AC1=4;DP4=0,0,42,49;MQ=45;AC=4;AN=4;CSQ=-:-:INTERGENIC	GT:PL:DP:SP:GQ	1/1:255,123,0:41:0:99	1/1:255,151,0:50:0:99
16	55584187	.	T	G	999	PASS	DP=126;VDB=0.0389;AF1=1;AC1=4;DP4=1,3,47,50;MQ=44;PV4=0.62,1,0.36,0.12;AC=4;AN=4;MDV=99;PV1=1;PV2=0.36;QD=0.0079;MSD=54;PV3=0.12;PV0=0.62;SB=0.7059;CSQ=-:-:INTERGENIC	GT:PL:DP:SP:GQ	1/1:255,105,0:54:0:99	1/1:255,98,0:47:3:99
16	56004509	.	G	T	999	PASS	DP=76;VDB=0.0396;AF1=1;AC1=4;DP4=0,1,33,24;MQ=43;PV4=0.43,1,1,0.26;AC=4;AN=4;MDV=99;PV1=1;PV2=1;QD=0.0103;MSD=34;PV3=0.26;PV0=0.43;SB=0.5515;CSQ=ENSMUST00000050248:ENSMUSG00000022601:INTRONIC+ENSMUST00000119981:ENSMUSG00000071533:DOWNSTREAM	GT:PL:DP:SP:GQ	1/1:255,72,0:24:0:99	1/1:255,76,0:34:0:99
16	61789262	.	G	A	999	PASS	DP=108;VDB=0.0394;AF1=1;AC1=4;DP4=0,0,67,40;MQ=45;AC=4;AN=4;CSQ=-:-:INTERGENIC	GT:PL:DP:SP:GQ	1/1:255,172,0:57:0:99	1/1:255,151,0:50:0:99
16	66279320	.	G	A	999	PASS	DP=91;VDB=0.0404;AF1=1;AC1=4;DP4=0,0,29,49;MQ=45;AC=4;AN=4;CSQ=-:-:INTERGENIC	GT:PL:DP:SP:GQ	1/1:255,117,0:39:0:99	1/1:255,117,0:39:0:99
16	66391573	.	C	A	999	PASS	DP=100;VDB=0.0315;AF1=1;AC1=4;DP4=0,0,41,54;MQ=45;AC=4;AN=4;CSQ=-:-:INTERGENIC	GT:PL:DP:SP:GQ	1/1:255,138,0:46:0:99	1/1:255,148,0:49:0:99
16	71482465	.	G	T	999	PASS	DP=82;VDB=0.0378;AF1=1;AC1=4;DP4=1,2,36,30;MQ=22;PV4=0.59,1,1,1;AC=4;AN=4;MDV=99;PV1=1;PV2=1;QD=0.0108;MSD=37;PV3=1;PV0=0.59;SB=0.5586;CSQ=-:-:INTERGENIC	GT:PL:DP:SP:GQ	1/1:231,72,0:37:2:99	1/1:227,96,0:32:0:99
16	74297665	.	T	A	999	PASS	DP=117;VDB=0.0389;AF1=1;AC1=4;DP4=0,0,49,63;MQ=45;AC=4;AN=4;CSQ=ENSMUST00000116586:ENSMUSG00000052516:INTRONIC+ENSMUST00000117200:ENSMUSG00000052516:INTRONIC+ENSMUST00000117785:ENSMUSG00000052516:INTRONIC+ENSMUST00000140062:ENSMUSG00000052516:WITHIN_NON_CODING_GENE,INTRONIC	GT:PL:DP:SP:GQ	1/1:255,175,0:58:0:99	1/1:255,163,0:54:0:99
16	77073064	.	C	T	999	PASS	DP=92;VDB=0.0401;AF1=1;AC1=4;DP4=0,0,44,44;MQ=45;AC=4;AN=4;CSQ=ENSMUST00000023580:ENSMUSG00000022867:INTRONIC	GT:PL:DP:SP:GQ	1/1:255,132,0:44:0:99	1/1:255,132,0:44:0:99
16	78609099	.	C	A	999	PASS	DP=88;VDB=0.0372;AF1=1;AC1=4;DP4=0,2,43,31;MQ=38;PV4=0.19,1,0.2,1;AC=4;AN=4;MDV=99;PV1=1;PV2=0.2;QD=0.0090;MSD=39;PV3=1;PV0=0.19;SB=0.6061;CSQ=-:-:INTERGENIC	GT:PL:DP:SP:GQ	1/1:255,88,0:37:0:99	1/1:255,87,0:39:0:99
16	84328006	.	C	T	999	PASS	DP=102;VDB=0.0353;AF1=1;AC1=4;DP4=0,0,58,40;MQ=45;AC=4;AN=4;CSQ=-:-:INTERGENIC	GT:PL:DP:SP:GQ	1/1:255,141,0:47:0:99	1/1:255,154,0:51:0:99
16	94075789	.	G	A	999	PASS	DP=101;VDB=0.0372;AF1=1;AC1=4;DP4=0,0,41,52;MQ=45;AC=4;AN=4;CSQ=-:-:INTERGENIC	GT:PL:DP:SP:GQ	1/1:255,129,0:43:0:99	1/1:255,151,0:50:0:99
16	98153674	.	C	T	999	PASS	DP=45;VDB=0.0346;AF1=1;AC1=4;DP4=1,0,22,14;MQ=46;PV4=1,1,0.22,0.24;AC=4;AN=4;MDV=92;PV1=1;PV2=0.22;QD=0.0098;MSD=20;PV3=0.24;PV0=1;SB=0.4891;CSQ=-:-:INTERGENIC	GT:PL:DP:SP:GQ	1/1:255,36,0:20:0:77	1/1:241,51,0:17:0:92
18	20783264	.	C	G	108	PASS	DP=27;VDB=0.0060;AF1=1;AC1=4;DP4=1,0,6,19;MQ=15;PV4=0.27,1,0.29,0.37;AC=4;AN=4;MDV=54;PV1=1;PV2=0.29;QD=0.0260;MSD=16;PV3=0.37;PV0=0.27;SB=0.2625;CSQ=ENSMUST00000130296:ENSMUSG00000085595:WITHIN_NON_CODING_GENE,INTRONIC	GT:PL:DP:SP:GQ	1/1:70,31,0:16:0:54	1/1:74,18,0:10:0:41
X	6640008	.	C	A	999	PASS	DP=78;VDB=0.0333;AF1=1;AC1=4;DP4=0,1,34,39;MQ=45;PV4=1,0.3,0.023,0.26;AC=4;AN=4;MDV=99;PV1=0.3;PV2=0.023;QD=0.0095;MSD=42;PV3=0.26;PV0=1;SB=0.6562;CSQ=ENSMUST00000057101:ENSMUSG00000050089:UPSTREAM+ENSMUST00000115750:ENSMUSG00000050089:UPSTREAM	GT:PL:DP:SP:GQ	1/1:255,59,0:32:0:99	1/1:255,126,0:42:0:99
X	12010482	.	G	C	999	PASS	DP=48;VDB=0.0363;AF1=1;AC1=4;DP4=0,0,16,17;MQ=44;AC=4;AN=4;CSQ=-:-:INTERGENIC	GT:PL:DP:SP:GQ	1/1:255,36,0:12:0:77	1/1:255,63,0:21:0:99
X	12051276	.	C	T	999	PASS	DP=70;VDB=0.0399;AF1=1;AC1=4;DP4=0,0,28,37;MQ=43;AC=4;AN=4;CSQ=-:-:INTERGENIC	GT:PL:DP:SP:GQ	1/1:255,60,0:20:0:99	1/1:255,135,0:45:0:99
X	14251662	.	A	G	999	PASS	DP=67;VDB=0.0394;AF1=1;AC1=4;DP4=0,0,32,31;MQ=43;AC=4;AN=4;CSQ=-:-:INTERGENIC	GT:PL:DP:SP:GQ	1/1:255,48,0:16:0:99	1/1:255,141,0:47:0:99
X	14815417	.	C	T	999	PASS	DP=82;VDB=0.0366;AF1=1;AC1=4;DP4=0,1,34,42;MQ=45;PV4=1,1,0.015,1;AC=4;AN=4;MDV=99;PV1=1;PV2=0.015;QD=0.0109;MSD=57;PV3=1;PV0=1;SB=0.6105;CSQ=-:-:INTERGENIC	GT:PL:DP:SP:GQ	1/1:255,60,0:20:0:99	1/1:255,147,0:57:0:99
X	15518844	.	G	T	408	PASS	DP=76;VDB=0.0394;AF1=1;AC1=4;DP4=2,6,27,41;MQ=26;PV4=0.7,1,1,0.19;AC=4;AN=4;MDV=99;PV1=1;PV2=1;QD=0.0073;MSD=49;PV3=0.19;PV0=0.7;SB=0.5238;CSQ=ENSMUST00000133333:ENSMUSG00000086048:UPSTREAM	GT:PL:DP:SP:GQ	1/1:189,32,0:27:6:69	1/1:255,104,0:49:2:99
X	15752241	.	G	A	999	PASS	DP=70;VDB=0.0381;AF1=1;AC1=4;DP4=0,0,30,36;MQ=45;AC=4;AN=4;CSQ=-:-:INTERGENIC	GT:PL:DP:SP:GQ	1/1:255,75,0:25:0:99	1/1:255,123,0:41:0:99
X	18526264	.	T	G	999	PASS	DP=69;VDB=0.0400;AF1=1;AC1=4;DP4=0,0,38,26;MQ=44;AC=4;AN=4;CSQ=-:-:INTERGENIC	GT:PL:DP:SP:GQ	1/1:255,69,0:23:0:99	1/1:255,123,0:41:0:99
X	19361804	.	T	G	999	PASS	DP=81;VDB=0.0401;AF1=1;AC1=4;DP4=0,0,42,37;MQ=45;AC=4;AN=4;CSQ=-:-:INTERGENIC	GT:PL:DP:SP:GQ	1/1:255,90,0:30:0:99	1/1:255,148,0:49:0:99
X	20813337	.	T	A	999	PASS	DP=67;VDB=0.0368;AF1=1;AC1=4;DP4=0,0,25,32;MQ=42;AC=4;AN=4;CSQ=-:-:INTERGENIC	GT:PL:DP:SP:GQ	1/1:255,63,0:21:0:99	1/1:255,108,0:36:0:99
X	23581455	.	C	T	999	PASS	DP=85;VDB=0.0401;AF1=1;AC1=4;DP4=0,0,41,39;MQ=45;AC=4;AN=4;CSQ=-:-:INTERGENIC	GT:PL:DP:SP:GQ	1/1:255,69,0:23:0:99	1/1:255,172,0:57:0:99
X	25421068	.	C	A	999	PASS	DP=60;VDB=0.0369;AF1=1;AC1=4;DP4=1,1,30,21;MQ=41;PV4=1,0.086,1,0.22;AC=4;AN=4;MDV=99;PV1=0.086;PV2=1;QD=0.0086;MSD=37;PV3=0.22;PV0=1;SB=0.3548;CSQ=-:-:INTERGENIC	GT:PL:DP:SP:GQ	1/1:255,48,0:16:0:99	1/1:255,51,0:37:0:99
X	26217976	.	T	A	999	PASS	DP=82;VDB=0.0326;AF1=1;AC1=4;DP4=0,0,41,39;MQ=42;AC=4;AN=4;CSQ=ENSMUST00000172003:ENSMUSG00000080725:INTRONIC	GT:PL:DP:SP:GQ	1/1:255,75,0:25:0:99	1/1:255,166,0:55:0:99
X	35493554	.	C	T	999	PASS	DP=62;VDB=0.0394;AF1=1;AC1=4;DP4=0,0,20,37;MQ=45;AC=4;AN=4;CSQ=-:-:INTERGENIC	GT:PL:DP:SP:GQ	1/1:255,45,0:15:0:95	1/1:255,126,0:42:0:99
X	36420749	.	A	G	999	PASS	DP=87;VDB=0.0378;AF1=1;AC1=4;DP4=0,0,41,42;MQ=44;AC=4;AN=4;CSQ=-:-:INTERGENIC	GT:PL:DP:SP:GQ	1/1:255,78,0:26:0:99	1/1:255,172,0:57:0:99
X	36677867	.	C	T	999	PASS	DP=59;VDB=0.0386;AF1=1;AC1=4;DP4=0,0,27,29;MQ=45;AC=4;AN=4;CSQ=-:-:INTERGENIC	GT:PL:DP:SP:GQ	1/1:255,45,0:15:0:95	1/1:255,123,0:41:0:99
X	40942608	.	A	C	999	PASS	DP=79;VDB=0.0378;AF1=1;AC1=4;DP4=0,1,30,37;MQ=45;PV4=1,1,0.018,1;AC=4;AN=4;MDV=99;PV1=1;PV2=0.018;QD=0.0107;MSD=49;PV3=1;PV0=1;SB=0.6118;CSQ=ENSMUST00000105113:ENSMUSG00000078320:UPSTREAM+ENSMUST00000117068:ENSMUSG00000083598:DOWNSTREAM+ENSMUST00000146148:ENSMUSG00000086223:UPSTREAM	GT:PL:DP:SP:GQ	1/1:255,57,0:19:0:99	1/1:255,121,0:49:0:99
X	41546922	.	A	G	999	PASS	DP=66;VDB=0.0314;AF1=1;AC1=4;DP4=1,0,33,30;MQ=45;PV4=1,1,0.07,0.26;AC=4;AN=4;MDV=99;PV1=1;PV2=0.07;QD=0.0099;MSD=40;PV3=0.26;PV0=1;SB=0.6838;CSQ=-:-:INTERGENIC	GT:PL:DP:SP:GQ	1/1:255,49,0:24:0:99	1/1:255,120,0:40:0:99
X	44145291	.	G	A	999	PASS	DP=70;VDB=0.0372;AF1=1;AC1=4;DP4=0,0,30,40;MQ=45;AC=4;AN=4;CSQ=-:-:INTERGENIC	GT:PL:DP:SP:GQ	1/1:255,81,0:27:0:99	1/1:255,129,0:43:0:99
X	44929886	.	C	T	999	PASS	DP=89;VDB=0.0394;AF1=1;AC1=4;DP4=0,0,34,52;MQ=45;AC=4;AN=4;CSQ=-:-:INTERGENIC	GT:PL:DP:SP:GQ	1/1:255,90,0:30:0:99	1/1:255,169,0:56:0:99
X	45480506	.	C	T	999	PASS	DP=73;VDB=0.0404;AF1=1;AC1=4;DP4=0,0,33,37;MQ=46;AC=4;AN=4;CSQ=ENSMUST00000077775:ENSMUSG00000037005:INTRONIC+ENSMUST00000114998:ENSMUSG00000037005:INTRONIC+ENSMUST00000115000:ENSMUSG00000037005:INTRONIC+ENSMUST00000156654:ENSMUSG00000037005:UPSTREAM+ENSMUST00000164445:ENSMUSG00000037005:INTRONIC	GT:PL:DP:SP:GQ	1/1:255,57,0:19:0:99	1/1:255,154,0:51:0:99
X	45646338	.	G	T	999	PASS	DP=57;VDB=0.0348;AF1=1;AC1=4;DP4=0,0,38,15;MQ=45;AC=4;AN=4;CSQ=-:-:INTERGENIC	GT:PL:DP:SP:GQ	1/1:255,57,0:19:0:99	1/1:255,102,0:34:0:99
X	46883392	.	C	T	999	PASS	DP=88;VDB=0.0344;AF1=1;AC1=4;DP4=5,0,36,45;MQ=21;PV4=0.022,1,1,1;AC=4;AN=4;MDV=99;PV1=1;PV2=1;QD=0.0094;MSD=53;PV3=1;PV0=0.022;SB=0.7373;CSQ=-:-:INTERGENIC	GT:PL:DP:SP:GQ	1/1:247,84,0:33:0:99	1/1:235,105,0:53:14:99
X	48126876	.	G	C	999	PASS	DP=90;VDB=0.0402;AF1=1;AC1=4;DP4=0,0,40,49;MQ=45;AC=4;AN=4;CSQ=-:-:INTERGENIC	GT:PL:DP:SP:GQ	1/1:255,102,0:34:0:99	1/1:255,166,0:55:0:99
X	52569563	.	T	G	999	PASS	DP=62;VDB=0.0392;AF1=1;AC1=4;DP4=1,0,30,27;MQ=34;PV4=1,0.48,1,0.19;AC=4;AN=4;MDV=99;PV1=0.48;PV2=1;QD=0.0110;MSD=38;PV3=0.19;PV0=1;SB=0.6774;CSQ=ENSMUST00000118555:ENSMUSG00000082182:WITHIN_NON_CODING_GENE,INTRONIC+ENSMUST00000168588:ENSMUSG00000083051:WITHIN_NON_CODING_GENE,INTRONIC	GT:PL:DP:SP:GQ	1/1:255,60,0:20:0:99	1/1:255,99,0:38:0:99
X	53438602	.	A	T	999	PASS	DP=69;VDB=0.0401;AF1=1;AC1=4;DP4=0,0,26,34;MQ=36;AC=4;AN=4;CSQ=ENSMUST00000101561:ENSMUSG00000073177:DOWNSTREAM	GT:PL:DP:SP:GQ	1/1:255,66,0:22:0:99	1/1:255,114,0:38:0:99
X	56920180	.	T	A	999	PASS	DP=56;VDB=0.0353;AF1=1;AC1=4;DP4=0,0,19,29;MQ=42;AC=4;AN=4;CSQ=-:-:INTERGENIC	GT:PL:DP:SP:GQ	1/1:255,48,0:16:0:99	1/1:255,96,0:32:0:99
X	61638767	.	A	T	999	PASS	DP=64;VDB=0.0276;AF1=1;AC1=4;DP4=3,0,26,29;MQ=32;PV4=0.24,0.35,1,0.18;AC=4;AN=4;MDV=99;PV1=0.35;PV2=1;QD=0.0087;MSD=38;PV3=0.18;PV0=0.24;SB=0.7875;CSQ=-:-:INTERGENIC	GT:PL:DP:SP:GQ	1/1:255,37,0:20:3:79	1/1:255,99,0:38:0:99
X	63345899	.	C	T	999	PASS	DP=84;VDB=0.0352;AF1=1;AC1=4;DP4=0,2,37,35;MQ=45;PV4=0.49,1,3.4e-07,0.33;AC=4;AN=4;MDV=99;PV1=1;PV2=3.4e-07;QD=0.0079;MSD=49;PV3=0.33;PV0=0.49;SB=0.7895;CSQ=-:-:INTERGENIC	GT:PL:DP:SP:GQ	1/1:255,25,0:25:3:55	1/1:255,148,0:49:0:99
X	63436837	.	T	C	999	PASS	DP=65;VDB=0.0368;AF1=1;AC1=4;DP4=0,0,27,35;MQ=44;AC=4;AN=4;CSQ=-:-:INTERGENIC	GT:PL:DP:SP:GQ	1/1:255,57,0:19:0:99	1/1:255,129,0:43:0:99
X	66985111	.	T	A	999	PASS	DP=78;VDB=0.0401;AF1=1;AC1=4;DP4=0,0,46,25;MQ=44;AC=4;AN=4;CSQ=ENSMUST00000033532:ENSMUSG00000031189:INTRONIC+ENSMUST00000143097:ENSMUSG00000031189:WITHIN_NON_CODING_GENE,INTRONIC	GT:PL:DP:SP:GQ	1/1:255,69,0:23:0:99	1/1:255,144,0:48:0:99
X	67585728	.	A	C	999	PASS	DP=72;VDB=0.0368;AF1=1;AC1=4;DP4=0,0,43,27;MQ=45;AC=4;AN=4;CSQ=-:-:INTERGENIC	GT:PL:DP:SP:GQ	1/1:255,63,0:21:0:99	1/1:255,148,0:49:0:99
X	71466412	.	C	T	110	PASS	DP=18;VDB=0.0378;AF1=1;AC1=4;DP4=0,0,12,5;MQ=15;AC=4;AN=4;CSQ=ENSMUST00000033699:ENSMUSG00000031328:DOWNSTREAM+ENSMUST00000101454:ENSMUSG00000031328:DOWNSTREAM+ENSMUST00000114299:ENSMUSG00000031328:DOWNSTREAM+ENSMUST00000130007:ENSMUSG00000031328:DOWNSTREAM+ENSMUST00000141528:ENSMUSG00000031328:DOWNSTREAM+ENSMUST00000144429:ENSMUSG00000031328:DOWNSTREAM+ENSMUST00000156766:ENSMUSG00000031328:DOWNS…	GT:PL:DP:SP:GQ	1/1:62,18,0:6:0:41	1/1:84,33,0:11:0:56
X	72901354	.	G	T	999	PASS	DP=71;VDB=0.0404;AF1=1;AC1=4;DP4=0,0,35,32;MQ=42;AC=4;AN=4;CSQ=-:-:INTERGENIC	GT:PL:DP:SP:GQ	1/1:255,66,0:22:0:99	1/1:255,135,0:45:0:99
X	73999474	.	C	A	999	PASS	DP=62;VDB=0.0389;AF1=1;AC1=4;DP4=0,0,32,27;MQ=45;AC=4;AN=4;CSQ=-:-:INTERGENIC	GT:PL:DP:SP:GQ	1/1:255,81,0:27:0:99	1/1:255,96,0:32:0:99
X	74471606	.	G	A	999	PASS	DP=69;VDB=0.0381;AF1=1;AC1=4;DP4=0,0,41,23;MQ=45;AC=4;AN=4;CSQ=-:-:INTERGENIC	GT:PL:DP:SP:GQ	1/1:255,42,0:14:0:89	1/1:255,151,0:50:0:99
X	79023008	.	C	T	999	PASS	DP=87;VDB=0.0381;AF1=1;AC1=4;DP4=0,0,42,42;MQ=44;AC=4;AN=4;CSQ=-:-:INTERGENIC	GT:PL:DP:SP:GQ	1/1:255,78,0:26:0:99	1/1:255,175,0:58:0:99
X	80628808	.	G	A	999	PASS	DP=84;VDB=0.0389;AF1=1;AC1=4;DP4=0,0,37,42;MQ=45;AC=4;AN=4;CSQ=ENSMUST00000114000:ENSMUSG00000045103:INTRONIC+ENSMUST00000127295:ENSMUSG00000045103:WITHIN_NON_CODING_GENE,INTRONIC+ENSMUST00000147740:ENSMUSG00000045103:WITHIN_NON_CODING_GENE,INTRONIC	GT:PL:DP:SP:GQ	1/1:255,75,0:25:0:99	1/1:255,163,0:54:0:99
X	83860307	.	T	C	999	PASS	DP=69;VDB=0.0394;AF1=1;AC1=4;DP4=0,0,31,33;MQ=43;AC=4;AN=4;CSQ=-:-:INTERGENIC	GT:PL:DP:SP:GQ	1/1:255,60,0:20:0:99	1/1:255,132,0:44:0:99
X	84845727	.	C	T	999	PASS	DP=102;VDB=0.0377;AF1=1;AC1=4;DP4=0,0,52,46;MQ=45;AC=4;AN=4;CSQ=ENSMUST00000078875:ENSMUSG00000052372:INTRONIC+ENSMUST00000113964:ENSMUSG00000052372:INTRONIC+ENSMUST00000113965:ENSMUSG00000052372:INTRONIC+ENSMUST00000113966:ENSMUSG00000052372:INTRONIC	GT:PL:DP:SP:GQ	1/1:255,111,0:37:0:99	1/1:255,184,0:61:0:99
X	87201900	.	T	C	999	PASS	DP=62;VDB=0.0340;AF1=1;AC1=4;DP4=0,0,38,23;MQ=45;AC=4;AN=4;CSQ=-:-:INTERGENIC	GT:PL:DP:SP:GQ	1/1:255,57,0:19:0:99	1/1:255,126,0:42:0:99
X	87298062	.	G	A	999	PASS	DP=64;VDB=0.0218;AF1=1;AC1=4;DP4=0,0,28,26;MQ=37;AC=4;AN=4;CSQ=-:-:INTERGENIC	GT:PL:DP:SP:GQ	1/1:255,48,0:16:0:99	1/1:255,114,0:38:0:99
X	87298063	.	A	G	999	PASS	DP=65;VDB=0.0239;AF1=1;AC1=4;DP4=0,0,31,26;MQ=36;AC=4;AN=4;CSQ=-:-:INTERGENIC	GT:PL:DP:SP:GQ	1/1:255,45,0:15:0:95	1/1:255,126,0:42:0:99
X	93994052	.	A	G	999	PASS	DP=81;VDB=0.0402;AF1=1;AC1=4;DP4=0,0,33,45;MQ=44;AC=4;AN=4;CSQ=-:-:INTERGENIC	GT:PL:DP:SP:GQ	1/1:255,60,0:20:0:99	1/1:255,175,0:58:0:99
X	95256321	.	C	A	999	PASS	DP=60;VDB=0.0344;AF1=1;AC1=4;DP4=0,0,29,29;MQ=43;AC=4;AN=4;CSQ=-:-:INTERGENIC	GT:PL:DP:SP:GQ	1/1:255,36,0:12:0:77	1/1:255,138,0:46:0:99
X	96224848	.	C	T	999	PASS	DP=83;VDB=0.0386;AF1=1;AC1=4;DP4=0,0,42,39;MQ=45;AC=4;AN=4;CSQ=ENSMUST00000149999:ENSMUSG00000031216:INTRONIC	GT:PL:DP:SP:GQ	1/1:255,81,0:27:0:99	1/1:255,163,0:54:0:99
X	103191329	.	G	A	999	PASS	DP=75;VDB=0.0394;AF1=1;AC1=4;DP4=1,0,29,35;MQ=39;PV4=0.46,0.27,1,1;AC=4;AN=4;MDV=99;PV1=0.27;PV2=1;QD=0.0110;MSD=39;PV3=1;PV0=0.46;SB=0.6250;CSQ=ENSMUST00000033583:ENSMUSG00000031232:INTRONIC+ENSMUST00000113566:ENSMUSG00000031232:INTRONIC+ENSMUST00000139421:ENSMUSG00000031232:INTRONIC+ENSMUST00000151689:ENSMUSG00000031232:INTRONIC+ENSMUST00000163965:ENSMUSG00000031232:INTRONIC+ENSMUST00000166742:…	GT:PL:DP:SP:GQ	1/1:255,78,0:26:0:99	1/1:255,101,0:39:0:99
X	106860871	.	T	G	999	PASS	DP=75;VDB=0.0381;AF1=1;AC1=4;DP4=0,0,36,31;MQ=45;AC=4;AN=4;CSQ=-:-:INTERGENIC	GT:PL:DP:SP:GQ	1/1:255,60,0:20:0:99	1/1:255,141,0:47:0:99
X	106908855	.	T	C	999	PASS	DP=69;VDB=0.0388;AF1=1;AC1=4;DP4=0,0,28,36;MQ=43;AC=4;AN=4;CSQ=-:-:INTERGENIC	GT:PL:DP:SP:GQ	1/1:255,45,0:15:0:95	1/1:255,148,0:49:0:99
X	106992388	.	T	C	999	PASS	DP=75;VDB=0.0378;AF1=1;AC1=4;DP4=0,0,37,31;MQ=45;AC=4;AN=4;CSQ=-:-:INTERGENIC	GT:PL:DP:SP:GQ	1/1:255,48,0:16:0:99	1/1:255,157,0:52:0:99
X	108188612	.	G	T	999	PASS	DP=66;VDB=0.0364;AF1=1;AC1=4;DP4=0,1,25,39;MQ=27;PV4=1,0.49,1,1;AC=4;AN=4;MDV=99;PV1=0.49;PV2=1;QD=0.0114;MSD=48;PV3=1;PV0=1;SB=0.4875;CSQ=-:-:INTERGENIC	GT:PL:DP:SP:GQ	1/1:208,39,0:17:0:83	1/1:255,144,0:48:0:99
X	108714811	.	T	A	999	PASS	DP=96;VDB=0.0381;AF1=1;AC1=4;DP4=0,0,37,52;MQ=45;AC=4;AN=4;CSQ=ENSMUST00000038472:ENSMUSG00000034551:INTRONIC+ENSMUST00000113422:ENSMUSG00000034551:INTRONIC	GT:PL:DP:SP:GQ	1/1:255,81,0:27:0:99	1/1:255,187,0:62:0:99
X	109637393	.	G	A	999	PASS	DP=73;VDB=0.0367;AF1=1;AC1=4;DP4=0,0,31,35;MQ=45;AC=4;AN=4;CSQ=ENSMUST00000026602:ENSMUSG00000025528:INTRONIC+ENSMUST00000113412:ENSMUSG00000025528:INTRONIC	GT:PL:DP:SP:GQ	1/1:255,57,0:19:0:99	1/1:255,141,0:47:0:99
X	110351520	.	A	G	999	PASS	DP=84;VDB=0.0361;AF1=1;AC1=4;DP4=0,0,45,35;MQ=45;AC=4;AN=4;CSQ=-:-:INTERGENIC	GT:PL:DP:SP:GQ	1/1:255,90,0:30:0:99	1/1:255,151,0:50:0:99
X	111631746	.	A	C	999	PASS	DP=74;VDB=0.0381;AF1=1;AC1=4;DP4=0,0,37,33;MQ=45;AC=4;AN=4;CSQ=ENSMUST00000040504:ENSMUSG00000025597:INTRONIC+ENSMUST00000113370:ENSMUSG00000025597:INTRONIC+ENSMUST00000113371:ENSMUSG00000025597:INTRONIC+ENSMUST00000133447:ENSMUSG00000025597:INTRONIC	GT:PL:DP:SP:GQ	1/1:255,78,0:26:0:99	1/1:255,132,0:44:0:99
X	114691804	.	A	C	999	PASS	DP=71;VDB=0.0394;AF1=1;AC1=4;DP4=0,0,26,42;MQ=45;AC=4;AN=4;CSQ=-:-:INTERGENIC	GT:PL:DP:SP:GQ	1/1:255,72,0:24:0:99	1/1:255,132,0:44:0:99
X	115615580	.	T	A	999	PASS	DP=71;VDB=0.0400;AF1=1;AC1=4;DP4=0,0,38,28;MQ=37;AC=4;AN=4;CSQ=-:-:INTERGENIC	GT:PL:DP:SP:GQ	1/1:255,66,0:22:0:99	1/1:255,132,0:44:0:99
X	116294747	.	A	G	999	PASS	DP=85;VDB=0.0267;AF1=1;AC1=4;DP4=0,1,37,43;MQ=45;PV4=1,1,1,0.26;AC=4;AN=4;MDV=99;PV1=1;PV2=1;QD=0.0110;MSD=58;PV3=0.26;PV0=1;SB=0.6477;CSQ=-:-:INTERGENIC	GT:PL:DP:SP:GQ	1/1:255,69,0:23:0:99	1/1:255,150,0:58:0:99
X	121207525	.	T	A	999	PASS	DP=76;VDB=0.0391;AF1=1;AC1=4;DP4=0,0,41,33;MQ=40;AC=4;AN=4;CSQ=-:-:INTERGENIC	GT:PL:DP:SP:GQ	1/1:255,75,0:25:0:99	1/1:255,148,0:49:0:99
X	123626681	.	C	A	999	PASS	DP=79;VDB=0.0353;AF1=1;AC1=4;DP4=0,0,37,38;MQ=45;AC=4;AN=4;CSQ=-:-:INTERGENIC	GT:PL:DP:SP:GQ	1/1:255,96,0:32:0:99	1/1:255,129,0:43:0:99
X	124963405	.	G	T	999	PASS	DP=70;VDB=0.0369;AF1=1;AC1=4;DP4=0,0,30,37;MQ=45;AC=4;AN=4;CSQ=-:-:INTERGENIC	GT:PL:DP:SP:GQ	1/1:255,84,0:28:0:99	1/1:255,117,0:39:0:99
X	125496690	.	C	G	999	PASS	DP=78;VDB=0.0389;AF1=1;AC1=4;DP4=3,0,36,37;MQ=33;PV4=0.24,0.43,1,0.11;AC=4;AN=4;MDV=99;PV1=0.43;PV2=1;QD=0.0095;MSD=50;PV3=0.11;PV0=0.24;SB=0.8520;CSQ=-:-:INTERGENIC	GT:PL:DP:SP:GQ	1/1:255,64,0:26:0:99	1/1:255,118,0:50:3:99
X	128339416	.	C	A	999	PASS	DP=76;VDB=0.0344;AF1=1;AC1=4;DP4=0,0,38,31;MQ=45;AC=4;AN=4;CSQ=-:-:INTERGENIC	GT:PL:DP:SP:GQ	1/1:255,75,0:25:0:99	1/1:255,132,0:44:0:99
X	130549430	.	T	G	999	PASS	DP=78;VDB=0.0344;AF1=1;AC1=4;DP4=0,3,33,25;MQ=45;PV4=0.091,0.33,0.0012,1;AC=4;AN=4;MDV=85;PV1=0.33;PV2=0.0012;QD=0.0053;MSD=38;PV3=1;PV0=0.091;SB=0.6691;CSQ=-:-:INTERGENIC	GT:PL:DP:SP:GQ	1/1:255,34,0:23:0:73	1/1:255,46,0:38:3:85
X	138908142	.	G	A	999	PASS	DP=72;VDB=0.0396;AF1=1;AC1=4;DP4=0,0,34,36;MQ=45;AC=4;AN=4;CSQ=-:-:INTERGENIC	GT:PL:DP:SP:GQ	1/1:255,63,0:21:0:99	1/1:255,148,0:49:0:99
X	144221642	.	T	C	999	PASS	DP=67;VDB=0.0396;AF1=1;AC1=4;DP4=0,0,31,35;MQ=38;AC=4;AN=4;CSQ=ENSMUST00000101190:ENSMUSG00000072932:INTRONIC+ENSMUST00000112814:ENSMUSG00000072932:INTRONIC	GT:PL:DP:SP:GQ	1/1:255,75,0:25:0:99	1/1:255,123,0:41:0:99
X	144234365	.	T	C	999	PASS	DP=81;VDB=0.0361;AF1=1;AC1=4;DP4=0,1,31,44;MQ=35;PV4=1,0.49,1,1;AC=4;AN=4;MDV=99;PV1=0.49;PV2=1;QD=0.0111;MSD=51;PV3=1;PV0=1;SB=0.5333;CSQ=ENSMUST00000101190:ENSMUSG00000072932:INTRONIC+ENSMUST00000112814:ENSMUSG00000072932:INTRONIC	GT:PL:DP:SP:GQ	1/1:255,75,0:25:0:99	1/1:255,135,0:51:0:99
X	147708438	.	C	T	999	PASS	DP=75;VDB=0.0394;AF1=1;AC1=4;DP4=0,0,31,28;MQ=45;AC=4;AN=4;CSQ=ENSMUST00000096285:ENSMUSG00000041245:WITHIN_NON_CODING_GENE,INTRONIC+ENSMUST00000149140:ENSMUSG00000041245:WITHIN_NON_CODING_GENE,INTRONIC	GT:PL:DP:SP:GQ	1/1:255,54,0:18:0:99	1/1:255,123,0:41:0:99
X	147879973	.	C	G	999	PASS	DP=96;VDB=0.0401;AF1=1;AC1=4;DP4=0,0,55,38;MQ=45;AC=4;AN=4;CSQ=ENSMUST00000073364:ENSMUSG00000025262:INTRONIC+ENSMUST00000125924:ENSMUSG00000025262:WITHIN_NON_CODING_GENE,INTRONIC	GT:PL:DP:SP:GQ	1/1:255,90,0:30:0:99	1/1:255,190,0:63:0:99
X	148965506	.	C	T	999	PASS	DP=58;VDB=0.0389;AF1=1;AC1=4;DP4=0,0,31,24;MQ=44;AC=4;AN=4;CSQ=-:-:INTERGENIC	GT:PL:DP:SP:GQ	1/1:255,54,0:18:0:99	1/1:255,111,0:37:0:99
X	151202566	.	G	A	999	PASS	DP=65;VDB=0.0386;AF1=1;AC1=4;DP4=0,0,35,25;MQ=45;AC=4;AN=4;CSQ=-:-:INTERGENIC	GT:PL:DP:SP:GQ	1/1:255,87,0:29:0:99	1/1:255,93,0:31:0:99
X	156878100	.	C	G	999	PASS	DP=60;VDB=0.0401;AF1=1;AC1=4;DP4=0,0,37,17;MQ=44;AC=4;AN=4;CSQ=ENSMUST00000112398:ENSMUSG00000031298:INTRONIC+ENSMUST00000112400:ENSMUSG00000031298:INTRONIC+ENSMUST00000112401:ENSMUSG00000031298:INTRONIC+ENSMUST00000112402:ENSMUSG00000031298:INTRONIC+ENSMUST00000112404:ENSMUSG00000031298:INTRONIC+ENSMUST00000112405:ENSMUSG00000031298:INTRONIC+ENSMUST00000112408:ENSMUSG00000031298:INTRONIC+ENSMUST…	GT:PL:DP:SP:GQ	1/1:255,45,0:15:0:95	1/1:255,117,0:39:0:99
X	158954253	.	C	T	999	PASS	DP=76;VDB=0.0394;AF1=1;AC1=4;DP4=0,0,34,31;MQ=45;AC=4;AN=4;CSQ=ENSMUST00000039359:ENSMUSG00000040855:INTRONIC+ENSMUST00000101102:ENSMUSG00000040855:INTRONIC+ENSMUST00000112334:ENSMUSG00000040855:INTRONIC+ENSMUST00000154424:ENSMUSG00000040855:INTRONIC	GT:PL:DP:SP:GQ	1/1:255,51,0:17:0:99	1/1:255,144,0:48:0:99
X	159044566	.	T	G	999	PASS	DP=73;VDB=0.0381;AF1=1;AC1=4;DP4=0,0,37,36;MQ=45;AC=4;AN=4;CSQ=ENSMUST00000101102:ENSMUSG00000040855:INTRONIC+ENSMUST00000112334:ENSMUSG00000040855:INTRONIC	GT:PL:DP:SP:GQ	1/1:255,75,0:25:0:99	1/1:255,144,0:48:0:99
X	159141482	.	A	T	999	PASS	DP=58;VDB=0.0401;AF1=1;AC1=4;DP4=0,0,23,23;MQ=44;AC=4;AN=4;CSQ=-:-:INTERGENIC	GT:PL:DP:SP:GQ	1/1:255,60,0:20:0:99	1/1:255,78,0:26:0:99
X	159559317	.	T	A	999	PASS	DP=78;VDB=0.0379;AF1=1;AC1=4;DP4=0,0,28,42;MQ=45;AC=4;AN=4;CSQ=-:-:INTERGENIC	GT:PL:DP:SP:GQ	1/1:255,69,0:23:0:99	1/1:255,141,0:47:0:99
X	163525019	.	C	T	999	PASS	DP=78;VDB=0.0389;AF1=1;AC1=4;DP4=0,0,35,41;MQ=45;AC=4;AN=4;CSQ=ENSMUST00000146929:ENSMUSG00000084806:DOWNSTREAM	GT:PL:DP:SP:GQ	1/1:255,75,0:25:0:99	1/1:255,154,0:51:0:99
X	164922259	.	G	A	999	PASS	DP=70;VDB=0.0401;AF1=1;AC1=4;DP4=0,0,39,27;MQ=45;AC=4;AN=4;CSQ=ENSMUST00000112147:ENSMUSG00000049176:INTRONIC	GT:PL:DP:SP:GQ	1/1:255,69,0:23:0:99	1/1:255,129,0:43:0:99
