# Supplementary material for: Genomic Analysis of a Novel Spontaneous Albino C57BL/6N Mouse Strain
Source: Genesis. 2013 Apr 26;51(7):523–8. doi: 10.1002/dvg.22398 (PMC3799019; doi:10.1002/dvg.22398)
Supplement: Supplementary file 7 [file dvg0051-0523-sd7.xlsx]

## Sheet: genotype data
WELL_POSITION	SANGER_SAMPLE_ID	SUPPLIER_SAMPLE_ID	CALL	ASSAY_ID	Area 1 (see key)	Area 2 (see key)
A03	mwtham5421010	MDDH132b	G	W34520-1_114969083_HOMSNP	0	14.2676
A04	mwtham5421010	MDDH132b	G	W34520-1_114969083_HOMSNP	0	17.254
A05	mwtham5421011	MDDH132g	G	W34520-1_114969083_HOMSNP	0	20.8909
A06	mwtham5421011	MDDH132g	G	W34520-1_114969083_HOMSNP	0	17.3908
A08	mwtham5421012	JM8N4	A	W34520-1_114969083_HOMSNP	10.0873	5.719
A07	mwtham5421012	JM8N4	A	W34520-1_114969083_HOMSNP	26.8923	0.3599
A09	mwtham5421013	EPD0176_3_A10	A	W34520-1_114969083_HOMSNP	36.9661	0
A10	mwtham5421013	EPD0176_3_A10	A	W34520-1_114969083_HOMSNP	23.458	0.5552
A12	mwtham5421014	CBLN	G	W34520-1_114969083_HOMSNP	0	19.0202
A11	mwtham5421014	CBLN	G	W34520-1_114969083_HOMSNP	0	19.4237
A04	mwtham5421010	MDDH132b	A	W34520-1_69597607_HOMSNP	0	34.7446
A03	mwtham5421010	MDDH132b	A	W34520-1_69597607_HOMSNP	0	27.0779
A06	mwtham5421011	MDDH132g	A	W34520-1_69597607_HOMSNP	0.2225	39.2613
A05	mwtham5421011	MDDH132g	A	W34520-1_69597607_HOMSNP	0	28.9244
A08	mwtham5421012	JM8N4	C	W34520-1_69597607_HOMSNP	20.1015	2.8198
A07	mwtham5421012	JM8N4	C	W34520-1_69597607_HOMSNP	36.1588	1.4983
A09	mwtham5421013	EPD0176_3_A10	C	W34520-1_69597607_HOMSNP	60.4408	1.5668
A10	mwtham5421013	EPD0176_3_A10	C	W34520-1_69597607_HOMSNP	29.7341	1.4281
A11	mwtham5421014	CBLN	A	W34520-1_69597607_HOMSNP	0	31.1627
A12	mwtham5421014	CBLN	A	W34520-1_69597607_HOMSNP	0	24.2482
A03	mwtham5421010	MDDH132b	T	W34520-10_117801954_HOMSNP	0.2059	19.0772
A04	mwtham5421010	MDDH132b	T	W34520-10_117801954_HOMSNP	0	23.0458
A05	mwtham5421011	MDDH132g	T	W34520-10_117801954_HOMSNP	0.1817	20.2097
A06	mwtham5421011	MDDH132g	T	W34520-10_117801954_HOMSNP	0	22.0191
A07	mwtham5421012	JM8N4	G	W34520-10_117801954_HOMSNP	28.3717	0.301
A08	mwtham5421012	JM8N4	G	W34520-10_117801954_HOMSNP	12.9818	0
A09	mwtham5421013	EPD0176_3_A10	G	W34520-10_117801954_HOMSNP	41.7658	0.4902
A10	mwtham5421013	EPD0176_3_A10	G	W34520-10_117801954_HOMSNP	24.0465	0
A12	mwtham5421014	CBLN	T	W34520-10_117801954_HOMSNP	0	21.3515
A11	mwtham5421014	CBLN	T	W34520-10_117801954_HOMSNP	0	23.3583
A03	mwtham5421010	MDDH132b	C	W34520-10_45068768_OTHERSNP	2.8224	16.5929
A04	mwtham5421010	MDDH132b	C	W34520-10_45068768_OTHERSNP	1.4571	21.0508
A05	mwtham5421011	MDDH132g	C	W34520-10_45068768_OTHERSNP	0	22.5188
A06	mwtham5421011	MDDH132g	C	W34520-10_45068768_OTHERSNP	4.9629	25.4315
A08	mwtham5421012	JM8N4	C	W34520-10_45068768_OTHERSNP	0	11.8834
A07	mwtham5421012	JM8N4	C	W34520-10_45068768_OTHERSNP	0	24.7253
A09	mwtham5421013	EPD0176_3_A10	C	W34520-10_45068768_OTHERSNP	0	36.8674
A10	mwtham5421013	EPD0176_3_A10	C	W34520-10_45068768_OTHERSNP	0	23.3017
A12	mwtham5421014	CBLN	C	W34520-10_45068768_OTHERSNP	0	22.6929
A11	mwtham5421014	CBLN	C	W34520-10_45068768_OTHERSNP	1.216	21.491
A03	mwtham5421010	MDDH132b	GT	W34520-10_57159571_HETSNP	6.8206	9.9797
A04	mwtham5421010	MDDH132b	GT	W34520-10_57159571_HETSNP	7.7059	11.019
A06	mwtham5421011	MDDH132g	GT	W34520-10_57159571_HETSNP	9.741	11.5873
A05	mwtham5421011	MDDH132g	GT	W34520-10_57159571_HETSNP	6.4949	10.0239
A07	mwtham5421012	JM8N4	GT	W34520-10_57159571_HETSNP	10.7563	15.0251
A08	mwtham5421012	JM8N4	GT	W34520-10_57159571_HETSNP	8.1503	11.3597
A09	mwtham5421013	EPD0176_3_A10	GT	W34520-10_57159571_HETSNP	15.1514	22.5262
A10	mwtham5421013	EPD0176_3_A10	GT	W34520-10_57159571_HETSNP	8.0563	10.5022
A11	mwtham5421014	CBLN	GT	W34520-10_57159571_HETSNP	6.4763	11.1187
A12	mwtham5421014	CBLN	GT	W34520-10_57159571_HETSNP	6.3849	9.249
A04	mwtham5421010	MDDH132b	T	W34520-11_90025998_HOMSNP	34.6356	0
A03	mwtham5421010	MDDH132b	T	W34520-11_90025998_HOMSNP	26.3381	0
A06	mwtham5421011	MDDH132g	T	W34520-11_90025998_HOMSNP	31.1473	0
A05	mwtham5421011	MDDH132g	T	W34520-11_90025998_HOMSNP	26.5091	0
A08	mwtham5421012	JM8N4	C	W34520-11_90025998_HOMSNP	0	21.8505
A07	mwtham5421012	JM8N4	C	W34520-11_90025998_HOMSNP	0.3703	36.0643
A09	mwtham5421013	EPD0176_3_A10	C	W34520-11_90025998_HOMSNP	0	60.1402
A10	mwtham5421013	EPD0176_3_A10	C	W34520-11_90025998_HOMSNP	0	30.8467
A12	mwtham5421014	CBLN	TC	W34520-11_90025998_HOMSNP	16.0139	12.3122
A11	mwtham5421014	CBLN	TC	W34520-11_90025998_HOMSNP	17.6854	12.8622
A03	mwtham5421010	MDDH132b	G	W34520-13_103244307_HOMSNP	9.5051	0.5552
A04	mwtham5421010	MDDH132b	G	W34520-13_103244307_HOMSNP	11.5902	0.7271
A06	mwtham5421011	MDDH132g	G	W34520-13_103244307_HOMSNP	14.1744	0.5468
A05	mwtham5421011	MDDH132g	G	W34520-13_103244307_HOMSNP	11.9041	0.8072
A07	mwtham5421012	JM8N4	G	W34520-13_103244307_HOMSNP	18.1102	0.3476
A08	mwtham5421012	JM8N4	G	W34520-13_103244307_HOMSNP	10.7682	0.1714
A09	mwtham5421013	EPD0176_3_A10	G	W34520-13_103244307_HOMSNP	24.5967	0
A10	mwtham5421013	EPD0176_3_A10	G	W34520-13_103244307_HOMSNP	17.2951	0
A12	mwtham5421014	CBLN	G	W34520-13_103244307_HOMSNP	11.6268	2.619
A11	mwtham5421014	CBLN	G	W34520-13_103244307_HOMSNP	13.4858	2.2709
A04	mwtham5421010	MDDH132b	CT	W34520-14_52034130_CODINGSNP	13.0585	10.6393
A03	mwtham5421010	MDDH132b	CT	W34520-14_52034130_CODINGSNP	13.8519	9.4088
A05	mwtham5421011	MDDH132g	CT	W34520-14_52034130_CODINGSNP	16.562	14.0514
A06	mwtham5421011	MDDH132g	CT	W34520-14_52034130_CODINGSNP	12.6648	11.7158
A08	mwtham5421012	JM8N4	CT	W34520-14_52034130_CODINGSNP	8.3169	4.8925
A07	mwtham5421012	JM8N4	CT	W34520-14_52034130_CODINGSNP	17.3311	13.0955
A10	mwtham5421013	EPD0176_3_A10	CT	W34520-14_52034130_CODINGSNP	14.0278	15.0264
A09	mwtham5421013	EPD0176_3_A10	CT	W34520-14_52034130_CODINGSNP	31.4083	26.7497
A11	mwtham5421014	CBLN	CT	W34520-14_52034130_CODINGSNP	17.8003	12.0797
A12	mwtham5421014	CBLN	CT	W34520-14_52034130_CODINGSNP	17.1086	10.0107
A03	mwtham5421010	MDDH132b	A	W34520-15_63750350_HOMSNP	0	15.1904
A04	mwtham5421010	MDDH132b	A	W34520-15_63750350_HOMSNP	0	19.8262
A06	mwtham5421011	MDDH132g	A	W34520-15_63750350_HOMSNP	0.4641	18.5062
A05	mwtham5421011	MDDH132g	A	W34520-15_63750350_HOMSNP	0.0935	15.3398
A07	mwtham5421012	JM8N4	G	W34520-15_63750350_HOMSNP	25.4831	0
A08	mwtham5421012	JM8N4	G	W34520-15_63750350_HOMSNP	10.3738	0
A09	mwtham5421013	EPD0176_3_A10	G	W34520-15_63750350_HOMSNP	38.8651	1.6944
A10	mwtham5421013	EPD0176_3_A10	G	W34520-15_63750350_HOMSNP	19.8445	0.5107
A12	mwtham5421014	CBLN	A	W34520-15_63750350_HOMSNP	0	17.6562
A11	mwtham5421014	CBLN	A	W34520-15_63750350_HOMSNP	0.5336	19.1314
A04	mwtham5421010	MDDH132b	C	W34520-16_15663456_HOMSNP	26.7448	0
A03	mwtham5421010	MDDH132b	C	W34520-16_15663456_HOMSNP	21.1878	0
A05	mwtham5421011	MDDH132g	C	W34520-16_15663456_HOMSNP	25.4085	0
A06	mwtham5421011	MDDH132g	C	W34520-16_15663456_HOMSNP	27.3361	0
A08	mwtham5421012	JM8N4	T	W34520-16_15663456_HOMSNP	0	17.6359
A07	mwtham5421012	JM8N4	T	W34520-16_15663456_HOMSNP	0	30.9005
A09	mwtham5421013	EPD0176_3_A10	T	W34520-16_15663456_HOMSNP	0	40.2776
A10	mwtham5421013	EPD0176_3_A10	T	W34520-16_15663456_HOMSNP	0	23.5415
A11	mwtham5421014	CBLN	C	W34520-16_15663456_HOMSNP	32.4813	2.3387
A12	mwtham5421014	CBLN	C	W34520-16_15663456_HOMSNP	25.8377	0
A04	mwtham5421010	MDDH132b	T	W34520-16_33807967_CODINGSNP	0	31.8018
A03	mwtham5421010	MDDH132b	T	W34520-16_33807967_CODINGSNP	0	27.1259
A05	mwtham5421011	MDDH132g	T	W34520-16_33807967_CODINGSNP	0	26.9857
A06	mwtham5421011	MDDH132g	T	W34520-16_33807967_CODINGSNP	0	30.6438
A07	mwtham5421012	JM8N4	C	W34520-16_33807967_CODINGSNP	38.2586	0
A08	mwtham5421012	JM8N4	C	W34520-16_33807967_CODINGSNP	19.0485	0
A09	mwtham5421013	EPD0176_3_A10	C	W34520-16_33807967_CODINGSNP	71.0591	0.5519
A10	mwtham5421013	EPD0176_3_A10	C	W34520-16_33807967_CODINGSNP	36.516	0
A12	mwtham5421014	CBLN	CT	W34520-16_33807967_CODINGSNP	15.6413	14.2314
A11	mwtham5421014	CBLN	CT	W34520-16_33807967_CODINGSNP	17.2995	16.7066
A04	mwtham5421010	MDDH132b	GA	W34520-18_66445763_HETSNP	6.5806	5.4754
A03	mwtham5421010	MDDH132b	GA	W34520-18_66445763_HETSNP	3.1888	2.9672
A05	mwtham5421011	MDDH132g	GA	W34520-18_66445763_HETSNP	5.1463	4.5515
A06	mwtham5421011	MDDH132g	GA	W34520-18_66445763_HETSNP	5.0022	5.8116
A08	mwtham5421012	JM8N4	G	W34520-18_66445763_HETSNP	10.3699	0.138
A07	mwtham5421012	JM8N4	G	W34520-18_66445763_HETSNP	20.801	0
A10	mwtham5421013	EPD0176_3_A10	G	W34520-18_66445763_HETSNP	14.592	0
A09	mwtham5421013	EPD0176_3_A10	G	W34520-18_66445763_HETSNP	28.8637	0
A11	mwtham5421014	CBLN	A	W34520-18_66445763_HETSNP	0	10.6303
A12	mwtham5421014	CBLN	A	W34520-18_66445763_HETSNP	0	11.115
A03	mwtham5421010	MDDH132b	GA	W34520-2_125313519_HETSNP	10.5175	11.5784
A04	mwtham5421010	MDDH132b	GA	W34520-2_125313519_HETSNP	15.7859	13.6277
A05	mwtham5421011	MDDH132g	GA	W34520-2_125313519_HETSNP	15.4049	15.6736
A06	mwtham5421011	MDDH132g	GA	W34520-2_125313519_HETSNP	16.7448	13.6804
A07	mwtham5421012	JM8N4	G	W34520-2_125313519_HETSNP	35.0943	0
A08	mwtham5421012	JM8N4	G	W34520-2_125313519_HETSNP	20.2954	0
A09	mwtham5421013	EPD0176_3_A10	G	W34520-2_125313519_HETSNP	54.1506	0
A10	mwtham5421013	EPD0176_3_A10	G	W34520-2_125313519_HETSNP	30.9465	0
A12	mwtham5421014	CBLN	G	W34520-2_125313519_HETSNP	30.6338	0
A11	mwtham5421014	CBLN	G	W34520-2_125313519_HETSNP	33.5358	0
A03	mwtham5421010	MDDH132b	AG	W34520-2_127360861_CODINGSNP	12.8587	11.3712
A04	mwtham5421010	MDDH132b	AG	W34520-2_127360861_CODINGSNP	16.8106	15.7563
A06	mwtham5421011	MDDH132g	AG	W34520-2_127360861_CODINGSNP	16.6736	15.7049
A05	mwtham5421011	MDDH132g	AG	W34520-2_127360861_CODINGSNP	19.2781	16.4156
A07	mwtham5421012	JM8N4	G	W34520-2_127360861_CODINGSNP	0	31.5512
A08	mwtham5421012	JM8N4	G	W34520-2_127360861_CODINGSNP	0	13.2891
A09	mwtham5421013	EPD0176_3_A10	G	W34520-2_127360861_CODINGSNP	0	48.3299
A10	mwtham5421013	EPD0176_3_A10	G	W34520-2_127360861_CODINGSNP	0	24.203
A12	mwtham5421014	CBLN	AG	W34520-2_127360861_CODINGSNP	13.8293	12.9009
A11	mwtham5421014	CBLN	AG	W34520-2_127360861_CODINGSNP	14.7325	15.2954
A03	mwtham5421010	MDDH132b	N	W34520-2_131970746_CODINGSNP	2.7971	0.6914
A04	mwtham5421010	MDDH132b	N	W34520-2_131970746_CODINGSNP	2.7745	3.414
A05	mwtham5421011	MDDH132g	N	W34520-2_131970746_CODINGSNP	2.6757	0.3383
A06	mwtham5421011	MDDH132g	N	W34520-2_131970746_CODINGSNP	3.5431	0.914
A08	mwtham5421012	JM8N4	N	W34520-2_131970746_CODINGSNP	0	0.8152
A07	mwtham5421012	JM8N4	N	W34520-2_131970746_CODINGSNP	6.0836	9.2342
A09	mwtham5421013	EPD0176_3_A10	N	W34520-2_131970746_CODINGSNP	3.5619	7.748
A10	mwtham5421013	EPD0176_3_A10	N	W34520-2_131970746_CODINGSNP	2.3916	3.7715
A12	mwtham5421014	CBLN	N	W34520-2_131970746_CODINGSNP	0.9285	7.6328
A11	mwtham5421014	CBLN	N	W34520-2_131970746_CODINGSNP	2.3874	2.7423
A04	mwtham5421010	MDDH132b	C	W34520-2_143173283_HOMSNP	26.0258	0.7916
A03	mwtham5421010	MDDH132b	C	W34520-2_143173283_HOMSNP	24.4965	0.6737
A06	mwtham5421011	MDDH132g	C	W34520-2_143173283_HOMSNP	25.8359	0
A05	mwtham5421011	MDDH132g	C	W34520-2_143173283_HOMSNP	26.2905	2.6972
A07	mwtham5421012	JM8N4	T	W34520-2_143173283_HOMSNP	0	33.532
A08	mwtham5421012	JM8N4	T	W34520-2_143173283_HOMSNP	0	17.56
A09	mwtham5421013	EPD0176_3_A10	T	W34520-2_143173283_HOMSNP	0	43.0682
A10	mwtham5421013	EPD0176_3_A10	T	W34520-2_143173283_HOMSNP	0	27.3907
A12	mwtham5421014	CBLN	C	W34520-2_143173283_HOMSNP	24.1879	0.0696
A11	mwtham5421014	CBLN	C	W34520-2_143173283_HOMSNP	33.1614	0.6129
A04	mwtham5421010	MDDH132b	N	W34520-4_67481919_OTHERINDEL	0	0
A03	mwtham5421010	MDDH132b	N	W34520-4_67481919_OTHERINDEL	0.7222	0
A05	mwtham5421011	MDDH132g	N	W34520-4_67481919_OTHERINDEL	0	0
A06	mwtham5421011	MDDH132g	N	W34520-4_67481919_OTHERINDEL	0	0
A07	mwtham5421012	JM8N4	N	W34520-4_67481919_OTHERINDEL	0	0
A08	mwtham5421012	JM8N4	N	W34520-4_67481919_OTHERINDEL	0	0.2265
A09	mwtham5421013	EPD0176_3_A10	N	W34520-4_67481919_OTHERINDEL	0	0
A10	mwtham5421013	EPD0176_3_A10	N	W34520-4_67481919_OTHERINDEL	0	0
A12	mwtham5421014	CBLN	N	W34520-4_67481919_OTHERINDEL	0	0
A11	mwtham5421014	CBLN	N	W34520-4_67481919_OTHERINDEL	0	0
A03	mwtham5421010	MDDH132b	AG	W34520-5_40127104_OTHERSNP	14.055	14.2542
A04	mwtham5421010	MDDH132b	AG	W34520-5_40127104_OTHERSNP	16.1066	15.6687
A06	mwtham5421011	MDDH132g	G	W34520-5_40127104_OTHERSNP	0	28.998
A05	mwtham5421011	MDDH132g	G	W34520-5_40127104_OTHERSNP	0	34.2756
A07	mwtham5421012	JM8N4	G	W34520-5_40127104_OTHERSNP	4.0653	44.1979
A08	mwtham5421012	JM8N4	G	W34520-5_40127104_OTHERSNP	10.1835	21.505
A09	mwtham5421013	EPD0176_3_A10	G	W34520-5_40127104_OTHERSNP	7.6914	71.5017
A10	mwtham5421013	EPD0176_3_A10	G	W34520-5_40127104_OTHERSNP	3.5041	38.9895
A12	mwtham5421014	CBLN	A	W34520-5_40127104_OTHERSNP	30.1654	0.7971
A11	mwtham5421014	CBLN	A	W34520-5_40127104_OTHERSNP	38.9243	2.6566
A03	mwtham5421010	MDDH132b	T	W34520-6_122066346_OTHERSNP	16.9934	1.7888
A04	mwtham5421010	MDDH132b	T	W34520-6_122066346_OTHERSNP	20.4067	3.8479
A05	mwtham5421011	MDDH132g	TA	W34520-6_122066346_OTHERSNP	8.9618	11.3311
A06	mwtham5421011	MDDH132g	TA	W34520-6_122066346_OTHERSNP	9.5427	10.1588
A07	mwtham5421012	JM8N4	A	W34520-6_122066346_OTHERSNP	0	27.6697
A08	mwtham5421012	JM8N4	A	W34520-6_122066346_OTHERSNP	0	12.6999
A10	mwtham5421013	EPD0176_3_A10	A	W34520-6_122066346_OTHERSNP	0	20.2062
A09	mwtham5421013	EPD0176_3_A10	A	W34520-6_122066346_OTHERSNP	0	45.092
A12	mwtham5421014	CBLN	T	W34520-6_122066346_OTHERSNP	19.774	0
A11	mwtham5421014	CBLN	T	W34520-6_122066346_OTHERSNP	22.0424	1.9936
A03	mwtham5421010	MDDH132b	CT.DEL	W34520-7_12631750_OTHERINDEL	11.4663	11.9882
A04	mwtham5421010	MDDH132b	CT.DEL	W34520-7_12631750_OTHERINDEL	12.8382	10.4353
A05	mwtham5421011	MDDH132g	CT.DEL	W34520-7_12631750_OTHERINDEL	17.2765	13.7352
A06	mwtham5421011	MDDH132g	CT.DEL	W34520-7_12631750_OTHERINDEL	11.5127	9.4952
A07	mwtham5421012	JM8N4	CT.DEL	W34520-7_12631750_OTHERINDEL	19.6882	19.2578
A08	mwtham5421012	JM8N4	CT.DEL	W34520-7_12631750_OTHERINDEL	14.1823	13.9881
A10	mwtham5421013	EPD0176_3_A10	CT.DEL	W34520-7_12631750_OTHERINDEL	16.9959	15.7249
A09	mwtham5421013	EPD0176_3_A10	CT.DEL	W34520-7_12631750_OTHERINDEL	33.6479	30.3819
A11	mwtham5421014	CBLN	CT.DEL	W34520-7_12631750_OTHERINDEL	16.6869	13.9365
A12	mwtham5421014	CBLN	CT.DEL	W34520-7_12631750_OTHERINDEL	19.0522	14.9722
A03	mwtham5421010	MDDH132b	CT	W34520-7_127021988_HETSNP	8.619	12.9402
A04	mwtham5421010	MDDH132b	CT	W34520-7_127021988_HETSNP	11.8006	14.5628
A06	mwtham5421011	MDDH132g	CT	W34520-7_127021988_HETSNP	9.4561	13.5188
A05	mwtham5421011	MDDH132g	CT	W34520-7_127021988_HETSNP	11.2763	17.7303
A07	mwtham5421012	JM8N4	C	W34520-7_127021988_HETSNP	34.9718	0
A08	mwtham5421012	JM8N4	C	W34520-7_127021988_HETSNP	15.257	0.0799
A09	mwtham5421013	EPD0176_3_A10	C	W34520-7_127021988_HETSNP	57.4082	0.5668
A10	mwtham5421013	EPD0176_3_A10	C	W34520-7_127021988_HETSNP	31.3575	0
A12	mwtham5421014	CBLN	T	W34520-7_127021988_HETSNP	0	27.701
A11	mwtham5421014	CBLN	T	W34520-7_127021988_HETSNP	0	33.5661
A04	mwtham5421010	MDDH132b	T	W34520-7_133381223_HOMSNP	26.0674	3.7017
A03	mwtham5421010	MDDH132b	T	W34520-7_133381223_HOMSNP	23.4705	0
A05	mwtham5421011	MDDH132g	T	W34520-7_133381223_HOMSNP	24.259	3.0358
A06	mwtham5421011	MDDH132g	T	W34520-7_133381223_HOMSNP	23.4636	2.3239
A08	mwtham5421012	JM8N4	C	W34520-7_133381223_HOMSNP	0	15.6638
A07	mwtham5421012	JM8N4	C	W34520-7_133381223_HOMSNP	3.8976	31.2233
A09	mwtham5421013	EPD0176_3_A10	C	W34520-7_133381223_HOMSNP	4.2355	49.7726
A10	mwtham5421013	EPD0176_3_A10	C	W34520-7_133381223_HOMSNP	1.6443	27.9688
A12	mwtham5421014	CBLN	C	W34520-7_133381223_HOMSNP	0	19.2215
A11	mwtham5421014	CBLN	C	W34520-7_133381223_HOMSNP	1.4882	23.3022
A03	mwtham5421010	MDDH132b	TA	W34520-7_14249860_HETSNP	10.6961	9.9125
A04	mwtham5421010	MDDH132b	TA	W34520-7_14249860_HETSNP	10.6458	13.6569
A05	mwtham5421011	MDDH132g	TA	W34520-7_14249860_HETSNP	9.2208	12.467
A06	mwtham5421011	MDDH132g	TA	W34520-7_14249860_HETSNP	10.3492	13.1974
A07	mwtham5421012	JM8N4	TA	W34520-7_14249860_HETSNP	14.2905	15.5045
A08	mwtham5421012	JM8N4	TA	W34520-7_14249860_HETSNP	4.4443	6.8912
A09	mwtham5421013	EPD0176_3_A10	TA	W34520-7_14249860_HETSNP	22.5598	22.2183
A10	mwtham5421013	EPD0176_3_A10	TA	W34520-7_14249860_HETSNP	12.6272	13.8098
A11	mwtham5421014	CBLN	TA	W34520-7_14249860_HETSNP	12.2442	12.3485
A12	mwtham5421014	CBLN	TA	W34520-7_14249860_HETSNP	9.8356	10.0011
A04	mwtham5421010	MDDH132b	T	W34520-7_30719937_CODINGSNP	0	16.8489
A03	mwtham5421010	MDDH132b	T	W34520-7_30719937_CODINGSNP	0	13.0402
A05	mwtham5421011	MDDH132g	T	W34520-7_30719937_CODINGSNP	2.982	14.1105
A06	mwtham5421011	MDDH132g	T	W34520-7_30719937_CODINGSNP	0.1709	20.0799
A08	mwtham5421012	JM8N4	T	W34520-7_30719937_CODINGSNP	0.3529	12.7036
A07	mwtham5421012	JM8N4	T	W34520-7_30719937_CODINGSNP	0	28.3273
A09	mwtham5421013	EPD0176_3_A10	T	W34520-7_30719937_CODINGSNP	0	45.9757
A10	mwtham5421013	EPD0176_3_A10	T	W34520-7_30719937_CODINGSNP	0	20.9176
A12	mwtham5421014	CBLN	C	W34520-7_30719937_CODINGSNP	20.2315	0
A11	mwtham5421014	CBLN	C	W34520-7_30719937_CODINGSNP	22.6523	0
A04	mwtham5421010	MDDH132b	N	W34520-7_50481310_CODINGSNP	3.7195	1.4046
A03	mwtham5421010	MDDH132b	N	W34520-7_50481310_CODINGSNP	9.115	2.7239
A05	mwtham5421011	MDDH132g	N	W34520-7_50481310_CODINGSNP	0.1837	0.9125
A06	mwtham5421011	MDDH132g	N	W34520-7_50481310_CODINGSNP	8.4157	3.7964
A07	mwtham5421012	JM8N4	N	W34520-7_50481310_CODINGSNP	3.195	1.2737
A08	mwtham5421012	JM8N4	N	W34520-7_50481310_CODINGSNP	6.1345	6.1103
A09	mwtham5421013	EPD0176_3_A10	N	W34520-7_50481310_CODINGSNP	5.5764	1.4547
A10	mwtham5421013	EPD0176_3_A10	N	W34520-7_50481310_CODINGSNP	3.4622	1.5352
A11	mwtham5421014	CBLN	N	W34520-7_50481310_CODINGSNP	2.0409	0
A12	mwtham5421014	CBLN	N	W34520-7_50481310_CODINGSNP	0	0
A04	mwtham5421010	MDDH132b	GT	W34520-7_53366171_HETSNP	13.5393	13.8712
A03	mwtham5421010	MDDH132b	GT	W34520-7_53366171_HETSNP	9.8686	16.86
A05	mwtham5421011	MDDH132g	GT	W34520-7_53366171_HETSNP	13.812	14.5925
A06	mwtham5421011	MDDH132g	GT	W34520-7_53366171_HETSNP	11.1543	15.0042
A07	mwtham5421012	JM8N4	GT	W34520-7_53366171_HETSNP	4.9458	19.5018
A08	mwtham5421012	JM8N4	N	W34520-7_53366171_HETSNP	1.3615	0.2794
A10	mwtham5421013	EPD0176_3_A10	GT	W34520-7_53366171_HETSNP	4.6007	15.6794
A09	mwtham5421013	EPD0176_3_A10	GT	W34520-7_53366171_HETSNP	5.2879	33.8592
A11	mwtham5421014	CBLN	GT	W34520-7_53366171_HETSNP	11.6945	14.089
A12	mwtham5421014	CBLN	GT	W34520-7_53366171_HETSNP	12.2153	13.5829
A04	mwtham5421010	MDDH132b	DEL	W34520-7_58881234_HOMINDEL	39.5024	3.2869
A03	mwtham5421010	MDDH132b	DEL	W34520-7_58881234_HOMINDEL	33.9789	1.1725
A05	mwtham5421011	MDDH132g	DEL	W34520-7_58881234_HOMINDEL	35.401	3.0012
A06	mwtham5421011	MDDH132g	DEL	W34520-7_58881234_HOMINDEL	40.4818	0.7268
A07	mwtham5421012	JM8N4	DEL	W34520-7_58881234_HOMINDEL	42.0154	1.2782
A08	mwtham5421012	JM8N4	DEL	W34520-7_58881234_HOMINDEL	25.0938	1.1743
A09	mwtham5421013	EPD0176_3_A10	DEL	W34520-7_58881234_HOMINDEL	76.2586	2.7479
A10	mwtham5421013	EPD0176_3_A10	DEL	W34520-7_58881234_HOMINDEL	42.8687	2.2968
A11	mwtham5421014	CBLN	T	W34520-7_58881234_HOMINDEL	0	39.5238
A12	mwtham5421014	CBLN	T	W34520-7_58881234_HOMINDEL	0	31.6306
A03	mwtham5421010	MDDH132b	C	W34520-7_67047247_HETSNP	1.9522	16.165
A04	mwtham5421010	MDDH132b	C	W34520-7_67047247_HETSNP	0.5524	14.9491
A05	mwtham5421011	MDDH132g	C	W34520-7_67047247_HETSNP	2.857	16.066
A06	mwtham5421011	MDDH132g	C	W34520-7_67047247_HETSNP	2.3447	16.7325
A07	mwtham5421012	JM8N4	C	W34520-7_67047247_HETSNP	2.0083	24.4205
A08	mwtham5421012	JM8N4	C	W34520-7_67047247_HETSNP	4.1718	9.9684
A10	mwtham5421013	EPD0176_3_A10	C	W34520-7_67047247_HETSNP	2.862	20.5752
A09	mwtham5421013	EPD0176_3_A10	C	W34520-7_67047247_HETSNP	5.3254	37.9288
A12	mwtham5421014	CBLN	C	W34520-7_67047247_HETSNP	5.3938	15.8854
A11	mwtham5421014	CBLN	C	W34520-7_67047247_HETSNP	2.9773	21.3057
A03	mwtham5421010	MDDH132b	G	W34520-7_81857221_HOMSNP	23.8424	0
A04	mwtham5421010	MDDH132b	G	W34520-7_81857221_HOMSNP	28.7945	0
A06	mwtham5421011	MDDH132g	G	W34520-7_81857221_HOMSNP	29.2777	0
A05	mwtham5421011	MDDH132g	G	W34520-7_81857221_HOMSNP	24.9514	0
A07	mwtham5421012	JM8N4	GA	W34520-7_81857221_HOMSNP	17.8408	14.4593
A08	mwtham5421012	JM8N4	GA	W34520-7_81857221_HOMSNP	5.3878	3.5875
A09	mwtham5421013	EPD0176_3_A10	GA	W34520-7_81857221_HOMSNP	26.7693	21.4071
A10	mwtham5421013	EPD0176_3_A10	GA	W34520-7_81857221_HOMSNP	14.3533	11.9866
A12	mwtham5421014	CBLN	A	W34520-7_81857221_HOMSNP	0	20.6188
A11	mwtham5421014	CBLN	A	W34520-7_81857221_HOMSNP	0	22.1583
A03	mwtham5421010	MDDH132b	N	W34520-7_88966864_OTHERSNP	0	0
A04	mwtham5421010	MDDH132b	N	W34520-7_88966864_OTHERSNP	0	0
A05	mwtham5421011	MDDH132g	N	W34520-7_88966864_OTHERSNP	0	0
A06	mwtham5421011	MDDH132g	N	W34520-7_88966864_OTHERSNP	0	0
A07	mwtham5421012	JM8N4	N	W34520-7_88966864_OTHERSNP	0	0
A08	mwtham5421012	JM8N4	N	W34520-7_88966864_OTHERSNP	0	0
A10	mwtham5421013	EPD0176_3_A10	N	W34520-7_88966864_OTHERSNP	0	0
A09	mwtham5421013	EPD0176_3_A10	N	W34520-7_88966864_OTHERSNP	0	2.0036
A12	mwtham5421014	CBLN	N	W34520-7_88966864_OTHERSNP	0	0
A11	mwtham5421014	CBLN	N	W34520-7_88966864_OTHERSNP	0	0
A03	mwtham5421010	MDDH132b	CT	W34520-9_81589722_OTHERSNP	5.5537	5.4909
A04	mwtham5421010	MDDH132b	CT	W34520-9_81589722_OTHERSNP	5.8763	7.3491
A05	mwtham5421011	MDDH132g	C	W34520-9_81589722_OTHERSNP	16.5008	0
A06	mwtham5421011	MDDH132g	C	W34520-9_81589722_OTHERSNP	17.7181	0
A07	mwtham5421012	JM8N4	T	W34520-9_81589722_OTHERSNP	0	18.7687
A08	mwtham5421012	JM8N4	T	W34520-9_81589722_OTHERSNP	0	7.2409
A09	mwtham5421013	EPD0176_3_A10	T	W34520-9_81589722_OTHERSNP	0	26.062
A10	mwtham5421013	EPD0176_3_A10	T	W34520-9_81589722_OTHERSNP	0	16.4516
A12	mwtham5421014	CBLN	C	W34520-9_81589722_OTHERSNP	17.4636	0.2717
A11	mwtham5421014	CBLN	C	W34520-9_81589722_OTHERSNP	19.232	0
A04	mwtham5421010	MDDH132b	G	W34520-X_116294747_HOMSNP	27.0669	0
A03	mwtham5421010	MDDH132b	G	W34520-X_116294747_HOMSNP	27.78	0
A05	mwtham5421011	MDDH132g	G	W34520-X_116294747_HOMSNP	26.6741	0
A06	mwtham5421011	MDDH132g	G	W34520-X_116294747_HOMSNP	25.7561	0
A07	mwtham5421012	JM8N4	A	W34520-X_116294747_HOMSNP	0	32.662
A08	mwtham5421012	JM8N4	A	W34520-X_116294747_HOMSNP	0	14.3486
A09	mwtham5421013	EPD0176_3_A10	A	W34520-X_116294747_HOMSNP	1.7799	55.6713
A10	mwtham5421013	EPD0176_3_A10	A	W34520-X_116294747_HOMSNP	0.0789	30.2651
A12	mwtham5421014	CBLN	G	W34520-X_116294747_HOMSNP	26.0223	0
A11	mwtham5421014	CBLN	G	W34520-X_116294747_HOMSNP	32.1623	0
A04	mwtham5421010	MDDH132b	C	W34520-X_121246519_CODINGSNP	6.9192	23.0964
A03	mwtham5421010	MDDH132b	C	W34520-X_121246519_CODINGSNP	5.1841	21.5494
A05	mwtham5421011	MDDH132g	C	W34520-X_121246519_CODINGSNP	6.7083	18.3446
A06	mwtham5421011	MDDH132g	C	W34520-X_121246519_CODINGSNP	8.7337	21.2767
A08	mwtham5421012	JM8N4	C	W34520-X_121246519_CODINGSNP	8.1185	14.256
A07	mwtham5421012	JM8N4	C	W34520-X_121246519_CODINGSNP	4.5199	26.4672
A10	mwtham5421013	EPD0176_3_A10	C	W34520-X_121246519_CODINGSNP	3.6053	20.4179
A09	mwtham5421013	EPD0176_3_A10	C	W34520-X_121246519_CODINGSNP	9.6736	40.026
A12	mwtham5421014	CBLN	C	W34520-X_121246519_CODINGSNP	6.2167	20.3241
A11	mwtham5421014	CBLN	C	W34520-X_121246519_CODINGSNP	8.1133	26.0041
A03	mwtham5421010	MDDH132b	A	W34520-X_164922259_HOMSNP	15.396	1.7104
A04	mwtham5421010	MDDH132b	A	W34520-X_164922259_HOMSNP	19.6362	1.2994
A05	mwtham5421011	MDDH132g	A	W34520-X_164922259_HOMSNP	22.9411	1.4211
A06	mwtham5421011	MDDH132g	A	W34520-X_164922259_HOMSNP	17.5422	1.1712
A07	mwtham5421012	JM8N4	G	W34520-X_164922259_HOMSNP	0	27.837
A08	mwtham5421012	JM8N4	G	W34520-X_164922259_HOMSNP	0	10.8772
A10	mwtham5421013	EPD0176_3_A10	G	W34520-X_164922259_HOMSNP	0	23.4842
A09	mwtham5421013	EPD0176_3_A10	G	W34520-X_164922259_HOMSNP	0	42.8562
A11	mwtham5421014	CBLN	A	W34520-X_164922259_HOMSNP	23.8328	0
A12	mwtham5421014	CBLN	A	W34520-X_164922259_HOMSNP	20.9204	1.4937
A03	mwtham5421010	MDDH132b	A	W34520-X_44145291_HOMSNP	28.5053	0.8977
A04	mwtham5421010	MDDH132b	A	W34520-X_44145291_HOMSNP	30.1377	0
A05	mwtham5421011	MDDH132g	A	W34520-X_44145291_HOMSNP	26.2488	0.5414
A06	mwtham5421011	MDDH132g	A	W34520-X_44145291_HOMSNP	25.8892	1.686
A08	mwtham5421012	JM8N4	G	W34520-X_44145291_HOMSNP	0	21.0294
A07	mwtham5421012	JM8N4	G	W34520-X_44145291_HOMSNP	1.2472	35.8653
A09	mwtham5421013	EPD0176_3_A10	G	W34520-X_44145291_HOMSNP	3.4153	55.4287
A10	mwtham5421013	EPD0176_3_A10	G	W34520-X_44145291_HOMSNP	0	31.6446
A11	mwtham5421014	CBLN	G	W34520-X_44145291_HOMSNP	0	27.9075
A12	mwtham5421014	CBLN	G	W34520-X_44145291_HOMSNP	0	24.4382
A03	mwtham5421010	MDDH132b	G	W34520-X_72953388_HETSNP	0	18.0171
A04	mwtham5421010	MDDH132b	G	W34520-X_72953388_HETSNP	0	20.5737
A05	mwtham5421011	MDDH132g	G	W34520-X_72953388_HETSNP	0	20.929
A06	mwtham5421011	MDDH132g	G	W34520-X_72953388_HETSNP	0.7725	19.9315
A08	mwtham5421012	JM8N4	G	W34520-X_72953388_HETSNP	0	12.8444
A07	mwtham5421012	JM8N4	G	W34520-X_72953388_HETSNP	0.7142	26.8486
A09	mwtham5421013	EPD0176_3_A10	G	W34520-X_72953388_HETSNP	1.5533	38.5872
A10	mwtham5421013	EPD0176_3_A10	G	W34520-X_72953388_HETSNP	0	20.0134
A11	mwtham5421014	CBLN	G	W34520-X_72953388_HETSNP	0	19.9322
A12	mwtham5421014	CBLN	G	W34520-X_72953388_HETSNP	0	20.9128
B04	mwtham5421010	MDDH132b	A	W34521-1_101528911_HOMSNP	0.3696	7.0779
B03	mwtham5421010	MDDH132b	A	W34521-1_101528911_HOMSNP	0.1139	14.2497
B05	mwtham5421011	MDDH132g	A	W34521-1_101528911_HOMSNP	0	17.2987
B06	mwtham5421011	MDDH132g	A	W34521-1_101528911_HOMSNP	0	21.1195
B07	mwtham5421012	JM8N4	C	W34521-1_101528911_HOMSNP	9.9734	1.7337
B08	mwtham5421012	JM8N4	C	W34521-1_101528911_HOMSNP	13.4548	1.4228
B09	mwtham5421013	EPD0176_3_A10	C	W34521-1_101528911_HOMSNP	7.2215	0.6363
B10	mwtham5421013	EPD0176_3_A10	C	W34521-1_101528911_HOMSNP	12.9238	0.7384
B11	mwtham5421014	CBLN	A	W34521-1_101528911_HOMSNP	0	9.7207
B12	mwtham5421014	CBLN	A	W34521-1_101528911_HOMSNP	0	9.4322
B03	mwtham5421010	MDDH132b	T	W34521-1_132981000_HOMSNP	0	10.5662
B04	mwtham5421010	MDDH132b	T	W34521-1_132981000_HOMSNP	0	13.2342
B06	mwtham5421011	MDDH132g	T	W34521-1_132981000_HOMSNP	0	20.4309
B05	mwtham5421011	MDDH132g	T	W34521-1_132981000_HOMSNP	0.7102	16.7025
B07	mwtham5421012	JM8N4	C	W34521-1_132981000_HOMSNP	39.7707	0.261
B08	mwtham5421012	JM8N4	C	W34521-1_132981000_HOMSNP	37.7989	0.6126
B09	mwtham5421013	EPD0176_3_A10	C	W34521-1_132981000_HOMSNP	41.0697	0
B10	mwtham5421013	EPD0176_3_A10	C	W34521-1_132981000_HOMSNP	40.1168	1.2512
B11	mwtham5421014	CBLN	CT	W34521-1_132981000_HOMSNP	11.7965	7.6158
B12	mwtham5421014	CBLN	CT	W34521-1_132981000_HOMSNP	14.0658	10.2763
B03	mwtham5421010	MDDH132b	T	W34521-1_150704312_OTHERSNP	15.4062	0.9905
B04	mwtham5421010	MDDH132b	T	W34521-1_150704312_OTHERSNP	18.8756	1.9047
B05	mwtham5421011	MDDH132g	TC	W34521-1_150704312_OTHERSNP	11.6365	18.607
B06	mwtham5421011	MDDH132g	TC	W34521-1_150704312_OTHERSNP	12.2882	17.3843
B07	mwtham5421012	JM8N4	C	W34521-1_150704312_OTHERSNP	0	26.9613
B08	mwtham5421012	JM8N4	C	W34521-1_150704312_OTHERSNP	0	19.6054
B09	mwtham5421013	EPD0176_3_A10	C	W34521-1_150704312_OTHERSNP	0	24.127
B10	mwtham5421013	EPD0176_3_A10	C	W34521-1_150704312_OTHERSNP	0	21.8448
B12	mwtham5421014	CBLN	TC	W34521-1_150704312_OTHERSNP	8.5931	11.1129
B11	mwtham5421014	CBLN	TC	W34521-1_150704312_OTHERSNP	7.292	9.5909
B04	mwtham5421010	MDDH132b	G	W34521-1_157161250_OTHERSNP	11.435	0
B03	mwtham5421010	MDDH132b	G	W34521-1_157161250_OTHERSNP	14.746	1.2707
B05	mwtham5421011	MDDH132g	GT	W34521-1_157161250_OTHERSNP	15.8221	16.7787
B06	mwtham5421011	MDDH132g	GT	W34521-1_157161250_OTHERSNP	17.617	17.8542
B07	mwtham5421012	JM8N4	GT	W34521-1_157161250_OTHERSNP	13.6942	16.2933
B08	mwtham5421012	JM8N4	GT	W34521-1_157161250_OTHERSNP	11.2618	9.3317
B09	mwtham5421013	EPD0176_3_A10	GT	W34521-1_157161250_OTHERSNP	12.0747	12.0526
B10	mwtham5421013	EPD0176_3_A10	GT	W34521-1_157161250_OTHERSNP	11.9106	12.1663
B12	mwtham5421014	CBLN	G	W34521-1_157161250_OTHERSNP	17.8775	1.8846
B11	mwtham5421014	CBLN	G	W34521-1_157161250_OTHERSNP	22.7849	3.4214
B03	mwtham5421010	MDDH132b	A	W34521-10_26007980_HOMSNP	0	12.8377
B04	mwtham5421010	MDDH132b	A	W34521-10_26007980_HOMSNP	0	15.0799
B05	mwtham5421011	MDDH132g	A	W34521-10_26007980_HOMSNP	0	18.9653
B06	mwtham5421011	MDDH132g	A	W34521-10_26007980_HOMSNP	0	22.1277
B07	mwtham5421012	JM8N4	G	W34521-10_26007980_HOMSNP	39.4395	0
B08	mwtham5421012	JM8N4	G	W34521-10_26007980_HOMSNP	40.3093	0
B09	mwtham5421013	EPD0176_3_A10	G	W34521-10_26007980_HOMSNP	36.3803	0.0915
B10	mwtham5421013	EPD0176_3_A10	G	W34521-10_26007980_HOMSNP	44.0911	0
B12	mwtham5421014	CBLN	GA	W34521-10_26007980_HOMSNP	14.1035	12.9092
B11	mwtham5421014	CBLN	GA	W34521-10_26007980_HOMSNP	9.1221	8.0221
B03	mwtham5421010	MDDH132b	C	W34521-10_44651010_OTHERSNP	0	20.1261
B04	mwtham5421010	MDDH132b	C	W34521-10_44651010_OTHERSNP	0	16.7797
B05	mwtham5421011	MDDH132g	C	W34521-10_44651010_OTHERSNP	0	38.4442
B06	mwtham5421011	MDDH132g	C	W34521-10_44651010_OTHERSNP	0	40.0935
B07	mwtham5421012	JM8N4	C	W34521-10_44651010_OTHERSNP	0	39.5324
B08	mwtham5421012	JM8N4	C	W34521-10_44651010_OTHERSNP	0	31.0287
B10	mwtham5421013	EPD0176_3_A10	C	W34521-10_44651010_OTHERSNP	0	34.1984
B09	mwtham5421013	EPD0176_3_A10	C	W34521-10_44651010_OTHERSNP	0	38.7901
B12	mwtham5421014	CBLN	C	W34521-10_44651010_OTHERSNP	0	33.8172
B11	mwtham5421014	CBLN	C	W34521-10_44651010_OTHERSNP	0	33.8547
B03	mwtham5421010	MDDH132b	C	W34521-10_70285884_OTHERSNP	12.7157	0
B04	mwtham5421010	MDDH132b	C	W34521-10_70285884_OTHERSNP	14.5056	0.1858
B05	mwtham5421011	MDDH132g	CT	W34521-10_70285884_OTHERSNP	10.6281	10.7904
B06	mwtham5421011	MDDH132g	CT	W34521-10_70285884_OTHERSNP	11.6669	16.4885
B07	mwtham5421012	JM8N4	C	W34521-10_70285884_OTHERSNP	33.063	1.4715
B08	mwtham5421012	JM8N4	C	W34521-10_70285884_OTHERSNP	32.9355	1.6338
B10	mwtham5421013	EPD0176_3_A10	C	W34521-10_70285884_OTHERSNP	34.6652	0.0685
B09	mwtham5421013	EPD0176_3_A10	C	W34521-10_70285884_OTHERSNP	34.124	0.0492
B12	mwtham5421014	CBLN	C	W34521-10_70285884_OTHERSNP	23.4728	0
B11	mwtham5421014	CBLN	C	W34521-10_70285884_OTHERSNP	19.4454	0
B04	mwtham5421010	MDDH132b	A	W34521-11_15172929_HOMSNP	0.6606	13.4859
B03	mwtham5421010	MDDH132b	A	W34521-11_15172929_HOMSNP	0.195	13.4905
B05	mwtham5421011	MDDH132g	A	W34521-11_15172929_HOMSNP	0	17.9115
B06	mwtham5421011	MDDH132g	A	W34521-11_15172929_HOMSNP	0.3537	23.3841
B08	mwtham5421012	JM8N4	G	W34521-11_15172929_HOMSNP	31.41	3.4288
B07	mwtham5421012	JM8N4	G	W34521-11_15172929_HOMSNP	36.3564	10.4774
B09	mwtham5421013	EPD0176_3_A10	G	W34521-11_15172929_HOMSNP	32.2895	3.425
B10	mwtham5421013	EPD0176_3_A10	G	W34521-11_15172929_HOMSNP	33.0242	5.1095
B12	mwtham5421014	CBLN	A	W34521-11_15172929_HOMSNP	0.3213	23.9075
B11	mwtham5421014	CBLN	A	W34521-11_15172929_HOMSNP	0	17.258
B04	mwtham5421010	MDDH132b	N	W34521-11_45545859_OTHERSNP	0.6249	3.4584
B03	mwtham5421010	MDDH132b	N	W34521-11_45545859_OTHERSNP	3.9227	3.5019
B06	mwtham5421011	MDDH132g	N	W34521-11_45545859_OTHERSNP	4.0868	1.3611
B05	mwtham5421011	MDDH132g	N	W34521-11_45545859_OTHERSNP	3.0207	3.2514
B08	mwtham5421012	JM8N4	N	W34521-11_45545859_OTHERSNP	0	3.5769
B07	mwtham5421012	JM8N4	N	W34521-11_45545859_OTHERSNP	2.7706	2.4094
B09	mwtham5421013	EPD0176_3_A10	N	W34521-11_45545859_OTHERSNP	0.6628	2.1921
B10	mwtham5421013	EPD0176_3_A10	N	W34521-11_45545859_OTHERSNP	1.0268	4.237
B12	mwtham5421014	CBLN	N	W34521-11_45545859_OTHERSNP	7.5315	0
B11	mwtham5421014	CBLN	N	W34521-11_45545859_OTHERSNP	2.1228	3.4177
B03	mwtham5421010	MDDH132b	C	W34521-11_55950053_HOMSNP	16.1538	0
B04	mwtham5421010	MDDH132b	C	W34521-11_55950053_HOMSNP	14.0089	0.5335
B05	mwtham5421011	MDDH132g	C	W34521-11_55950053_HOMSNP	35.8663	0.3103
B06	mwtham5421011	MDDH132g	C	W34521-11_55950053_HOMSNP	36.639	0.131
B08	mwtham5421012	JM8N4	T	W34521-11_55950053_HOMSNP	0.122	30.8082
B07	mwtham5421012	JM8N4	T	W34521-11_55950053_HOMSNP	0	33.6024
B09	mwtham5421013	EPD0176_3_A10	T	W34521-11_55950053_HOMSNP	0	38.24
B10	mwtham5421013	EPD0176_3_A10	T	W34521-11_55950053_HOMSNP	0	35.1086
B12	mwtham5421014	CBLN	C	W34521-11_55950053_HOMSNP	29.8959	0.1618
B11	mwtham5421014	CBLN	C	W34521-11_55950053_HOMSNP	27.3294	0.3676
B03	mwtham5421010	MDDH132b	N	W34521-11_85683282_OTHERSNP	0	0.0418
B04	mwtham5421010	MDDH132b	N	W34521-11_85683282_OTHERSNP	1.6882	1.0872
B06	mwtham5421011	MDDH132g	N	W34521-11_85683282_OTHERSNP	0	0.2188
B05	mwtham5421011	MDDH132g	N	W34521-11_85683282_OTHERSNP	1.6585	0.0238
B08	mwtham5421012	JM8N4	N	W34521-11_85683282_OTHERSNP	0.5301	1.5538
B07	mwtham5421012	JM8N4	N	W34521-11_85683282_OTHERSNP	0.9735	1.6685
B09	mwtham5421013	EPD0176_3_A10	N	W34521-11_85683282_OTHERSNP	0	0.2205
B10	mwtham5421013	EPD0176_3_A10	N	W34521-11_85683282_OTHERSNP	1.1196	2.4497
B11	mwtham5421014	CBLN	N	W34521-11_85683282_OTHERSNP	1.6792	0.9308
B12	mwtham5421014	CBLN	N	W34521-11_85683282_OTHERSNP	0	0
B04	mwtham5421010	MDDH132b	A	W34521-13_13323710_OTHERSNP	0.4738	18.4504
B03	mwtham5421010	MDDH132b	A	W34521-13_13323710_OTHERSNP	0.016	17.2188
B06	mwtham5421011	MDDH132g	A	W34521-13_13323710_OTHERSNP	0.7206	36.2198
B05	mwtham5421011	MDDH132g	A	W34521-13_13323710_OTHERSNP	0.9511	34.7074
B07	mwtham5421012	JM8N4	A	W34521-13_13323710_OTHERSNP	0.5144	34.6948
B08	mwtham5421012	JM8N4	A	W34521-13_13323710_OTHERSNP	0	19.0163
B09	mwtham5421013	EPD0176_3_A10	A	W34521-13_13323710_OTHERSNP	0.5765	19.4267
B10	mwtham5421013	EPD0176_3_A10	A	W34521-13_13323710_OTHERSNP	0.8736	21.5364
B11	mwtham5421014	CBLN	A	W34521-13_13323710_OTHERSNP	0	30.9222
B12	mwtham5421014	CBLN	A	W34521-13_13323710_OTHERSNP	0.5092	25.0598
B04	mwtham5421010	MDDH132b	CT	W34521-13_8366286_OTHERSNP	5.188	11.3465
B03	mwtham5421010	MDDH132b	CT	W34521-13_8366286_OTHERSNP	5.7833	9.5074
B06	mwtham5421011	MDDH132g	C	W34521-13_8366286_OTHERSNP	25.5953	0.2913
B05	mwtham5421011	MDDH132g	C	W34521-13_8366286_OTHERSNP	23.2965	0.5111
B07	mwtham5421012	JM8N4	C	W34521-13_8366286_OTHERSNP	27.6462	0
B08	mwtham5421012	JM8N4	C	W34521-13_8366286_OTHERSNP	24.2865	0.0952
B10	mwtham5421013	EPD0176_3_A10	C	W34521-13_8366286_OTHERSNP	25.8338	0
B09	mwtham5421013	EPD0176_3_A10	C	W34521-13_8366286_OTHERSNP	28.1908	0
B12	mwtham5421014	CBLN	C	W34521-13_8366286_OTHERSNP	18.9182	0.8203
B11	mwtham5421014	CBLN	C	W34521-13_8366286_OTHERSNP	15.1681	0
B03	mwtham5421010	MDDH132b	A	W34521-15_61911467_HOMSNP	10.4128	0
B04	mwtham5421010	MDDH132b	A	W34521-15_61911467_HOMSNP	8.0763	0.7262
B05	mwtham5421011	MDDH132g	A	W34521-15_61911467_HOMSNP	12.9537	0
B06	mwtham5421011	MDDH132g	A	W34521-15_61911467_HOMSNP	18.8613	0
B08	mwtham5421012	JM8N4	G	W34521-15_61911467_HOMSNP	0	25.6456
B07	mwtham5421012	JM8N4	G	W34521-15_61911467_HOMSNP	0.3976	27.685
B09	mwtham5421013	EPD0176_3_A10	G	W34521-15_61911467_HOMSNP	0	24.774
B10	mwtham5421013	EPD0176_3_A10	G	W34521-15_61911467_HOMSNP	0	25.6058
B11	mwtham5421014	CBLN	A	W34521-15_61911467_HOMSNP	15.2479	0
B12	mwtham5421014	CBLN	A	W34521-15_61911467_HOMSNP	19.4909	0.7489
B03	mwtham5421010	MDDH132b	A	W34521-15_91670883_HOMSNP	0	17.2476
B04	mwtham5421010	MDDH132b	A	W34521-15_91670883_HOMSNP	0	14.569
B05	mwtham5421011	MDDH132g	A	W34521-15_91670883_HOMSNP	0	36.0996
B06	mwtham5421011	MDDH132g	A	W34521-15_91670883_HOMSNP	0	40.5523
B07	mwtham5421012	JM8N4	G	W34521-15_91670883_HOMSNP	42.5438	0.0015
B08	mwtham5421012	JM8N4	G	W34521-15_91670883_HOMSNP	31.9125	0
B09	mwtham5421013	EPD0176_3_A10	G	W34521-15_91670883_HOMSNP	45.8652	0
B10	mwtham5421013	EPD0176_3_A10	G	W34521-15_91670883_HOMSNP	36.1123	0
B12	mwtham5421014	CBLN	A	W34521-15_91670883_HOMSNP	0	30.097
B11	mwtham5421014	CBLN	A	W34521-15_91670883_HOMSNP	0	30.9542
B03	mwtham5421010	MDDH132b	G	W34521-15_9803995_HOMSNP	13.473	2.0018
B04	mwtham5421010	MDDH132b	G	W34521-15_9803995_HOMSNP	14.7423	0.581
B05	mwtham5421011	MDDH132g	G	W34521-15_9803995_HOMSNP	22.3345	3.1962
B06	mwtham5421011	MDDH132g	G	W34521-15_9803995_HOMSNP	25.1973	3.2028
B07	mwtham5421012	JM8N4	T	W34521-15_9803995_HOMSNP	0	37.5412
B08	mwtham5421012	JM8N4	T	W34521-15_9803995_HOMSNP	0	36.6569
B10	mwtham5421013	EPD0176_3_A10	T	W34521-15_9803995_HOMSNP	0	34.8356
B09	mwtham5421013	EPD0176_3_A10	T	W34521-15_9803995_HOMSNP	0	33.5477
B12	mwtham5421014	CBLN	G	W34521-15_9803995_HOMSNP	28.7312	2.498
B11	mwtham5421014	CBLN	G	W34521-15_9803995_HOMSNP	19.0458	2.2818
B04	mwtham5421010	MDDH132b	T	W34521-16_15805556_HOMSNP	2.9771	9.2272
B03	mwtham5421010	MDDH132b	T	W34521-16_15805556_HOMSNP	0.5474	9.5609
B05	mwtham5421011	MDDH132g	T	W34521-16_15805556_HOMSNP	1.2296	8.5723
B06	mwtham5421011	MDDH132g	T	W34521-16_15805556_HOMSNP	0	11.1421
B07	mwtham5421012	JM8N4	C	W34521-16_15805556_HOMSNP	34.3283	0
B08	mwtham5421012	JM8N4	C	W34521-16_15805556_HOMSNP	36.429	0
B09	mwtham5421013	EPD0176_3_A10	C	W34521-16_15805556_HOMSNP	35.8157	0
B10	mwtham5421013	EPD0176_3_A10	C	W34521-16_15805556_HOMSNP	39.2151	0
B12	mwtham5421014	CBLN	T	W34521-16_15805556_HOMSNP	1.7175	18.86
B11	mwtham5421014	CBLN	T	W34521-16_15805556_HOMSNP	0	12.7926
B03	mwtham5421010	MDDH132b	CT	W34521-17_23746732_CODINGSNP	6.9408	6.4059
B04	mwtham5421010	MDDH132b	CT	W34521-17_23746732_CODINGSNP	8.5586	10.568
B06	mwtham5421011	MDDH132g	CT	W34521-17_23746732_CODINGSNP	14.9441	16.7579
B05	mwtham5421011	MDDH132g	CT	W34521-17_23746732_CODINGSNP	15.3966	14.7243
B08	mwtham5421012	JM8N4	C	W34521-17_23746732_CODINGSNP	32.1583	0
B07	mwtham5421012	JM8N4	C	W34521-17_23746732_CODINGSNP	35.8584	0
B09	mwtham5421013	EPD0176_3_A10	C	W34521-17_23746732_CODINGSNP	36.7153	0
B10	mwtham5421013	EPD0176_3_A10	C	W34521-17_23746732_CODINGSNP	36.1734	0.2296
B12	mwtham5421014	CBLN	T	W34521-17_23746732_CODINGSNP	1.3395	27.4832
B11	mwtham5421014	CBLN	T	W34521-17_23746732_CODINGSNP	0.2507	22.5035
B03	mwtham5421010	MDDH132b	T	W34521-18_74304189_OTHERSNP	0	17.0741
B04	mwtham5421010	MDDH132b	T	W34521-18_74304189_OTHERSNP	0	16.7618
B05	mwtham5421011	MDDH132g	T	W34521-18_74304189_OTHERSNP	0.6098	26.1797
B06	mwtham5421011	MDDH132g	T	W34521-18_74304189_OTHERSNP	1.0552	29.764
B07	mwtham5421012	JM8N4	T	W34521-18_74304189_OTHERSNP	1.1703	43.2488
B08	mwtham5421012	JM8N4	T	W34521-18_74304189_OTHERSNP	0	29.2068
B10	mwtham5421013	EPD0176_3_A10	T	W34521-18_74304189_OTHERSNP	1.1034	37.8282
B09	mwtham5421013	EPD0176_3_A10	T	W34521-18_74304189_OTHERSNP	0.381	41.0496
B12	mwtham5421014	CBLN	T	W34521-18_74304189_OTHERSNP	1.4188	36.4705
B11	mwtham5421014	CBLN	T	W34521-18_74304189_OTHERSNP	1.2794	30.1538
B03	mwtham5421010	MDDH132b	A	W34521-2_21134865_CODINGSNP	0	14.2459
B04	mwtham5421010	MDDH132b	A	W34521-2_21134865_CODINGSNP	0	16.4483
B05	mwtham5421011	MDDH132g	A	W34521-2_21134865_CODINGSNP	0.2324	26.4008
B06	mwtham5421011	MDDH132g	A	W34521-2_21134865_CODINGSNP	0	33.3532
B07	mwtham5421012	JM8N4	G	W34521-2_21134865_CODINGSNP	48.4	0
B08	mwtham5421012	JM8N4	G	W34521-2_21134865_CODINGSNP	46.3839	0
B09	mwtham5421013	EPD0176_3_A10	G	W34521-2_21134865_CODINGSNP	56.0504	0
B10	mwtham5421013	EPD0176_3_A10	G	W34521-2_21134865_CODINGSNP	55.097	0.0316
B12	mwtham5421014	CBLN	A	W34521-2_21134865_CODINGSNP	0.314	32.7517
B11	mwtham5421014	CBLN	A	W34521-2_21134865_CODINGSNP	0.9803	26.6955
B03	mwtham5421010	MDDH132b	AG	W34521-4_131939227_CODINGSNP	6.0479	5.5021
B04	mwtham5421010	MDDH132b	AG	W34521-4_131939227_CODINGSNP	7.2782	4.1205
B05	mwtham5421011	MDDH132g	AG	W34521-4_131939227_CODINGSNP	16.7953	10.7887
B06	mwtham5421011	MDDH132g	AG	W34521-4_131939227_CODINGSNP	18.0806	13.6106
B08	mwtham5421012	JM8N4	G	W34521-4_131939227_CODINGSNP	0.3892	18.6298
B07	mwtham5421012	JM8N4	G	W34521-4_131939227_CODINGSNP	0	30.4504
B09	mwtham5421013	EPD0176_3_A10	G	W34521-4_131939227_CODINGSNP	0	22.4106
B10	mwtham5421013	EPD0176_3_A10	G	W34521-4_131939227_CODINGSNP	0	25.9721
B11	mwtham5421014	CBLN	A	W34521-4_131939227_CODINGSNP	23.8549	0
B12	mwtham5421014	CBLN	A	W34521-4_131939227_CODINGSNP	23.7348	0
B04	mwtham5421010	MDDH132b	AG	W34521-5_146614854_HETSNP	15.33	14.1567
B03	mwtham5421010	MDDH132b	AG	W34521-5_146614854_HETSNP	12.6885	13.4556
B05	mwtham5421011	MDDH132g	AG	W34521-5_146614854_HETSNP	26.8521	26.1862
B06	mwtham5421011	MDDH132g	AG	W34521-5_146614854_HETSNP	31.3863	32.0665
B07	mwtham5421012	JM8N4	AG	W34521-5_146614854_HETSNP	26.9394	29.7488
B08	mwtham5421012	JM8N4	AG	W34521-5_146614854_HETSNP	22.1649	23.727
B10	mwtham5421013	EPD0176_3_A10	AG	W34521-5_146614854_HETSNP	17.7366	20.9732
B09	mwtham5421013	EPD0176_3_A10	AG	W34521-5_146614854_HETSNP	21.5307	24.0442
B12	mwtham5421014	CBLN	AG	W34521-5_146614854_HETSNP	19.9578	21.019
B11	mwtham5421014	CBLN	AG	W34521-5_146614854_HETSNP	20.0317	20.8498
B04	mwtham5421010	MDDH132b	A	W34521-5_149829893_HOMSNP	0.5797	15.3688
B03	mwtham5421010	MDDH132b	A	W34521-5_149829893_HOMSNP	2.7879	12.7448
B05	mwtham5421011	MDDH132g	A	W34521-5_149829893_HOMSNP	4.0946	19.5229
B06	mwtham5421011	MDDH132g	A	W34521-5_149829893_HOMSNP	4.1132	23.493
B07	mwtham5421012	JM8N4	G	W34521-5_149829893_HOMSNP	36.3577	0
B08	mwtham5421012	JM8N4	G	W34521-5_149829893_HOMSNP	32.2402	0
B09	mwtham5421013	EPD0176_3_A10	G	W34521-5_149829893_HOMSNP	32.8997	0
B10	mwtham5421013	EPD0176_3_A10	G	W34521-5_149829893_HOMSNP	36.1166	0
B12	mwtham5421014	CBLN	A	W34521-5_149829893_HOMSNP	2.0903	21.7916
B11	mwtham5421014	CBLN	A	W34521-5_149829893_HOMSNP	2.8674	18.9888
B03	mwtham5421010	MDDH132b	C	W34521-5_18044472_HOMSNP	10.4276	0
B04	mwtham5421010	MDDH132b	C	W34521-5_18044472_HOMSNP	10.613	0
B05	mwtham5421011	MDDH132g	C	W34521-5_18044472_HOMSNP	9.7698	0
B06	mwtham5421011	MDDH132g	C	W34521-5_18044472_HOMSNP	15.2513	0
B07	mwtham5421012	JM8N4	CT	W34521-5_18044472_HOMSNP	19.3847	9.2273
B08	mwtham5421012	JM8N4	CT	W34521-5_18044472_HOMSNP	15.0862	7.314
B09	mwtham5421013	EPD0176_3_A10	CT	W34521-5_18044472_HOMSNP	15.0439	5.3446
B10	mwtham5421013	EPD0176_3_A10	CT	W34521-5_18044472_HOMSNP	17.3683	8.0368
B12	mwtham5421014	CBLN	T	W34521-5_18044472_HOMSNP	0	13.012
B11	mwtham5421014	CBLN	T	W34521-5_18044472_HOMSNP	0	5.7135
B04	mwtham5421010	MDDH132b	A	W34521-6_80143348_OTHERSNP	16.6999	0
B03	mwtham5421010	MDDH132b	A	W34521-6_80143348_OTHERSNP	15.7857	0
B06	mwtham5421011	MDDH132g	AT	W34521-6_80143348_OTHERSNP	13.7939	13.5202
B05	mwtham5421011	MDDH132g	AT	W34521-6_80143348_OTHERSNP	12.67	10.7631
B07	mwtham5421012	JM8N4	AT	W34521-6_80143348_OTHERSNP	16.5502	16.0543
B08	mwtham5421012	JM8N4	AT	W34521-6_80143348_OTHERSNP	14.4711	11.3776
B10	mwtham5421013	EPD0176_3_A10	AT	W34521-6_80143348_OTHERSNP	13.2575	14.7741
B09	mwtham5421013	EPD0176_3_A10	AT	W34521-6_80143348_OTHERSNP	13.9044	15.5555
B12	mwtham5421014	CBLN	A	W34521-6_80143348_OTHERSNP	25.7314	0
B11	mwtham5421014	CBLN	A	W34521-6_80143348_OTHERSNP	21.0494	0
B04	mwtham5421010	MDDH132b	CG	W34521-7_128897715_HETSNP	10.2936	11.4713
B03	mwtham5421010	MDDH132b	CG	W34521-7_128897715_HETSNP	10.8417	9.5455
B06	mwtham5421011	MDDH132g	CG	W34521-7_128897715_HETSNP	20.3546	18.3882
B05	mwtham5421011	MDDH132g	CG	W34521-7_128897715_HETSNP	19.5409	17.5598
B07	mwtham5421012	JM8N4	CG	W34521-7_128897715_HETSNP	19.5967	21.2453
B08	mwtham5421012	JM8N4	CG	W34521-7_128897715_HETSNP	19.2506	18.6189
B09	mwtham5421013	EPD0176_3_A10	CG	W34521-7_128897715_HETSNP	23.3504	19.9742
B10	mwtham5421013	EPD0176_3_A10	CG	W34521-7_128897715_HETSNP	20.4725	21.8407
B12	mwtham5421014	CBLN	C	W34521-7_128897715_HETSNP	34.2148	4.0469
B11	mwtham5421014	CBLN	C	W34521-7_128897715_HETSNP	27.7354	2.4541
B03	mwtham5421010	MDDH132b	T	W34521-7_13854901_CODINGSNP	0	18.6103
B04	mwtham5421010	MDDH132b	T	W34521-7_13854901_CODINGSNP	0.4507	14.7809
B05	mwtham5421011	MDDH132g	T	W34521-7_13854901_CODINGSNP	1.3766	33.2911
B06	mwtham5421011	MDDH132g	T	W34521-7_13854901_CODINGSNP	0.2081	37.7519
B07	mwtham5421012	JM8N4	T	W34521-7_13854901_CODINGSNP	0	46.4681
B08	mwtham5421012	JM8N4	T	W34521-7_13854901_CODINGSNP	0.4644	36.1398
B09	mwtham5421013	EPD0176_3_A10	T	W34521-7_13854901_CODINGSNP	0	41.8777
B10	mwtham5421013	EPD0176_3_A10	T	W34521-7_13854901_CODINGSNP	0	44.6108
B12	mwtham5421014	CBLN	T	W34521-7_13854901_CODINGSNP	0	35.7943
B11	mwtham5421014	CBLN	T	W34521-7_13854901_CODINGSNP	1.1594	29.7296
B03	mwtham5421010	MDDH132b	N	W34521-7_14384101_HETSNP	0	0.1569
B04	mwtham5421010	MDDH132b	N	W34521-7_14384101_HETSNP	0	0.8439
B06	mwtham5421011	MDDH132g	N	W34521-7_14384101_HETSNP	0	1.6358
B05	mwtham5421011	MDDH132g	N	W34521-7_14384101_HETSNP	0	1.7348
B08	mwtham5421012	JM8N4	N	W34521-7_14384101_HETSNP	0	1.2071
B07	mwtham5421012	JM8N4	N	W34521-7_14384101_HETSNP	0	1.2457
B10	mwtham5421013	EPD0176_3_A10	N	W34521-7_14384101_HETSNP	0	1.1784
B09	mwtham5421013	EPD0176_3_A10	N	W34521-7_14384101_HETSNP	0	2.3997
B12	mwtham5421014	CBLN	N	W34521-7_14384101_HETSNP	0	1.627
B11	mwtham5421014	CBLN	N	W34521-7_14384101_HETSNP	0	0.6806
B03	mwtham5421010	MDDH132b	T	W34521-7_25744019_HETSNP	0	13.6998
B04	mwtham5421010	MDDH132b	T	W34521-7_25744019_HETSNP	0.6627	17.9248
B05	mwtham5421011	MDDH132g	T	W34521-7_25744019_HETSNP	0.1552	26.4693
B06	mwtham5421011	MDDH132g	T	W34521-7_25744019_HETSNP	0	29.6962
B07	mwtham5421012	JM8N4	T	W34521-7_25744019_HETSNP	1.0549	31.0283
B08	mwtham5421012	JM8N4	T	W34521-7_25744019_HETSNP	0.9779	26.3821
B10	mwtham5421013	EPD0176_3_A10	T	W34521-7_25744019_HETSNP	0	29.17
B09	mwtham5421013	EPD0176_3_A10	T	W34521-7_25744019_HETSNP	0.4843	30.0199
B11	mwtham5421014	CBLN	T	W34521-7_25744019_HETSNP	0	21.7919
B12	mwtham5421014	CBLN	T	W34521-7_25744019_HETSNP	0	24.217
B03	mwtham5421010	MDDH132b	G	W34521-7_53736356_HOMSNP	0	7.8684
B04	mwtham5421010	MDDH132b	G	W34521-7_53736356_HOMSNP	0	10.0549
B05	mwtham5421011	MDDH132g	G	W34521-7_53736356_HOMSNP	0	16.9589
B06	mwtham5421011	MDDH132g	G	W34521-7_53736356_HOMSNP	0	18.8437
B07	mwtham5421012	JM8N4	G	W34521-7_53736356_HOMSNP	0	35.0759
B08	mwtham5421012	JM8N4	G	W34521-7_53736356_HOMSNP	0.5838	25.4041
B09	mwtham5421013	EPD0176_3_A10	G	W34521-7_53736356_HOMSNP	0	28.8811
B10	mwtham5421013	EPD0176_3_A10	G	W34521-7_53736356_HOMSNP	0	31.0836
B12	mwtham5421014	CBLN	A	W34521-7_53736356_HOMSNP	22.4373	0
B11	mwtham5421014	CBLN	A	W34521-7_53736356_HOMSNP	19.9808	1.6352
B04	mwtham5421010	MDDH132b	T	W34521-7_74173942_HOMSNP	0	16.6046
B03	mwtham5421010	MDDH132b	T	W34521-7_74173942_HOMSNP	1.172	17.3289
B05	mwtham5421011	MDDH132g	T	W34521-7_74173942_HOMSNP	0.376	25.8207
B06	mwtham5421011	MDDH132g	T	W34521-7_74173942_HOMSNP	1.5179	29.5195
B07	mwtham5421012	JM8N4	CT	W34521-7_74173942_HOMSNP	16.3721	21.2608
B08	mwtham5421012	JM8N4	CT	W34521-7_74173942_HOMSNP	19.0032	17.9272
B09	mwtham5421013	EPD0176_3_A10	CT	W34521-7_74173942_HOMSNP	16.3566	18.3272
B10	mwtham5421013	EPD0176_3_A10	CT	W34521-7_74173942_HOMSNP	19.251	18.9341
B12	mwtham5421014	CBLN	C	W34521-7_74173942_HOMSNP	26.305	2.7267
B11	mwtham5421014	CBLN	C	W34521-7_74173942_HOMSNP	19.582	2.8138
B04	mwtham5421010	MDDH132b	N	W34521-8_41228937_HOMSNP	6.6709	2.5561
B03	mwtham5421010	MDDH132b	N	W34521-8_41228937_HOMSNP	6.4992	1.8457
B05	mwtham5421011	MDDH132g	A	W34521-8_41228937_HOMSNP	16.5854	5.4418
B06	mwtham5421011	MDDH132g	A	W34521-8_41228937_HOMSNP	16.4312	6.8341
B07	mwtham5421012	JM8N4	G	W34521-8_41228937_HOMSNP	19.1533	25.6368
B08	mwtham5421012	JM8N4	N	W34521-8_41228937_HOMSNP	14.1882	19.1609
B09	mwtham5421013	EPD0176_3_A10	G	W34521-8_41228937_HOMSNP	17.54	22.3489
B10	mwtham5421013	EPD0176_3_A10	N	W34521-8_41228937_HOMSNP	23.9574	26.943
B11	mwtham5421014	CBLN	A	W34521-8_41228937_HOMSNP	15.3901	6.999
B12	mwtham5421014	CBLN	A	W34521-8_41228937_HOMSNP	14.4139	4.7232
B04	mwtham5421010	MDDH132b	A	W34521-X_133011281_OTHERSNP	0.531	16.1756
B03	mwtham5421010	MDDH132b	A	W34521-X_133011281_OTHERSNP	0	15.2718
B06	mwtham5421011	MDDH132g	A	W34521-X_133011281_OTHERSNP	0	29.8113
B05	mwtham5421011	MDDH132g	A	W34521-X_133011281_OTHERSNP	0	27.7645
B07	mwtham5421012	JM8N4	A	W34521-X_133011281_OTHERSNP	0	33.56
B08	mwtham5421012	JM8N4	A	W34521-X_133011281_OTHERSNP	0	30.0071
B09	mwtham5421013	EPD0176_3_A10	A	W34521-X_133011281_OTHERSNP	0	30.6142
B10	mwtham5421013	EPD0176_3_A10	A	W34521-X_133011281_OTHERSNP	0	31.3757
B12	mwtham5421014	CBLN	A	W34521-X_133011281_OTHERSNP	0	24.7516
B11	mwtham5421014	CBLN	A	W34521-X_133011281_OTHERSNP	0	21.7724
B04	mwtham5421010	MDDH132b	G	W34521-X_143717734_HETSNP	12.6075	1.6082
B03	mwtham5421010	MDDH132b	G	W34521-X_143717734_HETSNP	14.1364	2.9442
B06	mwtham5421011	MDDH132g	G	W34521-X_143717734_HETSNP	21.9048	2.7444
B05	mwtham5421011	MDDH132g	G	W34521-X_143717734_HETSNP	17.5465	0.9813
B07	mwtham5421012	JM8N4	G	W34521-X_143717734_HETSNP	30.5567	3.6753
B08	mwtham5421012	JM8N4	G	W34521-X_143717734_HETSNP	25.6684	1.3552
B09	mwtham5421013	EPD0176_3_A10	G	W34521-X_143717734_HETSNP	24.5962	0.6239
B10	mwtham5421013	EPD0176_3_A10	G	W34521-X_143717734_HETSNP	28.0831	2.0341
B12	mwtham5421014	CBLN	G	W34521-X_143717734_HETSNP	20.7471	1.4747
B11	mwtham5421014	CBLN	G	W34521-X_143717734_HETSNP	17.2369	0.91
B03	mwtham5421010	MDDH132b	A	W34521-X_6640008_HOMSNP	0	11.2537
B04	mwtham5421010	MDDH132b	A	W34521-X_6640008_HOMSNP	0	12.5572
B05	mwtham5421011	MDDH132g	A	W34521-X_6640008_HOMSNP	0	9.7487
B06	mwtham5421011	MDDH132g	A	W34521-X_6640008_HOMSNP	0	15.1433
B07	mwtham5421012	JM8N4	C	W34521-X_6640008_HOMSNP	36.6344	3.0437
B08	mwtham5421012	JM8N4	C	W34521-X_6640008_HOMSNP	35.2661	2.3572
B10	mwtham5421013	EPD0176_3_A10	C	W34521-X_6640008_HOMSNP	35.3363	3.404
B09	mwtham5421013	EPD0176_3_A10	C	W34521-X_6640008_HOMSNP	31.4777	3.1762
B12	mwtham5421014	CBLN	A	W34521-X_6640008_HOMSNP	0	21.4445
B11	mwtham5421014	CBLN	A	W34521-X_6640008_HOMSNP	0.6925	14.7924
B03	mwtham5421010	MDDH132b	C	W34521-X_83860307_HOMSNP	10.5103	0
B04	mwtham5421010	MDDH132b	C	W34521-X_83860307_HOMSNP	12.4286	0
B05	mwtham5421011	MDDH132g	C	W34521-X_83860307_HOMSNP	13.4706	0
B06	mwtham5421011	MDDH132g	C	W34521-X_83860307_HOMSNP	17.1184	0
B07	mwtham5421012	JM8N4	T	W34521-X_83860307_HOMSNP	0	30.8712
B08	mwtham5421012	JM8N4	T	W34521-X_83860307_HOMSNP	2.0469	30.9371
B10	mwtham5421013	EPD0176_3_A10	T	W34521-X_83860307_HOMSNP	0.7474	33.6001
B09	mwtham5421013	EPD0176_3_A10	T	W34521-X_83860307_HOMSNP	0	31.9777
B12	mwtham5421014	CBLN	T	W34521-X_83860307_HOMSNP	0	23.27
B11	mwtham5421014	CBLN	T	W34521-X_83860307_HOMSNP	0.4009	15.8179
C03	mwtham5421010	MDDH132b	A	W34522-1_136815274_HOMSNP	0	24.4485
C04	mwtham5421010	MDDH132b	A	W34522-1_136815274_HOMSNP	0	28.9015
C05	mwtham5421011	MDDH132g	A	W34522-1_136815274_HOMSNP	0	30.4567
C06	mwtham5421011	MDDH132g	A	W34522-1_136815274_HOMSNP	0	39.8738
C07	mwtham5421012	JM8N4	G	W34522-1_136815274_HOMSNP	51.5632	0
C08	mwtham5421012	JM8N4	G	W34522-1_136815274_HOMSNP	40.8591	0
C09	mwtham5421013	EPD0176_3_A10	G	W34522-1_136815274_HOMSNP	50.4849	0
C10	mwtham5421013	EPD0176_3_A10	G	W34522-1_136815274_HOMSNP	17.1825	0
C11	mwtham5421014	CBLN	A	W34522-1_136815274_HOMSNP	2.9675	38.1927
C12	mwtham5421014	CBLN	A	W34522-1_136815274_HOMSNP	0	27.6794
C03	mwtham5421010	MDDH132b	G	W34522-1_191989598_OTHERSNP	25.494	3.616
C04	mwtham5421010	MDDH132b	G	W34522-1_191989598_OTHERSNP	34.7003	6.383
C06	mwtham5421011	MDDH132g	GT	W34522-1_191989598_OTHERSNP	22.3381	20.8046
C05	mwtham5421011	MDDH132g	GT	W34522-1_191989598_OTHERSNP	14.9709	15.3409
C08	mwtham5421012	JM8N4	G	W34522-1_191989598_OTHERSNP	42.4887	5.5568
C07	mwtham5421012	JM8N4	G	W34522-1_191989598_OTHERSNP	65.599	5.402
C09	mwtham5421013	EPD0176_3_A10	G	W34522-1_191989598_OTHERSNP	40.1464	3.5596
C10	mwtham5421013	EPD0176_3_A10	G	W34522-1_191989598_OTHERSNP	16.0052	2.9844
C12	mwtham5421014	CBLN	G	W34522-1_191989598_OTHERSNP	41.2499	6.2756
C11	mwtham5421014	CBLN	G	W34522-1_191989598_OTHERSNP	36.4326	1.6838
C03	mwtham5421010	MDDH132b	A	W34522-1_26744245_CODINGSNP	1.4095	8.2175
C04	mwtham5421010	MDDH132b	A	W34522-1_26744245_CODINGSNP	2.7591	12.3958
C05	mwtham5421011	MDDH132g	A	W34522-1_26744245_CODINGSNP	2.2135	11.1941
C06	mwtham5421011	MDDH132g	A	W34522-1_26744245_CODINGSNP	3.159	14.484
C07	mwtham5421012	JM8N4	A	W34522-1_26744245_CODINGSNP	3.6748	14.1658
C08	mwtham5421012	JM8N4	A	W34522-1_26744245_CODINGSNP	2.1072	13.8261
C09	mwtham5421013	EPD0176_3_A10	A	W34522-1_26744245_CODINGSNP	2.8155	15.0253
C10	mwtham5421013	EPD0176_3_A10	A	W34522-1_26744245_CODINGSNP	1.9658	8.1896
C11	mwtham5421014	CBLN	A	W34522-1_26744245_CODINGSNP	4.0385	14.0248
C12	mwtham5421014	CBLN	A	W34522-1_26744245_CODINGSNP	2.5275	9.5742
C03	mwtham5421010	MDDH132b	T	W34522-1_50902757_HOMSNP	33.5329	3.1451
C04	mwtham5421010	MDDH132b	T	W34522-1_50902757_HOMSNP	36.2617	1.3188
C05	mwtham5421011	MDDH132g	T	W34522-1_50902757_HOMSNP	34.9481	2.0909
C06	mwtham5421011	MDDH132g	T	W34522-1_50902757_HOMSNP	41.1727	2.4566
C08	mwtham5421012	JM8N4	C	W34522-1_50902757_HOMSNP	0	27.501
C07	mwtham5421012	JM8N4	C	W34522-1_50902757_HOMSNP	0	31.1498
C10	mwtham5421013	EPD0176_3_A10	C	W34522-1_50902757_HOMSNP	0	13.6286
C09	mwtham5421013	EPD0176_3_A10	C	W34522-1_50902757_HOMSNP	0	33.9261
C12	mwtham5421014	CBLN	T	W34522-1_50902757_HOMSNP	32.1558	2.6294
C11	mwtham5421014	CBLN	T	W34522-1_50902757_HOMSNP	40.5237	0.9087
C03	mwtham5421010	MDDH132b	CACT	W34522-1_64718827_HOMINDEL	42.8833	5.6525
C04	mwtham5421010	MDDH132b	CACT	W34522-1_64718827_HOMINDEL	46.2133	6.7656
C06	mwtham5421011	MDDH132g	CACT	W34522-1_64718827_HOMINDEL	39.6011	2.5069
C05	mwtham5421011	MDDH132g	CACT	W34522-1_64718827_HOMINDEL	49.386	6.0376
C07	mwtham5421012	JM8N4	DEL	W34522-1_64718827_HOMINDEL	0	42.7105
C08	mwtham5421012	JM8N4	DEL	W34522-1_64718827_HOMINDEL	0	38.5949
C09	mwtham5421013	EPD0176_3_A10	DEL	W34522-1_64718827_HOMINDEL	0	40.7791
C10	mwtham5421013	EPD0176_3_A10	DEL	W34522-1_64718827_HOMINDEL	0	26.3673
C11	mwtham5421014	CBLN	CACT	W34522-1_64718827_HOMINDEL	37.1691	4.231
C12	mwtham5421014	CBLN	CACT	W34522-1_64718827_HOMINDEL	42.1175	4.6998
C03	mwtham5421010	MDDH132b	C	W34522-10_33308877_HOMSNP	0	59.1229
C04	mwtham5421010	MDDH132b	C	W34522-10_33308877_HOMSNP	0	65.1286
C05	mwtham5421011	MDDH132g	C	W34522-10_33308877_HOMSNP	0	61.7593
C06	mwtham5421011	MDDH132g	C	W34522-10_33308877_HOMSNP	0	73.9294
C07	mwtham5421012	JM8N4	T	W34522-10_33308877_HOMSNP	78.4978	0
C08	mwtham5421012	JM8N4	T	W34522-10_33308877_HOMSNP	71.5822	0
C09	mwtham5421013	EPD0176_3_A10	T	W34522-10_33308877_HOMSNP	71.8035	0
C10	mwtham5421013	EPD0176_3_A10	T	W34522-10_33308877_HOMSNP	31.0433	0
C12	mwtham5421014	CBLN	C	W34522-10_33308877_HOMSNP	0	56.4847
C11	mwtham5421014	CBLN	C	W34522-10_33308877_HOMSNP	0	64.415
C03	mwtham5421010	MDDH132b	C	W34522-11_102290116_HOMSNP	33.792	0
C04	mwtham5421010	MDDH132b	C	W34522-11_102290116_HOMSNP	45.8343	0
C05	mwtham5421011	MDDH132g	C	W34522-11_102290116_HOMSNP	40.1122	0
C06	mwtham5421011	MDDH132g	C	W34522-11_102290116_HOMSNP	39.9634	0
C07	mwtham5421012	JM8N4	T	W34522-11_102290116_HOMSNP	1.73	40.2258
C08	mwtham5421012	JM8N4	T	W34522-11_102290116_HOMSNP	0	39.7352
C09	mwtham5421013	EPD0176_3_A10	T	W34522-11_102290116_HOMSNP	0.5133	39.2789
C10	mwtham5421013	EPD0176_3_A10	T	W34522-11_102290116_HOMSNP	1.225	18.8581
C12	mwtham5421014	CBLN	C	W34522-11_102290116_HOMSNP	36.5877	0.2183
C11	mwtham5421014	CBLN	C	W34522-11_102290116_HOMSNP	35.6719	0
C03	mwtham5421010	MDDH132b	T	W34522-11_27321266_HOMSNP	3.0949	27.1644
C04	mwtham5421010	MDDH132b	T	W34522-11_27321266_HOMSNP	0	39.5152
C06	mwtham5421011	MDDH132g	T	W34522-11_27321266_HOMSNP	0	32.9325
C05	mwtham5421011	MDDH132g	T	W34522-11_27321266_HOMSNP	0	37.5269
C08	mwtham5421012	JM8N4	C	W34522-11_27321266_HOMSNP	40.7467	0
C07	mwtham5421012	JM8N4	C	W34522-11_27321266_HOMSNP	41.206	0
C09	mwtham5421013	EPD0176_3_A10	C	W34522-11_27321266_HOMSNP	39.2974	0
C10	mwtham5421013	EPD0176_3_A10	C	W34522-11_27321266_HOMSNP	20.0626	0
C12	mwtham5421014	CBLN	T	W34522-11_27321266_HOMSNP	0	31.6364
C11	mwtham5421014	CBLN	T	W34522-11_27321266_HOMSNP	0	26.5664
C03	mwtham5421010	MDDH132b	T	W34522-13_106212122_HOMSNP	0	24.5918
C04	mwtham5421010	MDDH132b	T	W34522-13_106212122_HOMSNP	0	32.6471
C05	mwtham5421011	MDDH132g	T	W34522-13_106212122_HOMSNP	0	36.859
C06	mwtham5421011	MDDH132g	T	W34522-13_106212122_HOMSNP	0	36.6436
C07	mwtham5421012	JM8N4	G	W34522-13_106212122_HOMSNP	32.9992	2.2361
C08	mwtham5421012	JM8N4	G	W34522-13_106212122_HOMSNP	35.3127	4.1799
C09	mwtham5421013	EPD0176_3_A10	G	W34522-13_106212122_HOMSNP	40.2291	4.2671
C10	mwtham5421013	EPD0176_3_A10	G	W34522-13_106212122_HOMSNP	18.0613	2.9305
C12	mwtham5421014	CBLN	GT	W34522-13_106212122_HOMSNP	14.71	15.8877
C11	mwtham5421014	CBLN	GT	W34522-13_106212122_HOMSNP	16.5674	20.4362
C03	mwtham5421010	MDDH132b	T	W34522-13_94746822_HOMSNP	0.892	19.3228
C04	mwtham5421010	MDDH132b	T	W34522-13_94746822_HOMSNP	0	28.3385
C06	mwtham5421011	MDDH132g	T	W34522-13_94746822_HOMSNP	0.6705	38.7752
C05	mwtham5421011	MDDH132g	T	W34522-13_94746822_HOMSNP	0	32.1023
C08	mwtham5421012	JM8N4	C	W34522-13_94746822_HOMSNP	30.6633	0
C07	mwtham5421012	JM8N4	C	W34522-13_94746822_HOMSNP	42.7648	0
C09	mwtham5421013	EPD0176_3_A10	C	W34522-13_94746822_HOMSNP	30.6468	0
C10	mwtham5421013	EPD0176_3_A10	C	W34522-13_94746822_HOMSNP	13.7655	0
C11	mwtham5421014	CBLN	T	W34522-13_94746822_HOMSNP	0	43.2715
C12	mwtham5421014	CBLN	T	W34522-13_94746822_HOMSNP	1.5498	32.1852
C04	mwtham5421010	MDDH132b	T	W34522-14_56497239_OTHERSNP	0.1561	25.938
C03	mwtham5421010	MDDH132b	T	W34522-14_56497239_OTHERSNP	0	26.4811
C06	mwtham5421011	MDDH132g	T	W34522-14_56497239_OTHERSNP	0.6107	34.8517
C05	mwtham5421011	MDDH132g	T	W34522-14_56497239_OTHERSNP	1.2743	28.9468
C07	mwtham5421012	JM8N4	T	W34522-14_56497239_OTHERSNP	0	35.7803
C08	mwtham5421012	JM8N4	T	W34522-14_56497239_OTHERSNP	0	35.0072
C09	mwtham5421013	EPD0176_3_A10	T	W34522-14_56497239_OTHERSNP	0	40.7284
C10	mwtham5421013	EPD0176_3_A10	T	W34522-14_56497239_OTHERSNP	0.4757	16.6514
C11	mwtham5421014	CBLN	T	W34522-14_56497239_OTHERSNP	1.5971	34.7443
C12	mwtham5421014	CBLN	T	W34522-14_56497239_OTHERSNP	0.3966	25.7285
C04	mwtham5421010	MDDH132b	T	W34522-15_101949907_HOMSNP	0	27.4629
C03	mwtham5421010	MDDH132b	T	W34522-15_101949907_HOMSNP	0.0811	28.3405
C05	mwtham5421011	MDDH132g	T	W34522-15_101949907_HOMSNP	0	30.4026
C06	mwtham5421011	MDDH132g	T	W34522-15_101949907_HOMSNP	0	41.1655
C08	mwtham5421012	JM8N4	C	W34522-15_101949907_HOMSNP	50.5599	0
C07	mwtham5421012	JM8N4	C	W34522-15_101949907_HOMSNP	54.3133	0
C09	mwtham5421013	EPD0176_3_A10	C	W34522-15_101949907_HOMSNP	52.9026	0
C10	mwtham5421013	EPD0176_3_A10	C	W34522-15_101949907_HOMSNP	21.3565	0
C11	mwtham5421014	CBLN	T	W34522-15_101949907_HOMSNP	0	42.4432
C12	mwtham5421014	CBLN	T	W34522-15_101949907_HOMSNP	0	31.467
C03	mwtham5421010	MDDH132b	T	W34522-17_75026387_CODINGSNP	18.9049	12.1237
C04	mwtham5421010	MDDH132b	T	W34522-17_75026387_CODINGSNP	20.7575	9.4962
C05	mwtham5421011	MDDH132g	TC	W34522-17_75026387_CODINGSNP	12.6424	15.9336
C06	mwtham5421011	MDDH132g	TC	W34522-17_75026387_CODINGSNP	16.1162	17.9083
C07	mwtham5421012	JM8N4	C	W34522-17_75026387_CODINGSNP	0	22.3869
C08	mwtham5421012	JM8N4	C	W34522-17_75026387_CODINGSNP	3.0312	16.3104
C10	mwtham5421013	EPD0176_3_A10	C	W34522-17_75026387_CODINGSNP	0	10.1778
C09	mwtham5421013	EPD0176_3_A10	C	W34522-17_75026387_CODINGSNP	0	19.5611
C12	mwtham5421014	CBLN	T	W34522-17_75026387_CODINGSNP	22.2085	10.9756
C11	mwtham5421014	CBLN	T	W34522-17_75026387_CODINGSNP	22.1719	10.3385
C03	mwtham5421010	MDDH132b	A	W34522-17_95246041_HETSNP	24.8202	0
C04	mwtham5421010	MDDH132b	A	W34522-17_95246041_HETSNP	25.7878	0
C05	mwtham5421011	MDDH132g	A	W34522-17_95246041_HETSNP	26.2167	0
C06	mwtham5421011	MDDH132g	A	W34522-17_95246041_HETSNP	33.1715	0
C07	mwtham5421012	JM8N4	A	W34522-17_95246041_HETSNP	37.0566	0
C08	mwtham5421012	JM8N4	A	W34522-17_95246041_HETSNP	28.0346	0
C09	mwtham5421013	EPD0176_3_A10	A	W34522-17_95246041_HETSNP	34.4256	0
C10	mwtham5421013	EPD0176_3_A10	A	W34522-17_95246041_HETSNP	11.9716	0
C12	mwtham5421014	CBLN	A	W34522-17_95246041_HETSNP	26.0114	0
C11	mwtham5421014	CBLN	A	W34522-17_95246041_HETSNP	29.7478	0
C03	mwtham5421010	MDDH132b	G	W34522-2_110717577_HOMSNP	24.092	0
C04	mwtham5421010	MDDH132b	G	W34522-2_110717577_HOMSNP	26.6433	0.0591
C05	mwtham5421011	MDDH132g	G	W34522-2_110717577_HOMSNP	26.6589	0
C06	mwtham5421011	MDDH132g	G	W34522-2_110717577_HOMSNP	32.2637	0
C07	mwtham5421012	JM8N4	A	W34522-2_110717577_HOMSNP	1.3632	39.4248
C08	mwtham5421012	JM8N4	A	W34522-2_110717577_HOMSNP	0.9729	26.0525
C09	mwtham5421013	EPD0176_3_A10	A	W34522-2_110717577_HOMSNP	0.1818	32.5132
C10	mwtham5421013	EPD0176_3_A10	A	W34522-2_110717577_HOMSNP	0	12.076
C12	mwtham5421014	CBLN	G	W34522-2_110717577_HOMSNP	25.609	0
C11	mwtham5421014	CBLN	G	W34522-2_110717577_HOMSNP	29.5885	0
C03	mwtham5421010	MDDH132b	T	W34522-2_133606851_HOMSNP	1.5419	35.4103
C04	mwtham5421010	MDDH132b	T	W34522-2_133606851_HOMSNP	0.7869	47.1184
C06	mwtham5421011	MDDH132g	T	W34522-2_133606851_HOMSNP	0.4681	37.2573
C05	mwtham5421011	MDDH132g	T	W34522-2_133606851_HOMSNP	0.825	46.7822
C07	mwtham5421012	JM8N4	C	W34522-2_133606851_HOMSNP	44.4516	0.3337
C08	mwtham5421012	JM8N4	C	W34522-2_133606851_HOMSNP	35.0195	0
C09	mwtham5421013	EPD0176_3_A10	C	W34522-2_133606851_HOMSNP	34.5824	0
C10	mwtham5421013	EPD0176_3_A10	C	W34522-2_133606851_HOMSNP	18.7809	0.4567
C12	mwtham5421014	CBLN	T	W34522-2_133606851_HOMSNP	0.4087	38.4295
C11	mwtham5421014	CBLN	T	W34522-2_133606851_HOMSNP	0	27.5147
C04	mwtham5421010	MDDH132b	G	W34522-2_66221314_HOMSNP	25.3671	9.7883
C03	mwtham5421010	MDDH132b	G	W34522-2_66221314_HOMSNP	27.2252	8.1666
C06	mwtham5421011	MDDH132g	G	W34522-2_66221314_HOMSNP	32.7257	11.0979
C05	mwtham5421011	MDDH132g	G	W34522-2_66221314_HOMSNP	29.716	9.9466
C07	mwtham5421012	JM8N4	C	W34522-2_66221314_HOMSNP	1.9808	16.8708
C08	mwtham5421012	JM8N4	C	W34522-2_66221314_HOMSNP	0	23.0931
C10	mwtham5421013	EPD0176_3_A10	C	W34522-2_66221314_HOMSNP	2.0833	12.2811
C09	mwtham5421013	EPD0176_3_A10	C	W34522-2_66221314_HOMSNP	1.1886	23.7661
C11	mwtham5421014	CBLN	G	W34522-2_66221314_HOMSNP	23.371	6.6208
C12	mwtham5421014	CBLN	G	W34522-2_66221314_HOMSNP	12.4402	5.9766
C04	mwtham5421010	MDDH132b	CG	W34522-4_111752686_HETSNP	18.2457	23.4317
C03	mwtham5421010	MDDH132b	CG	W34522-4_111752686_HETSNP	15.8769	24.8661
C05	mwtham5421011	MDDH132g	CG	W34522-4_111752686_HETSNP	19.0564	21.9707
C06	mwtham5421011	MDDH132g	CG	W34522-4_111752686_HETSNP	23.3229	26.9116
C07	mwtham5421012	JM8N4	G	W34522-4_111752686_HETSNP	0	38.0375
C08	mwtham5421012	JM8N4	G	W34522-4_111752686_HETSNP	0	37.1959
C09	mwtham5421013	EPD0176_3_A10	G	W34522-4_111752686_HETSNP	0	34.5354
C10	mwtham5421013	EPD0176_3_A10	G	W34522-4_111752686_HETSNP	0	17.2859
C12	mwtham5421014	CBLN	C	W34522-4_111752686_HETSNP	32.709	8.5349
C11	mwtham5421014	CBLN	C	W34522-4_111752686_HETSNP	35.696	5.3151
C04	mwtham5421010	MDDH132b	CT	W34522-4_58511705_HETSNP	21.4174	21.0012
C03	mwtham5421010	MDDH132b	CT	W34522-4_58511705_HETSNP	16.341	18.6224
C06	mwtham5421011	MDDH132g	CT	W34522-4_58511705_HETSNP	22.2014	23.8905
C05	mwtham5421011	MDDH132g	CT	W34522-4_58511705_HETSNP	19.2284	24.8756
C07	mwtham5421012	JM8N4	C	W34522-4_58511705_HETSNP	43.9422	7.1944
C08	mwtham5421012	JM8N4	C	W34522-4_58511705_HETSNP	43.1817	7.9417
C09	mwtham5421013	EPD0176_3_A10	C	W34522-4_58511705_HETSNP	43.2409	5.4699
C10	mwtham5421013	EPD0176_3_A10	C	W34522-4_58511705_HETSNP	21.0414	5.2009
C11	mwtham5421014	CBLN	T	W34522-4_58511705_HETSNP	0	40.514
C12	mwtham5421014	CBLN	T	W34522-4_58511705_HETSNP	0	34.67
C03	mwtham5421010	MDDH132b	GA	W34522-4_74922716_HETSNP	20.7516	20.3659
C04	mwtham5421010	MDDH132b	GA	W34522-4_74922716_HETSNP	22.6452	24.173
C06	mwtham5421011	MDDH132g	GA	W34522-4_74922716_HETSNP	32.6811	32.6227
C05	mwtham5421011	MDDH132g	GA	W34522-4_74922716_HETSNP	26.2531	24.4882
C08	mwtham5421012	JM8N4	G	W34522-4_74922716_HETSNP	67.0867	0
C07	mwtham5421012	JM8N4	G	W34522-4_74922716_HETSNP	75.2222	1.0456
C09	mwtham5421013	EPD0176_3_A10	G	W34522-4_74922716_HETSNP	63.6105	0
C10	mwtham5421013	EPD0176_3_A10	G	W34522-4_74922716_HETSNP	23.6706	0
C11	mwtham5421014	CBLN	A	W34522-4_74922716_HETSNP	0.1835	55.5112
C12	mwtham5421014	CBLN	A	W34522-4_74922716_HETSNP	0	45.9997
C04	mwtham5421010	MDDH132b	GT	W34522-5_73594585_OTHERSNP	19.0303	13.854
C03	mwtham5421010	MDDH132b	GT	W34522-5_73594585_OTHERSNP	15.5115	11.7556
C05	mwtham5421011	MDDH132g	T	W34522-5_73594585_OTHERSNP	0	32.1449
C06	mwtham5421011	MDDH132g	T	W34522-5_73594585_OTHERSNP	0	33.4316
C07	mwtham5421012	JM8N4	G	W34522-5_73594585_OTHERSNP	43.4278	3.02
C08	mwtham5421012	JM8N4	G	W34522-5_73594585_OTHERSNP	34.4336	2.6584
C10	mwtham5421013	EPD0176_3_A10	G	W34522-5_73594585_OTHERSNP	16.3456	1.7248
C09	mwtham5421013	EPD0176_3_A10	G	W34522-5_73594585_OTHERSNP	41.1305	1.243
C12	mwtham5421014	CBLN	T	W34522-5_73594585_OTHERSNP	3.2064	31.3344
C11	mwtham5421014	CBLN	T	W34522-5_73594585_OTHERSNP	1.6939	36.4959
C04	mwtham5421010	MDDH132b	CG	W34522-5_79988850_OTHERSNP	25.8769	29.9314
C03	mwtham5421010	MDDH132b	CG	W34522-5_79988850_OTHERSNP	22.3426	24.727
C05	mwtham5421011	MDDH132g	G	W34522-5_79988850_OTHERSNP	1.089	49.796
C06	mwtham5421011	MDDH132g	G	W34522-5_79988850_OTHERSNP	0	47.4568
C08	mwtham5421012	JM8N4	C	W34522-5_79988850_OTHERSNP	45.8336	4.7375
C07	mwtham5421012	JM8N4	C	W34522-5_79988850_OTHERSNP	53.4934	3.2575
C09	mwtham5421013	EPD0176_3_A10	C	W34522-5_79988850_OTHERSNP	49.7882	1.3252
C10	mwtham5421013	EPD0176_3_A10	C	W34522-5_79988850_OTHERSNP	25.6125	2.8046
C11	mwtham5421014	CBLN	G	W34522-5_79988850_OTHERSNP	0	43.5583
C12	mwtham5421014	CBLN	G	W34522-5_79988850_OTHERSNP	0.8081	44.6578
C04	mwtham5421010	MDDH132b	A	W34522-6_108566426_OTHERINDEL	0	37.9583
C03	mwtham5421010	MDDH132b	A	W34522-6_108566426_OTHERINDEL	0	24.6715
C05	mwtham5421011	MDDH132g	DEL.A	W34522-6_108566426_OTHERINDEL	17.2052	15.7225
C06	mwtham5421011	MDDH132g	DEL.A	W34522-6_108566426_OTHERINDEL	20.2492	19.5275
C07	mwtham5421012	JM8N4	DEL.A	W34522-6_108566426_OTHERINDEL	25.2025	18.8656
C08	mwtham5421012	JM8N4	DEL.A	W34522-6_108566426_OTHERINDEL	22.8372	14.7702
C09	mwtham5421013	EPD0176_3_A10	DEL.A	W34522-6_108566426_OTHERINDEL	18.012	14.6268
C10	mwtham5421013	EPD0176_3_A10	DEL.A	W34522-6_108566426_OTHERINDEL	11.2708	5.9894
C12	mwtham5421014	CBLN	A	W34522-6_108566426_OTHERINDEL	0	31.4872
C11	mwtham5421014	CBLN	A	W34522-6_108566426_OTHERINDEL	0	36.1817
C03	mwtham5421010	MDDH132b	GA	W34522-6_147053313_HETSNP	10.8264	16.5276
C04	mwtham5421010	MDDH132b	GA	W34522-6_147053313_HETSNP	16.4387	22.4997
C05	mwtham5421011	MDDH132g	GA	W34522-6_147053313_HETSNP	17.4289	24.4051
C06	mwtham5421011	MDDH132g	GA	W34522-6_147053313_HETSNP	18.0089	25.4626
C07	mwtham5421012	JM8N4	G	W34522-6_147053313_HETSNP	40.9965	0
C08	mwtham5421012	JM8N4	G	W34522-6_147053313_HETSNP	39.6224	1.4313
C09	mwtham5421013	EPD0176_3_A10	G	W34522-6_147053313_HETSNP	35.7338	0
C10	mwtham5421013	EPD0176_3_A10	G	W34522-6_147053313_HETSNP	19.0948	0.1847
C12	mwtham5421014	CBLN	A	W34522-6_147053313_HETSNP	0	37.7581
C11	mwtham5421014	CBLN	A	W34522-6_147053313_HETSNP	0	39.6095
C03	mwtham5421010	MDDH132b	T	W34522-7_129124895_OTHERSNP	0.3148	23.2322
C04	mwtham5421010	MDDH132b	T	W34522-7_129124895_OTHERSNP	0.5466	21.8767
C06	mwtham5421011	MDDH132g	T	W34522-7_129124895_OTHERSNP	1.9661	27.3682
C05	mwtham5421011	MDDH132g	T	W34522-7_129124895_OTHERSNP	2.0263	20.8122
C07	mwtham5421012	JM8N4	T	W34522-7_129124895_OTHERSNP	2.3687	30.5072
C08	mwtham5421012	JM8N4	T	W34522-7_129124895_OTHERSNP	0.8397	26.2706
C09	mwtham5421013	EPD0176_3_A10	T	W34522-7_129124895_OTHERSNP	2.4319	34.6259
C10	mwtham5421013	EPD0176_3_A10	T	W34522-7_129124895_OTHERSNP	0.0473	14.0634
C12	mwtham5421014	CBLN	T	W34522-7_129124895_OTHERSNP	0	22.0628
C11	mwtham5421014	CBLN	T	W34522-7_129124895_OTHERSNP	0	27.1856
C03	mwtham5421010	MDDH132b	T	W34522-7_135734867_OTHERSNP	0	24.3016
C04	mwtham5421010	MDDH132b	T	W34522-7_135734867_OTHERSNP	0	36.0663
C05	mwtham5421011	MDDH132g	T	W34522-7_135734867_OTHERSNP	0	32.8784
C06	mwtham5421011	MDDH132g	T	W34522-7_135734867_OTHERSNP	0	46.511
C08	mwtham5421012	JM8N4	T	W34522-7_135734867_OTHERSNP	0	45.3131
C07	mwtham5421012	JM8N4	T	W34522-7_135734867_OTHERSNP	0	59.4369
C09	mwtham5421013	EPD0176_3_A10	T	W34522-7_135734867_OTHERSNP	0	41.0653
C10	mwtham5421013	EPD0176_3_A10	T	W34522-7_135734867_OTHERSNP	0	18.2481
C11	mwtham5421014	CBLN	T	W34522-7_135734867_OTHERSNP	0	44.5737
C12	mwtham5421014	CBLN	T	W34522-7_135734867_OTHERSNP	0	37.6078
C03	mwtham5421010	MDDH132b	G	W34522-7_137382259_HOMSNP	2.7083	35.2278
C04	mwtham5421010	MDDH132b	G	W34522-7_137382259_HOMSNP	0	39.5378
C06	mwtham5421011	MDDH132g	G	W34522-7_137382259_HOMSNP	1.0005	38.253
C05	mwtham5421011	MDDH132g	G	W34522-7_137382259_HOMSNP	0	37.9321
C07	mwtham5421012	JM8N4	A	W34522-7_137382259_HOMSNP	43.6063	3.2178
C08	mwtham5421012	JM8N4	A	W34522-7_137382259_HOMSNP	43.7597	2.2622
C09	mwtham5421013	EPD0176_3_A10	A	W34522-7_137382259_HOMSNP	45.5359	2.8858
C10	mwtham5421013	EPD0176_3_A10	A	W34522-7_137382259_HOMSNP	22.1937	3.6493
C12	mwtham5421014	CBLN	G	W34522-7_137382259_HOMSNP	0	30.6607
C11	mwtham5421014	CBLN	G	W34522-7_137382259_HOMSNP	0	35.5805
C04	mwtham5421010	MDDH132b	T	W34522-7_142766246_OTHERSNP	0	18.212
C03	mwtham5421010	MDDH132b	T	W34522-7_142766246_OTHERSNP	0	22.5135
C06	mwtham5421011	MDDH132g	T	W34522-7_142766246_OTHERSNP	0	31.7253
C05	mwtham5421011	MDDH132g	T	W34522-7_142766246_OTHERSNP	0	24.7203
C08	mwtham5421012	JM8N4	T	W34522-7_142766246_OTHERSNP	0	24.167
C07	mwtham5421012	JM8N4	T	W34522-7_142766246_OTHERSNP	2.2384	43.4725
C09	mwtham5421013	EPD0176_3_A10	T	W34522-7_142766246_OTHERSNP	0	24.568
C10	mwtham5421013	EPD0176_3_A10	T	W34522-7_142766246_OTHERSNP	0	4.2561
C11	mwtham5421014	CBLN	T	W34522-7_142766246_OTHERSNP	0	27.6076
C12	mwtham5421014	CBLN	T	W34522-7_142766246_OTHERSNP	0	22.5962
C03	mwtham5421010	MDDH132b	T	W34522-7_145941375_HOMSNP	0	17.1397
C04	mwtham5421010	MDDH132b	T	W34522-7_145941375_HOMSNP	0	23.5214
C05	mwtham5421011	MDDH132g	T	W34522-7_145941375_HOMSNP	0	27.5534
C06	mwtham5421011	MDDH132g	T	W34522-7_145941375_HOMSNP	0	31.4036
C08	mwtham5421012	JM8N4	C	W34522-7_145941375_HOMSNP	35.2004	0
C07	mwtham5421012	JM8N4	C	W34522-7_145941375_HOMSNP	47.5334	0
C09	mwtham5421013	EPD0176_3_A10	C	W34522-7_145941375_HOMSNP	30.8621	0
C10	mwtham5421013	EPD0176_3_A10	C	W34522-7_145941375_HOMSNP	15.0915	0
C12	mwtham5421014	CBLN	T	W34522-7_145941375_HOMSNP	0	27.2258
C11	mwtham5421014	CBLN	T	W34522-7_145941375_HOMSNP	0	29.1493
C03	mwtham5421010	MDDH132b	CT	W34522-7_46545626_HETSNP	18.3724	23.6281
C04	mwtham5421010	MDDH132b	CT	W34522-7_46545626_HETSNP	14.9595	34.0726
C05	mwtham5421011	MDDH132g	CT	W34522-7_46545626_HETSNP	14.7202	29.3117
C06	mwtham5421011	MDDH132g	CT	W34522-7_46545626_HETSNP	14.5844	33.8141
C08	mwtham5421012	JM8N4	CT	W34522-7_46545626_HETSNP	19.4938	32.1539
C07	mwtham5421012	JM8N4	CT	W34522-7_46545626_HETSNP	16.9814	34.183
C09	mwtham5421013	EPD0176_3_A10	CT	W34522-7_46545626_HETSNP	18.5775	32.0325
C10	mwtham5421013	EPD0176_3_A10	CT	W34522-7_46545626_HETSNP	7.1413	14.1676
C11	mwtham5421014	CBLN	CT	W34522-7_46545626_HETSNP	11.2597	30.9081
C12	mwtham5421014	CBLN	CT	W34522-7_46545626_HETSNP	10.3895	29.734
C04	mwtham5421010	MDDH132b	A	W34522-7_50703618_OTHERSNP	3.1369	39.1875
C03	mwtham5421010	MDDH132b	A	W34522-7_50703618_OTHERSNP	0.4236	35.9693
C06	mwtham5421011	MDDH132g	A	W34522-7_50703618_OTHERSNP	2.2132	38.4072
C05	mwtham5421011	MDDH132g	A	W34522-7_50703618_OTHERSNP	2.5255	35.9919
C08	mwtham5421012	JM8N4	A	W34522-7_50703618_OTHERSNP	0	37.4055
C07	mwtham5421012	JM8N4	A	W34522-7_50703618_OTHERSNP	0.2012	37.3474
C10	mwtham5421013	EPD0176_3_A10	A	W34522-7_50703618_OTHERSNP	0	18.565
C09	mwtham5421013	EPD0176_3_A10	A	W34522-7_50703618_OTHERSNP	0	36.8786
C11	mwtham5421014	CBLN	A	W34522-7_50703618_OTHERSNP	0.4763	29.6242
C12	mwtham5421014	CBLN	A	W34522-7_50703618_OTHERSNP	1.5089	35.7843
C04	mwtham5421010	MDDH132b	T	W34522-7_52159242_CODINGSNP	35.2013	0
C03	mwtham5421010	MDDH132b	T	W34522-7_52159242_CODINGSNP	33.1627	1.5073
C05	mwtham5421011	MDDH132g	T	W34522-7_52159242_CODINGSNP	32.2241	0
C06	mwtham5421011	MDDH132g	T	W34522-7_52159242_CODINGSNP	32.43	0
C07	mwtham5421012	JM8N4	T	W34522-7_52159242_CODINGSNP	38.3266	0.7182
C08	mwtham5421012	JM8N4	T	W34522-7_52159242_CODINGSNP	37.6472	0
C10	mwtham5421013	EPD0176_3_A10	T	W34522-7_52159242_CODINGSNP	20.5279	2.6674
C09	mwtham5421013	EPD0176_3_A10	T	W34522-7_52159242_CODINGSNP	35.476	0
C11	mwtham5421014	CBLN	T	W34522-7_52159242_CODINGSNP	27.4833	0
C12	mwtham5421014	CBLN	T	W34522-7_52159242_CODINGSNP	28.5967	0.3899
C04	mwtham5421010	MDDH132b	N	W34522-7_55796046_HETINDEL	0.6701	0
C03	mwtham5421010	MDDH132b	N	W34522-7_55796046_HETINDEL	0.7373	0
C05	mwtham5421011	MDDH132g	N	W34522-7_55796046_HETINDEL	1.1479	0
C06	mwtham5421011	MDDH132g	N	W34522-7_55796046_HETINDEL	3.1774	0
C08	mwtham5421012	JM8N4	N	W34522-7_55796046_HETINDEL	0.6619	0
C07	mwtham5421012	JM8N4	N	W34522-7_55796046_HETINDEL	2.1555	0.0166
C09	mwtham5421013	EPD0176_3_A10	N	W34522-7_55796046_HETINDEL	0.4028	0
C10	mwtham5421013	EPD0176_3_A10	N	W34522-7_55796046_HETINDEL	0.4281	0.5799
C12	mwtham5421014	CBLN	N	W34522-7_55796046_HETINDEL	2.134	0
C11	mwtham5421014	CBLN	N	W34522-7_55796046_HETINDEL	2.3384	0
C03	mwtham5421010	MDDH132b	G	W34522-7_76327331_HOMSNP	27.757	1.2404
C04	mwtham5421010	MDDH132b	G	W34522-7_76327331_HOMSNP	39.8397	5.8443
C05	mwtham5421011	MDDH132g	G	W34522-7_76327331_HOMSNP	43.1183	4.2435
C06	mwtham5421011	MDDH132g	G	W34522-7_76327331_HOMSNP	38.0177	3.1313
C07	mwtham5421012	JM8N4	G	W34522-7_76327331_HOMSNP	40.789	1.3596
C08	mwtham5421012	JM8N4	G	W34522-7_76327331_HOMSNP	37.8762	2.2455
C09	mwtham5421013	EPD0176_3_A10	G	W34522-7_76327331_HOMSNP	32.5268	0.7421
C10	mwtham5421013	EPD0176_3_A10	G	W34522-7_76327331_HOMSNP	19.1764	1.1816
C12	mwtham5421014	CBLN	C	W34522-7_76327331_HOMSNP	0	29.5812
C11	mwtham5421014	CBLN	C	W34522-7_76327331_HOMSNP	0	30.6774
C04	mwtham5421010	MDDH132b	A	W34522-8_26418129_HOMSNP	0.5558	26.5275
C03	mwtham5421010	MDDH132b	A	W34522-8_26418129_HOMSNP	0.432	19.568
C06	mwtham5421011	MDDH132g	A	W34522-8_26418129_HOMSNP	0	36.9337
C05	mwtham5421011	MDDH132g	A	W34522-8_26418129_HOMSNP	0	27.4665
C07	mwtham5421012	JM8N4	G	W34522-8_26418129_HOMSNP	57.2591	0
C08	mwtham5421012	JM8N4	G	W34522-8_26418129_HOMSNP	38.4236	0
C09	mwtham5421013	EPD0176_3_A10	G	W34522-8_26418129_HOMSNP	46.3197	0
C10	mwtham5421013	EPD0176_3_A10	G	W34522-8_26418129_HOMSNP	15.3142	0
C11	mwtham5421014	CBLN	GA	W34522-8_26418129_HOMSNP	22.6926	19.561
C12	mwtham5421014	CBLN	GA	W34522-8_26418129_HOMSNP	17.9787	13.7591
C03	mwtham5421010	MDDH132b	A	W34522-X_24703725_OTHERSNP	4.8702	9.0201
C04	mwtham5421010	MDDH132b	A	W34522-X_24703725_OTHERSNP	1.8145	13.0118
C05	mwtham5421011	MDDH132g	A	W34522-X_24703725_OTHERSNP	8.3174	11.8352
C06	mwtham5421011	MDDH132g	A	W34522-X_24703725_OTHERSNP	7.3903	15.7783
C07	mwtham5421012	JM8N4	A	W34522-X_24703725_OTHERSNP	0	27.2772
C08	mwtham5421012	JM8N4	A	W34522-X_24703725_OTHERSNP	0	13.8253
C09	mwtham5421013	EPD0176_3_A10	A	W34522-X_24703725_OTHERSNP	0	13.1205
C10	mwtham5421013	EPD0176_3_A10	A	W34522-X_24703725_OTHERSNP	0	7.6218
C12	mwtham5421014	CBLN	A	W34522-X_24703725_OTHERSNP	7.4005	16.7826
C11	mwtham5421014	CBLN	A	W34522-X_24703725_OTHERSNP	6.6266	18.8087
D03	mwtham5421010	MDDH132b	T	W34523-1_142547192_OTHERSNP	0	32.3797
D04	mwtham5421010	MDDH132b	T	W34523-1_142547192_OTHERSNP	0	48.3271
D05	mwtham5421011	MDDH132g	CT	W34523-1_142547192_OTHERSNP	22.3875	19.1079
D06	mwtham5421011	MDDH132g	CT	W34523-1_142547192_OTHERSNP	23.1318	22.5291
D08	mwtham5421012	JM8N4	C	W34523-1_142547192_OTHERSNP	32.7691	0
D07	mwtham5421012	JM8N4	C	W34523-1_142547192_OTHERSNP	57.0766	0
D09	mwtham5421013	EPD0176_3_A10	C	W34523-1_142547192_OTHERSNP	42.6554	0
D10	mwtham5421013	EPD0176_3_A10	C	W34523-1_142547192_OTHERSNP	41.389	0
D11	mwtham5421014	CBLN	T	W34523-1_142547192_OTHERSNP	0	53.0003
D12	mwtham5421014	CBLN	T	W34523-1_142547192_OTHERSNP	0	32.5206
D04	mwtham5421010	MDDH132b	T	W34523-1_26504729_HOMSNP	35.4952	0
D03	mwtham5421010	MDDH132b	T	W34523-1_26504729_HOMSNP	29.2531	4.8299
D05	mwtham5421011	MDDH132g	T	W34523-1_26504729_HOMSNP	28.303	0
D06	mwtham5421011	MDDH132g	T	W34523-1_26504729_HOMSNP	36.9763	5.5324
D08	mwtham5421012	JM8N4	A	W34523-1_26504729_HOMSNP	0	24.4179
D07	mwtham5421012	JM8N4	A	W34523-1_26504729_HOMSNP	0	52.6916
D09	mwtham5421013	EPD0176_3_A10	A	W34523-1_26504729_HOMSNP	0	41.8619
D10	mwtham5421013	EPD0176_3_A10	A	W34523-1_26504729_HOMSNP	0	31.5198
D12	mwtham5421014	CBLN	T	W34523-1_26504729_HOMSNP	28.0852	0
D11	mwtham5421014	CBLN	T	W34523-1_26504729_HOMSNP	40.1749	2.8609
D03	mwtham5421010	MDDH132b	A	W34523-1_90151540_CODINGSNP	20.4435	2.1705
D04	mwtham5421010	MDDH132b	A	W34523-1_90151540_CODINGSNP	22.2952	3.6826
D06	mwtham5421011	MDDH132g	A	W34523-1_90151540_CODINGSNP	23.3221	2.065
D05	mwtham5421011	MDDH132g	A	W34523-1_90151540_CODINGSNP	21.2615	1.5946
D07	mwtham5421012	JM8N4	A	W34523-1_90151540_CODINGSNP	25.3874	3.8082
D08	mwtham5421012	JM8N4	A	W34523-1_90151540_CODINGSNP	16.0896	0.9049
D09	mwtham5421013	EPD0176_3_A10	A	W34523-1_90151540_CODINGSNP	24.8318	3.7151
D10	mwtham5421013	EPD0176_3_A10	A	W34523-1_90151540_CODINGSNP	18.9632	3.4282
D12	mwtham5421014	CBLN	A	W34523-1_90151540_CODINGSNP	18.3783	0.9612
D11	mwtham5421014	CBLN	A	W34523-1_90151540_CODINGSNP	25.6324	1.1012
D03	mwtham5421010	MDDH132b	T	W34523-10_35848508_HOMSNP	0	35.0948
D04	mwtham5421010	MDDH132b	T	W34523-10_35848508_HOMSNP	0	43.6676
D05	mwtham5421011	MDDH132g	T	W34523-10_35848508_HOMSNP	0	31.0074
D06	mwtham5421011	MDDH132g	T	W34523-10_35848508_HOMSNP	0	52.9188
D07	mwtham5421012	JM8N4	C	W34523-10_35848508_HOMSNP	74.9487	0.1128
D08	mwtham5421012	JM8N4	C	W34523-10_35848508_HOMSNP	37.4453	0
D09	mwtham5421013	EPD0176_3_A10	C	W34523-10_35848508_HOMSNP	77.1854	0
D10	mwtham5421013	EPD0176_3_A10	C	W34523-10_35848508_HOMSNP	44.9774	0
D12	mwtham5421014	CBLN	T	W34523-10_35848508_HOMSNP	0	40.3709
D11	mwtham5421014	CBLN	T	W34523-10_35848508_HOMSNP	0	44.6837
D04	mwtham5421010	MDDH132b	T	W34523-10_51797753_CODINGSNP	0	33.8252
D03	mwtham5421010	MDDH132b	T	W34523-10_51797753_CODINGSNP	0	26.2967
D06	mwtham5421011	MDDH132g	T	W34523-10_51797753_CODINGSNP	0	32.979
D05	mwtham5421011	MDDH132g	T	W34523-10_51797753_CODINGSNP	0	27.5614
D07	mwtham5421012	JM8N4	C	W34523-10_51797753_CODINGSNP	44.9491	0
D08	mwtham5421012	JM8N4	C	W34523-10_51797753_CODINGSNP	27.9031	0
D09	mwtham5421013	EPD0176_3_A10	C	W34523-10_51797753_CODINGSNP	43.8927	0
D10	mwtham5421013	EPD0176_3_A10	C	W34523-10_51797753_CODINGSNP	34.7293	0
D12	mwtham5421014	CBLN	T	W34523-10_51797753_CODINGSNP	0	24.5728
D11	mwtham5421014	CBLN	T	W34523-10_51797753_CODINGSNP	0	36.3577
D04	mwtham5421010	MDDH132b	T	W34523-13_71157069_HOMSNP	21.6111	5.8497
D03	mwtham5421010	MDDH132b	T	W34523-13_71157069_HOMSNP	22.5848	9.796
D05	mwtham5421011	MDDH132g	T	W34523-13_71157069_HOMSNP	23.3187	5.1186
D06	mwtham5421011	MDDH132g	T	W34523-13_71157069_HOMSNP	30.1365	6.0072
D07	mwtham5421012	JM8N4	C	W34523-13_71157069_HOMSNP	7.5416	30.0787
D08	mwtham5421012	JM8N4	C	W34523-13_71157069_HOMSNP	1.6513	20.5492
D09	mwtham5421013	EPD0176_3_A10	C	W34523-13_71157069_HOMSNP	6.8235	27.6894
D10	mwtham5421013	EPD0176_3_A10	C	W34523-13_71157069_HOMSNP	7.1117	20.3307
D11	mwtham5421014	CBLN	T	W34523-13_71157069_HOMSNP	24.8302	9.2857
D12	mwtham5421014	CBLN	N	W34523-13_71157069_HOMSNP	22.2675	17.0798
D04	mwtham5421010	MDDH132b	T	W34523-15_34916737_HOMSNP	34.385	6.872
D03	mwtham5421010	MDDH132b	T	W34523-15_34916737_HOMSNP	36.0432	10.3548
D05	mwtham5421011	MDDH132g	T	W34523-15_34916737_HOMSNP	34.0538	6.9972
D06	mwtham5421011	MDDH132g	T	W34523-15_34916737_HOMSNP	35.5806	5.4733
D07	mwtham5421012	JM8N4	C	W34523-15_34916737_HOMSNP	4.254	39.0035
D08	mwtham5421012	JM8N4	C	W34523-15_34916737_HOMSNP	0	24.9317
D09	mwtham5421013	EPD0176_3_A10	C	W34523-15_34916737_HOMSNP	4.0088	31.9322
D10	mwtham5421013	EPD0176_3_A10	C	W34523-15_34916737_HOMSNP	0	30.8083
D11	mwtham5421014	CBLN	T	W34523-15_34916737_HOMSNP	43.8214	6.001
D12	mwtham5421014	CBLN	T	W34523-15_34916737_HOMSNP	26.6411	3.8992
D04	mwtham5421010	MDDH132b	A	W34523-16_66391573_HOMSNP	0	32.4868
D03	mwtham5421010	MDDH132b	A	W34523-16_66391573_HOMSNP	0.2113	32.1459
D05	mwtham5421011	MDDH132g	A	W34523-16_66391573_HOMSNP	0	23.0955
D06	mwtham5421011	MDDH132g	A	W34523-16_66391573_HOMSNP	0	44.6741
D07	mwtham5421012	JM8N4	C	W34523-16_66391573_HOMSNP	30.6498	2.6043
D08	mwtham5421012	JM8N4	C	W34523-16_66391573_HOMSNP	33.4807	1.9312
D09	mwtham5421013	EPD0176_3_A10	C	W34523-16_66391573_HOMSNP	35.7026	1.7875
D10	mwtham5421013	EPD0176_3_A10	C	W34523-16_66391573_HOMSNP	37.2776	2.0549
D11	mwtham5421014	CBLN	A	W34523-16_66391573_HOMSNP	0	22.9882
D12	mwtham5421014	CBLN	A	W34523-16_66391573_HOMSNP	0	17.7635
D03	mwtham5421010	MDDH132b	CT	W34523-18_14806323_OTHERSNP	15.6533	18.0505
D04	mwtham5421010	MDDH132b	CT	W34523-18_14806323_OTHERSNP	21.0006	27.234
D05	mwtham5421011	MDDH132g	C	W34523-18_14806323_OTHERSNP	33.474	0
D06	mwtham5421011	MDDH132g	C	W34523-18_14806323_OTHERSNP	38.909	0
D08	mwtham5421012	JM8N4	CT	W34523-18_14806323_OTHERSNP	16.2539	22.793
D07	mwtham5421012	JM8N4	CT	W34523-18_14806323_OTHERSNP	27.6789	37.2674
D09	mwtham5421013	EPD0176_3_A10	CT	W34523-18_14806323_OTHERSNP	23.51	39.4019
D10	mwtham5421013	EPD0176_3_A10	CT	W34523-18_14806323_OTHERSNP	17.5799	23.1428
D12	mwtham5421014	CBLN	C	W34523-18_14806323_OTHERSNP	38.619	0
D11	mwtham5421014	CBLN	C	W34523-18_14806323_OTHERSNP	43.2535	0
D03	mwtham5421010	MDDH132b	T	W34523-2_31518344_HETSNP	2.3342	30.7882
D04	mwtham5421010	MDDH132b	T	W34523-2_31518344_HETSNP	2.6951	34.9578
D05	mwtham5421011	MDDH132g	T	W34523-2_31518344_HETSNP	1.6257	30.9884
D06	mwtham5421011	MDDH132g	T	W34523-2_31518344_HETSNP	3.3252	37.1908
D08	mwtham5421012	JM8N4	T	W34523-2_31518344_HETSNP	0.8929	26.3513
D07	mwtham5421012	JM8N4	T	W34523-2_31518344_HETSNP	3.0665	45.6835
D09	mwtham5421013	EPD0176_3_A10	T	W34523-2_31518344_HETSNP	0.6809	31.4908
D10	mwtham5421013	EPD0176_3_A10	T	W34523-2_31518344_HETSNP	0.8496	22.7596
D11	mwtham5421014	CBLN	T	W34523-2_31518344_HETSNP	3.0733	32.0907
D12	mwtham5421014	CBLN	T	W34523-2_31518344_HETSNP	1.2679	25.9811
D03	mwtham5421010	MDDH132b	A	W34523-2_41622960_HOMSNP	26.8701	0.9575
D04	mwtham5421010	MDDH132b	A	W34523-2_41622960_HOMSNP	29.8427	1.3414
D05	mwtham5421011	MDDH132g	A	W34523-2_41622960_HOMSNP	25.088	2.1016
D06	mwtham5421011	MDDH132g	A	W34523-2_41622960_HOMSNP	30.9365	0.578
D07	mwtham5421012	JM8N4	G	W34523-2_41622960_HOMSNP	4.3841	29.7871
D08	mwtham5421012	JM8N4	G	W34523-2_41622960_HOMSNP	3.0834	18.6255
D09	mwtham5421013	EPD0176_3_A10	G	W34523-2_41622960_HOMSNP	4.1539	28.6262
D10	mwtham5421013	EPD0176_3_A10	G	W34523-2_41622960_HOMSNP	2.0689	19.3892
D12	mwtham5421014	CBLN	A	W34523-2_41622960_HOMSNP	24.1787	1.4934
D11	mwtham5421014	CBLN	A	W34523-2_41622960_HOMSNP	30.878	2.7432
D04	mwtham5421010	MDDH132b	DEL	W34523-3_22968925_HOMINDEL	28.8526	3.558
D03	mwtham5421010	MDDH132b	DEL	W34523-3_22968925_HOMINDEL	24.2788	3.7242
D06	mwtham5421011	MDDH132g	DEL	W34523-3_22968925_HOMINDEL	30.1012	4.0107
D05	mwtham5421011	MDDH132g	DEL	W34523-3_22968925_HOMINDEL	28.8032	4.342
D08	mwtham5421012	JM8N4	AACCCAC	W34523-3_22968925_HOMINDEL	0	30.5671
D07	mwtham5421012	JM8N4	AACCCAC	W34523-3_22968925_HOMINDEL	0	42.8722
D10	mwtham5421013	EPD0176_3_A10	AACCCAC	W34523-3_22968925_HOMINDEL	0	31.9241
D09	mwtham5421013	EPD0176_3_A10	AACCCAC	W34523-3_22968925_HOMINDEL	0	39.3385
D11	mwtham5421014	CBLN	DEL	W34523-3_22968925_HOMINDEL	35.1587	4.3262
D12	mwtham5421014	CBLN	DEL	W34523-3_22968925_HOMINDEL	22.126	3.6101
D04	mwtham5421010	MDDH132b	N	W34523-3_26122262_HOMSNP	0	0.8491
D03	mwtham5421010	MDDH132b	N	W34523-3_26122262_HOMSNP	0	0.8364
D06	mwtham5421011	MDDH132g	N	W34523-3_26122262_HOMSNP	0	0
D05	mwtham5421011	MDDH132g	N	W34523-3_26122262_HOMSNP	0	0.8555
D07	mwtham5421012	JM8N4	N	W34523-3_26122262_HOMSNP	0	0.7218
D08	mwtham5421012	JM8N4	N	W34523-3_26122262_HOMSNP	0	1.5709
D10	mwtham5421013	EPD0176_3_A10	N	W34523-3_26122262_HOMSNP	0.0205	1.3274
D09	mwtham5421013	EPD0176_3_A10	N	W34523-3_26122262_HOMSNP	0	5.343
D11	mwtham5421014	CBLN	N	W34523-3_26122262_HOMSNP	0	2.1045
D12	mwtham5421014	CBLN	N	W34523-3_26122262_HOMSNP	0	0.9431
D04	mwtham5421010	MDDH132b	T	W34523-4_128040932_HETSNP	0	19.9015
D03	mwtham5421010	MDDH132b	T	W34523-4_128040932_HETSNP	0	18.3508
D05	mwtham5421011	MDDH132g	T	W34523-4_128040932_HETSNP	0.3935	21.4835
D06	mwtham5421011	MDDH132g	T	W34523-4_128040932_HETSNP	2.1097	33.831
D07	mwtham5421012	JM8N4	T	W34523-4_128040932_HETSNP	0.3756	13.76
D08	mwtham5421012	JM8N4	T	W34523-4_128040932_HETSNP	0.9598	21.2282
D09	mwtham5421013	EPD0176_3_A10	T	W34523-4_128040932_HETSNP	1.0991	41.065
D10	mwtham5421013	EPD0176_3_A10	T	W34523-4_128040932_HETSNP	0	39.1339
D12	mwtham5421014	CBLN	T	W34523-4_128040932_HETSNP	0.163	38.8679
D11	mwtham5421014	CBLN	T	W34523-4_128040932_HETSNP	0	40.7196
D03	mwtham5421010	MDDH132b	AT	W34523-4_25047564_OTHERSNP	11.8142	8.1941
D04	mwtham5421010	MDDH132b	AT	W34523-4_25047564_OTHERSNP	13.7041	11.0745
D05	mwtham5421011	MDDH132g	T	W34523-4_25047564_OTHERSNP	0	23.4065
D06	mwtham5421011	MDDH132g	T	W34523-4_25047564_OTHERSNP	0	25.3048
D07	mwtham5421012	JM8N4	A	W34523-4_25047564_OTHERSNP	37.2167	0.0673
D08	mwtham5421012	JM8N4	A	W34523-4_25047564_OTHERSNP	22.9665	0
D09	mwtham5421013	EPD0176_3_A10	A	W34523-4_25047564_OTHERSNP	28.6947	0
D10	mwtham5421013	EPD0176_3_A10	A	W34523-4_25047564_OTHERSNP	27.3183	0
D12	mwtham5421014	CBLN	T	W34523-4_25047564_OTHERSNP	0	17.3414
D11	mwtham5421014	CBLN	T	W34523-4_25047564_OTHERSNP	0	29.6982
D03	mwtham5421010	MDDH132b	TGTA	W34523-5_25348536_OTHERINDEL	0	25.9586
D04	mwtham5421010	MDDH132b	TGTA	W34523-5_25348536_OTHERINDEL	0	38.4414
D05	mwtham5421011	MDDH132g	TGTA	W34523-5_25348536_OTHERINDEL	0	31.505
D06	mwtham5421011	MDDH132g	TGTA	W34523-5_25348536_OTHERINDEL	0	47.3214
D08	mwtham5421012	JM8N4	TGTA	W34523-5_25348536_OTHERINDEL	0.6697	35.6935
D07	mwtham5421012	JM8N4	TGTA	W34523-5_25348536_OTHERINDEL	1.5686	73.8693
D10	mwtham5421013	EPD0176_3_A10	TGTA	W34523-5_25348536_OTHERINDEL	1.3386	31.5804
D09	mwtham5421013	EPD0176_3_A10	TGTA	W34523-5_25348536_OTHERINDEL	1.9228	52.5387
D11	mwtham5421014	CBLN	TGTA	W34523-5_25348536_OTHERINDEL	0	31.378
D12	mwtham5421014	CBLN	TGTA	W34523-5_25348536_OTHERINDEL	0.9692	28.0286
D03	mwtham5421010	MDDH132b	TC	W34523-5_47513187_OTHERSNP	15.2202	16.3394
D04	mwtham5421010	MDDH132b	TC	W34523-5_47513187_OTHERSNP	18.3503	23.0776
D05	mwtham5421011	MDDH132g	T	W34523-5_47513187_OTHERSNP	33.8516	6.2308
D06	mwtham5421011	MDDH132g	T	W34523-5_47513187_OTHERSNP	47.8936	6.8642
D07	mwtham5421012	JM8N4	TC	W34523-5_47513187_OTHERSNP	42.6982	54.0594
D08	mwtham5421012	JM8N4	TC	W34523-5_47513187_OTHERSNP	20.9752	26.0942
D09	mwtham5421013	EPD0176_3_A10	TC	W34523-5_47513187_OTHERSNP	28.3127	41.1348
D10	mwtham5421013	EPD0176_3_A10	TC	W34523-5_47513187_OTHERSNP	23.8597	28.6469
D12	mwtham5421014	CBLN	C	W34523-5_47513187_OTHERSNP	0	28.3426
D11	mwtham5421014	CBLN	C	W34523-5_47513187_OTHERSNP	0	40.3537
D03	mwtham5421010	MDDH132b	A	W34523-6_49130410_OTHERSNP	34.7537	0.4693
D04	mwtham5421010	MDDH132b	A	W34523-6_49130410_OTHERSNP	43.6138	2.0393
D06	mwtham5421011	MDDH132g	AG	W34523-6_49130410_OTHERSNP	31.5467	19.806
D05	mwtham5421011	MDDH132g	AG	W34523-6_49130410_OTHERSNP	26.9939	17.6568
D08	mwtham5421012	JM8N4	G	W34523-6_49130410_OTHERSNP	0	31.7963
D07	mwtham5421012	JM8N4	G	W34523-6_49130410_OTHERSNP	0	54.7865
D09	mwtham5421013	EPD0176_3_A10	G	W34523-6_49130410_OTHERSNP	0	51.5482
D10	mwtham5421013	EPD0176_3_A10	G	W34523-6_49130410_OTHERSNP	0.5665	32.0982
D11	mwtham5421014	CBLN	G	W34523-6_49130410_OTHERSNP	3.7939	39.1179
D12	mwtham5421014	CBLN	G	W34523-6_49130410_OTHERSNP	3.5339	29.8257
D03	mwtham5421010	MDDH132b	CT	W34523-7_116220803_HETSNP	22.7153	15.5133
D04	mwtham5421010	MDDH132b	CT	W34523-7_116220803_HETSNP	25.7437	14.6185
D05	mwtham5421011	MDDH132g	CT	W34523-7_116220803_HETSNP	24.7481	11.1344
D06	mwtham5421011	MDDH132g	CT	W34523-7_116220803_HETSNP	27.8312	19.8408
D07	mwtham5421012	JM8N4	C	W34523-7_116220803_HETSNP	70.9098	0
D08	mwtham5421012	JM8N4	C	W34523-7_116220803_HETSNP	37.7214	0
D09	mwtham5421013	EPD0176_3_A10	C	W34523-7_116220803_HETSNP	63.5013	0
D10	mwtham5421013	EPD0176_3_A10	C	W34523-7_116220803_HETSNP	43.3856	0
D12	mwtham5421014	CBLN	T	W34523-7_116220803_HETSNP	1.0284	33.923
D11	mwtham5421014	CBLN	T	W34523-7_116220803_HETSNP	0	36.2936
D03	mwtham5421010	MDDH132b	A	W34523-7_142293735_HOMSNP	29.0413	0
D04	mwtham5421010	MDDH132b	A	W34523-7_142293735_HOMSNP	34.7498	0.9937
D05	mwtham5421011	MDDH132g	A	W34523-7_142293735_HOMSNP	24.7351	0.7955
D06	mwtham5421011	MDDH132g	A	W34523-7_142293735_HOMSNP	43.7736	0.4082
D08	mwtham5421012	JM8N4	G	W34523-7_142293735_HOMSNP	0	29.5261
D07	mwtham5421012	JM8N4	G	W34523-7_142293735_HOMSNP	0	55.9637
D09	mwtham5421013	EPD0176_3_A10	G	W34523-7_142293735_HOMSNP	0	45.6301
D10	mwtham5421013	EPD0176_3_A10	G	W34523-7_142293735_HOMSNP	0	27.7952
D12	mwtham5421014	CBLN	A	W34523-7_142293735_HOMSNP	30.6859	0
D11	mwtham5421014	CBLN	A	W34523-7_142293735_HOMSNP	33.4951	0
D04	mwtham5421010	MDDH132b	A	W34523-7_20203769_OTHERSNP	0	43.7289
D03	mwtham5421010	MDDH132b	A	W34523-7_20203769_OTHERSNP	0.2695	34.0115
D06	mwtham5421011	MDDH132g	A	W34523-7_20203769_OTHERSNP	0.9832	48.0099
D05	mwtham5421011	MDDH132g	A	W34523-7_20203769_OTHERSNP	0.1759	34.6255
D08	mwtham5421012	JM8N4	A	W34523-7_20203769_OTHERSNP	0	36.6161
D07	mwtham5421012	JM8N4	A	W34523-7_20203769_OTHERSNP	0	66.961
D09	mwtham5421013	EPD0176_3_A10	A	W34523-7_20203769_OTHERSNP	0	52.3311
D10	mwtham5421013	EPD0176_3_A10	A	W34523-7_20203769_OTHERSNP	0	36.4814
D11	mwtham5421014	CBLN	A	W34523-7_20203769_OTHERSNP	0	47.7289
D12	mwtham5421014	CBLN	A	W34523-7_20203769_OTHERSNP	0.4556	37.3758
D04	mwtham5421010	MDDH132b	G	W34523-7_48239133_HETSNP	30.4454	0
D03	mwtham5421010	MDDH132b	G	W34523-7_48239133_HETSNP	29.8783	0
D05	mwtham5421011	MDDH132g	G	W34523-7_48239133_HETSNP	26.9248	0
D06	mwtham5421011	MDDH132g	G	W34523-7_48239133_HETSNP	33.6383	0
D07	mwtham5421012	JM8N4	G	W34523-7_48239133_HETSNP	12.646	0
D08	mwtham5421012	JM8N4	G	W34523-7_48239133_HETSNP	21.4885	0
D09	mwtham5421013	EPD0176_3_A10	G	W34523-7_48239133_HETSNP	16.6084	0
D10	mwtham5421013	EPD0176_3_A10	G	W34523-7_48239133_HETSNP	23.0493	0
D11	mwtham5421014	CBLN	G	W34523-7_48239133_HETSNP	22.6565	0
D12	mwtham5421014	CBLN	G	W34523-7_48239133_HETSNP	8.6303	0
D03	mwtham5421010	MDDH132b	T	W34523-7_53994604_HOMSNP	19.2548	0
D04	mwtham5421010	MDDH132b	T	W34523-7_53994604_HOMSNP	27.4891	1.7375
D05	mwtham5421011	MDDH132g	T	W34523-7_53994604_HOMSNP	22.2739	0
D06	mwtham5421011	MDDH132g	T	W34523-7_53994604_HOMSNP	38.0315	0.6476
D08	mwtham5421012	JM8N4	T	W34523-7_53994604_HOMSNP	25.8345	0
D07	mwtham5421012	JM8N4	T	W34523-7_53994604_HOMSNP	57.9278	0
D09	mwtham5421013	EPD0176_3_A10	T	W34523-7_53994604_HOMSNP	39.5163	0
D10	mwtham5421013	EPD0176_3_A10	T	W34523-7_53994604_HOMSNP	23.134	0
D12	mwtham5421014	CBLN	C	W34523-7_53994604_HOMSNP	0	19.1726
D11	mwtham5421014	CBLN	C	W34523-7_53994604_HOMSNP	0	21.2254
D03	mwtham5421010	MDDH132b	T	W34523-7_58772848_HOMSNP	37.3781	0
D04	mwtham5421010	MDDH132b	T	W34523-7_58772848_HOMSNP	48.5901	0
D05	mwtham5421011	MDDH132g	T	W34523-7_58772848_HOMSNP	33.0613	0
D06	mwtham5421011	MDDH132g	T	W34523-7_58772848_HOMSNP	43.1474	0.9299
D07	mwtham5421012	JM8N4	T	W34523-7_58772848_HOMSNP	59.2848	3.1978
D08	mwtham5421012	JM8N4	T	W34523-7_58772848_HOMSNP	40.2898	1.754
D09	mwtham5421013	EPD0176_3_A10	T	W34523-7_58772848_HOMSNP	66.1871	3.5655
D10	mwtham5421013	EPD0176_3_A10	T	W34523-7_58772848_HOMSNP	45.9184	2.0009
D12	mwtham5421014	CBLN	C	W34523-7_58772848_HOMSNP	0	32.7474
D11	mwtham5421014	CBLN	C	W34523-7_58772848_HOMSNP	0	44.701
D03	mwtham5421010	MDDH132b	T	W34523-7_69379251_HOMSNP	0	16.3507
D04	mwtham5421010	MDDH132b	T	W34523-7_69379251_HOMSNP	0	18.0977
D05	mwtham5421011	MDDH132g	T	W34523-7_69379251_HOMSNP	0	20.3624
D06	mwtham5421011	MDDH132g	T	W34523-7_69379251_HOMSNP	0	23.5931
D07	mwtham5421012	JM8N4	GT	W34523-7_69379251_HOMSNP	11.6118	13.4349
D08	mwtham5421012	JM8N4	GT	W34523-7_69379251_HOMSNP	6.9934	8.1742
D09	mwtham5421013	EPD0176_3_A10	GT	W34523-7_69379251_HOMSNP	10.4589	7.8844
D10	mwtham5421013	EPD0176_3_A10	GT	W34523-7_69379251_HOMSNP	6.2443	8.4548
D12	mwtham5421014	CBLN	G	W34523-7_69379251_HOMSNP	16.016	0.4601
D11	mwtham5421014	CBLN	G	W34523-7_69379251_HOMSNP	25.5773	2.2179
D03	mwtham5421010	MDDH132b	T	W34523-7_70806738_OTHERSNP	0	10.6503
D04	mwtham5421010	MDDH132b	T	W34523-7_70806738_OTHERSNP	0	17.0453
D05	mwtham5421011	MDDH132g	T	W34523-7_70806738_OTHERSNP	0.3403	17.6189
D06	mwtham5421011	MDDH132g	T	W34523-7_70806738_OTHERSNP	0	28.0352
D08	mwtham5421012	JM8N4	T	W34523-7_70806738_OTHERSNP	0	15.4672
D07	mwtham5421012	JM8N4	T	W34523-7_70806738_OTHERSNP	1.5184	46.6266
D09	mwtham5421013	EPD0176_3_A10	T	W34523-7_70806738_OTHERSNP	2.9741	25.9327
D10	mwtham5421013	EPD0176_3_A10	T	W34523-7_70806738_OTHERSNP	0	15.9498
D12	mwtham5421014	CBLN	T	W34523-7_70806738_OTHERSNP	1.2178	14.8995
D11	mwtham5421014	CBLN	T	W34523-7_70806738_OTHERSNP	1.9382	16.4726
D03	mwtham5421010	MDDH132b	T	W34523-7_80123212_HETSNP	8.4074	0.0285
D04	mwtham5421010	MDDH132b	T	W34523-7_80123212_HETSNP	13.6973	1.1702
D06	mwtham5421011	MDDH132g	T	W34523-7_80123212_HETSNP	19.1016	0
D05	mwtham5421011	MDDH132g	T	W34523-7_80123212_HETSNP	13.6009	2.5467
D08	mwtham5421012	JM8N4	T	W34523-7_80123212_HETSNP	10.9206	0
D07	mwtham5421012	JM8N4	T	W34523-7_80123212_HETSNP	32.1924	4.5625
D10	mwtham5421013	EPD0176_3_A10	T	W34523-7_80123212_HETSNP	10.8048	0
D09	mwtham5421013	EPD0176_3_A10	T	W34523-7_80123212_HETSNP	15.985	2.3854
D12	mwtham5421014	CBLN	T	W34523-7_80123212_HETSNP	13.9985	4.5124
D11	mwtham5421014	CBLN	T	W34523-7_80123212_HETSNP	14.7626	3.8649
D03	mwtham5421010	MDDH132b	T	W34523-7_88308989_HETSNP	14.7732	4.7185
D04	mwtham5421010	MDDH132b	T	W34523-7_88308989_HETSNP	20.7146	10.2778
D05	mwtham5421011	MDDH132g	T	W34523-7_88308989_HETSNP	19.7806	6.4652
D06	mwtham5421011	MDDH132g	T	W34523-7_88308989_HETSNP	22.5652	11.4697
D08	mwtham5421012	JM8N4	T	W34523-7_88308989_HETSNP	13.1542	2.7748
D07	mwtham5421012	JM8N4	T	W34523-7_88308989_HETSNP	27.4504	7.0814
D10	mwtham5421013	EPD0176_3_A10	T	W34523-7_88308989_HETSNP	18.6562	3.6036
D09	mwtham5421013	EPD0176_3_A10	T	W34523-7_88308989_HETSNP	19.4242	3.2809
D11	mwtham5421014	CBLN	T	W34523-7_88308989_HETSNP	25.8082	8.1893
D12	mwtham5421014	CBLN	T	W34523-7_88308989_HETSNP	15.108	3.829
D04	mwtham5421010	MDDH132b	G	W34523-7_96755816_HOMSNP	0.6107	36.9385
D03	mwtham5421010	MDDH132b	G	W34523-7_96755816_HOMSNP	0	29.8084
D05	mwtham5421011	MDDH132g	G	W34523-7_96755816_HOMSNP	0.4161	30.3467
D06	mwtham5421011	MDDH132g	G	W34523-7_96755816_HOMSNP	1.0403	42.2228
D07	mwtham5421012	JM8N4	G	W34523-7_96755816_HOMSNP	1.2376	51.2619
D08	mwtham5421012	JM8N4	G	W34523-7_96755816_HOMSNP	0.8829	31.0038
D10	mwtham5421013	EPD0176_3_A10	G	W34523-7_96755816_HOMSNP	1.3541	33.5777
D09	mwtham5421013	EPD0176_3_A10	G	W34523-7_96755816_HOMSNP	1.4142	41.2578
D12	mwtham5421014	CBLN	A	W34523-7_96755816_HOMSNP	37.4249	1.6942
D11	mwtham5421014	CBLN	A	W34523-7_96755816_HOMSNP	47.1257	1.0972
D03	mwtham5421010	MDDH132b	A	W34523-8_120980549_OTHERSNP	52.854	0.3682
D04	mwtham5421010	MDDH132b	A	W34523-8_120980549_OTHERSNP	57.2256	0
D05	mwtham5421011	MDDH132g	AG	W34523-8_120980549_OTHERSNP	26.1005	23.0309
D06	mwtham5421011	MDDH132g	AG	W34523-8_120980549_OTHERSNP	29.7033	26.6824
D08	mwtham5421012	JM8N4	G	W34523-8_120980549_OTHERSNP	0	42.0217
D07	mwtham5421012	JM8N4	G	W34523-8_120980549_OTHERSNP	0	65.3098
D09	mwtham5421013	EPD0176_3_A10	G	W34523-8_120980549_OTHERSNP	0	60.4268
D10	mwtham5421013	EPD0176_3_A10	G	W34523-8_120980549_OTHERSNP	0.5634	50.1446
D12	mwtham5421014	CBLN	A	W34523-8_120980549_OTHERSNP	45.4294	0
D11	mwtham5421014	CBLN	A	W34523-8_120980549_OTHERSNP	65.0516	2.0478
D04	mwtham5421010	MDDH132b	T	W34523-8_54575963_HOMSNP	0	19.8635
D03	mwtham5421010	MDDH132b	T	W34523-8_54575963_HOMSNP	0	13.381
D05	mwtham5421011	MDDH132g	T	W34523-8_54575963_HOMSNP	0	15.9274
D06	mwtham5421011	MDDH132g	T	W34523-8_54575963_HOMSNP	0.5109	27.1602
D07	mwtham5421012	JM8N4	C	W34523-8_54575963_HOMSNP	46.4641	0.8571
D08	mwtham5421012	JM8N4	C	W34523-8_54575963_HOMSNP	18.757	0
D09	mwtham5421013	EPD0176_3_A10	C	W34523-8_54575963_HOMSNP	30.497	0
D10	mwtham5421013	EPD0176_3_A10	C	W34523-8_54575963_HOMSNP	18.3458	0
D11	mwtham5421014	CBLN	T	W34523-8_54575963_HOMSNP	0.042	18.2397
D12	mwtham5421014	CBLN	T	W34523-8_54575963_HOMSNP	0.1243	18.9535
D04	mwtham5421010	MDDH132b	T	W34523-8_63139487_HOMSNP	0.2083	29.2598
D03	mwtham5421010	MDDH132b	T	W34523-8_63139487_HOMSNP	0.4175	23.2308
D05	mwtham5421011	MDDH132g	T	W34523-8_63139487_HOMSNP	0	23.236
D06	mwtham5421011	MDDH132g	T	W34523-8_63139487_HOMSNP	0	35.0652
D08	mwtham5421012	JM8N4	C	W34523-8_63139487_HOMSNP	28.9047	0.1014
D07	mwtham5421012	JM8N4	C	W34523-8_63139487_HOMSNP	52.1428	0.034
D10	mwtham5421013	EPD0176_3_A10	C	W34523-8_63139487_HOMSNP	30.2251	0.3639
D09	mwtham5421013	EPD0176_3_A10	C	W34523-8_63139487_HOMSNP	47.5722	0
D11	mwtham5421014	CBLN	CT	W34523-8_63139487_HOMSNP	13.2804	16.3355
D12	mwtham5421014	CBLN	CT	W34523-8_63139487_HOMSNP	13.6267	14.9657
D03	mwtham5421010	MDDH132b	T	W34523-8_95275006_HOMSNP	2.1203	44.6808
D04	mwtham5421010	MDDH132b	T	W34523-8_95275006_HOMSNP	1.0652	53.9006
D05	mwtham5421011	MDDH132g	T	W34523-8_95275006_HOMSNP	2.6193	44.7922
D06	mwtham5421011	MDDH132g	T	W34523-8_95275006_HOMSNP	4.3982	53.3143
D08	mwtham5421012	JM8N4	G	W34523-8_95275006_HOMSNP	37.9534	4.5116
D07	mwtham5421012	JM8N4	G	W34523-8_95275006_HOMSNP	63.218	7.4047
D09	mwtham5421013	EPD0176_3_A10	G	W34523-8_95275006_HOMSNP	57.112	5.0259
D10	mwtham5421013	EPD0176_3_A10	G	W34523-8_95275006_HOMSNP	49.4825	4.2778
D11	mwtham5421014	CBLN	GT	W34523-8_95275006_HOMSNP	28.5025	34.6734
D12	mwtham5421014	CBLN	GT	W34523-8_95275006_HOMSNP	20.0391	25.5787
D04	mwtham5421010	MDDH132b	N	W34523-9_18906969_OTHERSNP	0	7.1512
D03	mwtham5421010	MDDH132b	N	W34523-9_18906969_OTHERSNP	0	23.4429
D05	mwtham5421011	MDDH132g	N	W34523-9_18906969_OTHERSNP	0	4.4997
D06	mwtham5421011	MDDH132g	N	W34523-9_18906969_OTHERSNP	0	8.628
D07	mwtham5421012	JM8N4	N	W34523-9_18906969_OTHERSNP	0	0
D08	mwtham5421012	JM8N4	N	W34523-9_18906969_OTHERSNP	0	8.9979
D09	mwtham5421013	EPD0176_3_A10	N	W34523-9_18906969_OTHERSNP	0	1.6046
D10	mwtham5421013	EPD0176_3_A10	N	W34523-9_18906969_OTHERSNP	0	3.0955
D11	mwtham5421014	CBLN	N	W34523-9_18906969_OTHERSNP	0	1.8265
D12	mwtham5421014	CBLN	N	W34523-9_18906969_OTHERSNP	0	1.0509
D03	mwtham5421010	MDDH132b	N	W34523-9_78950855_OTHERINDEL	1.4083	0
D04	mwtham5421010	MDDH132b	N	W34523-9_78950855_OTHERINDEL	1.8492	0
D05	mwtham5421011	MDDH132g	N	W34523-9_78950855_OTHERINDEL	0.6656	0
D06	mwtham5421011	MDDH132g	N	W34523-9_78950855_OTHERINDEL	2.0115	0
D07	mwtham5421012	JM8N4	N	W34523-9_78950855_OTHERINDEL	0.7756	0
D08	mwtham5421012	JM8N4	N	W34523-9_78950855_OTHERINDEL	1.3847	0
D09	mwtham5421013	EPD0176_3_A10	N	W34523-9_78950855_OTHERINDEL	0.6196	0
D10	mwtham5421013	EPD0176_3_A10	N	W34523-9_78950855_OTHERINDEL	0.4756	0
D11	mwtham5421014	CBLN	N	W34523-9_78950855_OTHERINDEL	0.7938	0
D12	mwtham5421014	CBLN	N	W34523-9_78950855_OTHERINDEL	0	0
D03	mwtham5421010	MDDH132b	G	W34523-X_42628834_OTHERSNP	18.2919	6.4822
D04	mwtham5421010	MDDH132b	G	W34523-X_42628834_OTHERSNP	24.0205	5.0567
D06	mwtham5421011	MDDH132g	GA	W34523-X_42628834_OTHERSNP	20.0165	19.3978
D05	mwtham5421011	MDDH132g	GA	W34523-X_42628834_OTHERSNP	12.2766	13.0486
D07	mwtham5421012	JM8N4	G	W34523-X_42628834_OTHERSNP	53.9471	0.3758
D08	mwtham5421012	JM8N4	G	W34523-X_42628834_OTHERSNP	24.3142	1.9184
D09	mwtham5421013	EPD0176_3_A10	G	W34523-X_42628834_OTHERSNP	35.3908	5.3241
D10	mwtham5421013	EPD0176_3_A10	G	W34523-X_42628834_OTHERSNP	23.3636	2.2621
D12	mwtham5421014	CBLN	G	W34523-X_42628834_OTHERSNP	21.3654	0
D11	mwtham5421014	CBLN	G	W34523-X_42628834_OTHERSNP	25.565	3.8632
E03	mwtham5421010	MDDH132b	T	W34524-1_116839864_HOMSNP	0	28.983
E04	mwtham5421010	MDDH132b	T	W34524-1_116839864_HOMSNP	0	24.1352
E05	mwtham5421011	MDDH132g	T	W34524-1_116839864_HOMSNP	1.0657	22.3884
E06	mwtham5421011	MDDH132g	T	W34524-1_116839864_HOMSNP	0.9167	37.2707
E08	mwtham5421012	JM8N4	C	W34524-1_116839864_HOMSNP	47.2462	0.0282
E07	mwtham5421012	JM8N4	C	W34524-1_116839864_HOMSNP	41.5245	0
E09	mwtham5421013	EPD0176_3_A10	C	W34524-1_116839864_HOMSNP	39.1023	0
E10	mwtham5421013	EPD0176_3_A10	C	W34524-1_116839864_HOMSNP	34.4154	0.3353
E12	mwtham5421014	CBLN	CT	W34524-1_116839864_HOMSNP	21.7951	26.5224
E11	mwtham5421014	CBLN	CT	W34524-1_116839864_HOMSNP	9.9686	12.7967
E03	mwtham5421010	MDDH132b	AT	W34524-1_62938104_HETSNP	8.2539	10.4955
E04	mwtham5421010	MDDH132b	AT	W34524-1_62938104_HETSNP	10.7232	9.0686
E06	mwtham5421011	MDDH132g	AT	W34524-1_62938104_HETSNP	12.1875	11.2382
E05	mwtham5421011	MDDH132g	AT	W34524-1_62938104_HETSNP	7.9716	6.425
E08	mwtham5421012	JM8N4	T	W34524-1_62938104_HETSNP	0	27.2735
E07	mwtham5421012	JM8N4	T	W34524-1_62938104_HETSNP	0	24.4845
E09	mwtham5421013	EPD0176_3_A10	T	W34524-1_62938104_HETSNP	0	18.3026
E10	mwtham5421013	EPD0176_3_A10	T	W34524-1_62938104_HETSNP	0	28.2229
E11	mwtham5421014	CBLN	T	W34524-1_62938104_HETSNP	0.7075	13.1722
E12	mwtham5421014	CBLN	T	W34524-1_62938104_HETSNP	0.9978	24.4102
E03	mwtham5421010	MDDH132b	CT	W34524-1_97269856_HETSNP	7.7617	14.2363
E04	mwtham5421010	MDDH132b	CT	W34524-1_97269856_HETSNP	6.1044	11.1856
E05	mwtham5421011	MDDH132g	CT	W34524-1_97269856_HETSNP	5.1712	8.0321
E06	mwtham5421011	MDDH132g	CT	W34524-1_97269856_HETSNP	11.9297	20.2279
E07	mwtham5421012	JM8N4	C	W34524-1_97269856_HETSNP	20.1381	0
E08	mwtham5421012	JM8N4	C	W34524-1_97269856_HETSNP	27.122	0
E09	mwtham5421013	EPD0176_3_A10	C	W34524-1_97269856_HETSNP	19.2456	0
E10	mwtham5421013	EPD0176_3_A10	C	W34524-1_97269856_HETSNP	23.7593	0
E12	mwtham5421014	CBLN	CT	W34524-1_97269856_HETSNP	12.0708	16.0456
E11	mwtham5421014	CBLN	CT	W34524-1_97269856_HETSNP	6.0037	9.0287
E04	mwtham5421010	MDDH132b	AG	W34524-10_33789884_OTHERSNP	18.7255	19.2492
E03	mwtham5421010	MDDH132b	AG	W34524-10_33789884_OTHERSNP	21.9034	20.8776
E05	mwtham5421011	MDDH132g	A	W34524-10_33789884_OTHERSNP	18.6828	8.0788
E06	mwtham5421011	MDDH132g	A	W34524-10_33789884_OTHERSNP	33.3709	11.3991
E07	mwtham5421012	JM8N4	A	W34524-10_33789884_OTHERSNP	32.264	10.1555
E08	mwtham5421012	JM8N4	A	W34524-10_33789884_OTHERSNP	35.0124	7.9423
E09	mwtham5421013	EPD0176_3_A10	A	W34524-10_33789884_OTHERSNP	30.9169	12.0115
E10	mwtham5421013	EPD0176_3_A10	A	W34524-10_33789884_OTHERSNP	30.6278	9.2177
E12	mwtham5421014	CBLN	A	W34524-10_33789884_OTHERSNP	37.1859	13.0428
E11	mwtham5421014	CBLN	A	W34524-10_33789884_OTHERSNP	20.4386	6.6649
E03	mwtham5421010	MDDH132b	T	W34524-10_47614994_HOMSNP	3.3152	31.8687
E04	mwtham5421010	MDDH132b	T	W34524-10_47614994_HOMSNP	2.0774	26.135
E05	mwtham5421011	MDDH132g	T	W34524-10_47614994_HOMSNP	2.68	24.6029
E06	mwtham5421011	MDDH132g	T	W34524-10_47614994_HOMSNP	5.6371	39.0686
E08	mwtham5421012	JM8N4	G	W34524-10_47614994_HOMSNP	40.347	13.8149
E07	mwtham5421012	JM8N4	G	W34524-10_47614994_HOMSNP	38.134	7.8561
E09	mwtham5421013	EPD0176_3_A10	G	W34524-10_47614994_HOMSNP	42.0669	8.8631
E10	mwtham5421013	EPD0176_3_A10	G	W34524-10_47614994_HOMSNP	39.7684	7.9271
E12	mwtham5421014	CBLN	T	W34524-10_47614994_HOMSNP	1.9203	53.9125
E11	mwtham5421014	CBLN	T	W34524-10_47614994_HOMSNP	0.4402	23.4757
E03	mwtham5421010	MDDH132b	T	W34524-10_98704953_OTHERSNP	0	37.7237
E04	mwtham5421010	MDDH132b	T	W34524-10_98704953_OTHERSNP	0	32.3968
E06	mwtham5421011	MDDH132g	T	W34524-10_98704953_OTHERSNP	0	44.1109
E05	mwtham5421011	MDDH132g	T	W34524-10_98704953_OTHERSNP	0	21.3551
E07	mwtham5421012	JM8N4	T	W34524-10_98704953_OTHERSNP	0	42.6373
E08	mwtham5421012	JM8N4	T	W34524-10_98704953_OTHERSNP	0	55.9212
E09	mwtham5421013	EPD0176_3_A10	T	W34524-10_98704953_OTHERSNP	0	40.5016
E10	mwtham5421013	EPD0176_3_A10	T	W34524-10_98704953_OTHERSNP	0	48.1372
E11	mwtham5421014	CBLN	T	W34524-10_98704953_OTHERSNP	0	27.6826
E12	mwtham5421014	CBLN	T	W34524-10_98704953_OTHERSNP	0	41.7184
E04	mwtham5421010	MDDH132b	A	W34524-11_63151205_HOMSNP	0	17.2633
E03	mwtham5421010	MDDH132b	A	W34524-11_63151205_HOMSNP	0	25.0954
E05	mwtham5421011	MDDH132g	A	W34524-11_63151205_HOMSNP	0	15.468
E06	mwtham5421011	MDDH132g	A	W34524-11_63151205_HOMSNP	0	26.7041
E08	mwtham5421012	JM8N4	C	W34524-11_63151205_HOMSNP	33.6904	0.5003
E07	mwtham5421012	JM8N4	C	W34524-11_63151205_HOMSNP	27.8302	0.3829
E10	mwtham5421013	EPD0176_3_A10	C	W34524-11_63151205_HOMSNP	25.9245	1.1063
E09	mwtham5421013	EPD0176_3_A10	C	W34524-11_63151205_HOMSNP	33.9379	0.3514
E12	mwtham5421014	CBLN	A	W34524-11_63151205_HOMSNP	1.0596	28.6208
E11	mwtham5421014	CBLN	A	W34524-11_63151205_HOMSNP	0.3171	15.464
E03	mwtham5421010	MDDH132b	C	W34524-11_79625725_HOMSNP	0	20.3355
E04	mwtham5421010	MDDH132b	C	W34524-11_79625725_HOMSNP	0	14.5518
E05	mwtham5421011	MDDH132g	C	W34524-11_79625725_HOMSNP	0	12.0806
E06	mwtham5421011	MDDH132g	C	W34524-11_79625725_HOMSNP	0	21.5521
E07	mwtham5421012	JM8N4	T	W34524-11_79625725_HOMSNP	24.3038	0
E08	mwtham5421012	JM8N4	T	W34524-11_79625725_HOMSNP	26.3966	0
E09	mwtham5421013	EPD0176_3_A10	T	W34524-11_79625725_HOMSNP	22.9305	0
E10	mwtham5421013	EPD0176_3_A10	T	W34524-11_79625725_HOMSNP	22.6501	0.367
E11	mwtham5421014	CBLN	C	W34524-11_79625725_HOMSNP	0	12.6531
E12	mwtham5421014	CBLN	C	W34524-11_79625725_HOMSNP	0.9958	22.0613
E03	mwtham5421010	MDDH132b	CAGACCGC	W34524-12_72475102_OTHERINDEL	34.7542	3.3422
E04	mwtham5421010	MDDH132b	CAGACCGC	W34524-12_72475102_OTHERINDEL	28.2042	2.4959
E05	mwtham5421011	MDDH132g	CAGACCGC.DEL	W34524-12_72475102_OTHERINDEL	12.8251	17.1966
E06	mwtham5421011	MDDH132g	CAGACCGC.DEL	W34524-12_72475102_OTHERINDEL	19.5049	28.0054
E08	mwtham5421012	JM8N4	CAGACCGC	W34524-12_72475102_OTHERINDEL	46.6434	7.1104
E07	mwtham5421012	JM8N4	CAGACCGC	W34524-12_72475102_OTHERINDEL	42.9787	6.5003
E09	mwtham5421013	EPD0176_3_A10	CAGACCGC	W34524-12_72475102_OTHERINDEL	38.6162	4.0583
E10	mwtham5421013	EPD0176_3_A10	CAGACCGC	W34524-12_72475102_OTHERINDEL	44.4741	7.8304
E12	mwtham5421014	CBLN	CAGACCGC	W34524-12_72475102_OTHERINDEL	43.1368	4.0724
E11	mwtham5421014	CBLN	CAGACCGC	W34524-12_72475102_OTHERINDEL	22.7621	2.7828
E03	mwtham5421010	MDDH132b	A	W34524-13_28135949_HETSNP	0	31.7387
E04	mwtham5421010	MDDH132b	A	W34524-13_28135949_HETSNP	0	25.4384
E05	mwtham5421011	MDDH132g	A	W34524-13_28135949_HETSNP	0	22.0063
E06	mwtham5421011	MDDH132g	A	W34524-13_28135949_HETSNP	0	34.439
E07	mwtham5421012	JM8N4	A	W34524-13_28135949_HETSNP	0	41.7555
E08	mwtham5421012	JM8N4	A	W34524-13_28135949_HETSNP	0	50.388
E09	mwtham5421013	EPD0176_3_A10	A	W34524-13_28135949_HETSNP	0	40.2125
E10	mwtham5421013	EPD0176_3_A10	A	W34524-13_28135949_HETSNP	0	30.7186
E12	mwtham5421014	CBLN	A	W34524-13_28135949_HETSNP	0	38.4764
E11	mwtham5421014	CBLN	A	W34524-13_28135949_HETSNP	0	21.997
E03	mwtham5421010	MDDH132b	T	W34524-15_61411655_HOMSNP	2.1094	20.3635
E04	mwtham5421010	MDDH132b	T	W34524-15_61411655_HOMSNP	1.5201	18.1146
E06	mwtham5421011	MDDH132g	T	W34524-15_61411655_HOMSNP	2.1888	25.5697
E05	mwtham5421011	MDDH132g	T	W34524-15_61411655_HOMSNP	1.1564	9.7224
E08	mwtham5421012	JM8N4	C	W34524-15_61411655_HOMSNP	42.3291	0.8185
E07	mwtham5421012	JM8N4	C	W34524-15_61411655_HOMSNP	27.846	1.0063
E09	mwtham5421013	EPD0176_3_A10	C	W34524-15_61411655_HOMSNP	32.1086	1.3024
E10	mwtham5421013	EPD0176_3_A10	C	W34524-15_61411655_HOMSNP	41.462	0.6485
E11	mwtham5421014	CBLN	T	W34524-15_61411655_HOMSNP	2.492	11.3869
E12	mwtham5421014	CBLN	T	W34524-15_61411655_HOMSNP	2.8725	25.6485
E04	mwtham5421010	MDDH132b	C	W34524-16_30952910_OTHERSNP	2.7033	14.5437
E03	mwtham5421010	MDDH132b	C	W34524-16_30952910_OTHERSNP	3.7592	33.0748
E05	mwtham5421011	MDDH132g	C	W34524-16_30952910_OTHERSNP	1.271	15.7883
E06	mwtham5421011	MDDH132g	C	W34524-16_30952910_OTHERSNP	4.8546	30.2743
E07	mwtham5421012	JM8N4	C	W34524-16_30952910_OTHERSNP	8.7835	35.5289
E08	mwtham5421012	JM8N4	C	W34524-16_30952910_OTHERSNP	9.1652	43.6793
E09	mwtham5421013	EPD0176_3_A10	C	W34524-16_30952910_OTHERSNP	6.1246	39.3223
E10	mwtham5421013	EPD0176_3_A10	C	W34524-16_30952910_OTHERSNP	5.9949	33.7402
E11	mwtham5421014	CBLN	C	W34524-16_30952910_OTHERSNP	3.5796	19.4178
E12	mwtham5421014	CBLN	C	W34524-16_30952910_OTHERSNP	3.4428	31.8605
E03	mwtham5421010	MDDH132b	CT	W34524-18_64791928_HETSNP	14.8439	16.1912
E04	mwtham5421010	MDDH132b	CT	W34524-18_64791928_HETSNP	11.5991	14.1569
E06	mwtham5421011	MDDH132g	CT	W34524-18_64791928_HETSNP	16.7646	18.2577
E05	mwtham5421011	MDDH132g	CT	W34524-18_64791928_HETSNP	10.5269	11.4897
E08	mwtham5421012	JM8N4	C	W34524-18_64791928_HETSNP	35.5653	0
E07	mwtham5421012	JM8N4	C	W34524-18_64791928_HETSNP	37.1487	0
E09	mwtham5421013	EPD0176_3_A10	C	W34524-18_64791928_HETSNP	32.4242	0
E10	mwtham5421013	EPD0176_3_A10	C	W34524-18_64791928_HETSNP	37.0533	0
E12	mwtham5421014	CBLN	T	W34524-18_64791928_HETSNP	1.0385	40.9102
E11	mwtham5421014	CBLN	T	W34524-18_64791928_HETSNP	0.2494	20.5022
E04	mwtham5421010	MDDH132b	A	W34524-19_34135700_OTHERSNP	3.6443	13.7
E03	mwtham5421010	MDDH132b	A	W34524-19_34135700_OTHERSNP	5.6644	19.8266
E05	mwtham5421011	MDDH132g	A	W34524-19_34135700_OTHERSNP	2.2353	10.569
E06	mwtham5421011	MDDH132g	A	W34524-19_34135700_OTHERSNP	5.2655	22.0607
E07	mwtham5421012	JM8N4	A	W34524-19_34135700_OTHERSNP	4.8586	24.3615
E08	mwtham5421012	JM8N4	A	W34524-19_34135700_OTHERSNP	5.9431	25.5449
E10	mwtham5421013	EPD0176_3_A10	A	W34524-19_34135700_OTHERSNP	6.3827	21.1004
E09	mwtham5421013	EPD0176_3_A10	A	W34524-19_34135700_OTHERSNP	4.1541	21.3892
E11	mwtham5421014	CBLN	A	W34524-19_34135700_OTHERSNP	3.5947	12.5127
E12	mwtham5421014	CBLN	A	W34524-19_34135700_OTHERSNP	6.1685	20.8971
E04	mwtham5421010	MDDH132b	A	W34524-2_119506760_HOMSNP	4.2079	29.1714
E03	mwtham5421010	MDDH132b	A	W34524-2_119506760_HOMSNP	0	36.7923
E05	mwtham5421011	MDDH132g	A	W34524-2_119506760_HOMSNP	0	21.5863
E06	mwtham5421011	MDDH132g	A	W34524-2_119506760_HOMSNP	0	38.5993
E08	mwtham5421012	JM8N4	G	W34524-2_119506760_HOMSNP	59.6136	0.2433
E07	mwtham5421012	JM8N4	G	W34524-2_119506760_HOMSNP	50.9635	0
E09	mwtham5421013	EPD0176_3_A10	G	W34524-2_119506760_HOMSNP	48.7435	0
E10	mwtham5421013	EPD0176_3_A10	G	W34524-2_119506760_HOMSNP	50.9213	0
E12	mwtham5421014	CBLN	A	W34524-2_119506760_HOMSNP	0	47.4314
E11	mwtham5421014	CBLN	A	W34524-2_119506760_HOMSNP	0	24.2937
E03	mwtham5421010	MDDH132b	AG	W34524-2_17381919_CODINGSNP	14.3925	14.6793
E04	mwtham5421010	MDDH132b	AG	W34524-2_17381919_CODINGSNP	14.0066	14.0384
E06	mwtham5421011	MDDH132g	A	W34524-2_17381919_CODINGSNP	32.9851	0.8604
E05	mwtham5421011	MDDH132g	A	W34524-2_17381919_CODINGSNP	18.675	0.9712
E07	mwtham5421012	JM8N4	A	W34524-2_17381919_CODINGSNP	41.2229	4.8118
E08	mwtham5421012	JM8N4	A	W34524-2_17381919_CODINGSNP	44.7342	3.4241
E09	mwtham5421013	EPD0176_3_A10	A	W34524-2_17381919_CODINGSNP	33.9827	3.3614
E10	mwtham5421013	EPD0176_3_A10	A	W34524-2_17381919_CODINGSNP	39.7607	2.4825
E11	mwtham5421014	CBLN	A	W34524-2_17381919_CODINGSNP	22.6362	0.6176
E12	mwtham5421014	CBLN	A	W34524-2_17381919_CODINGSNP	44.0962	2.0965
E03	mwtham5421010	MDDH132b	C	W34524-2_60524338_HOMSNP	35.934	0.0518
E04	mwtham5421010	MDDH132b	C	W34524-2_60524338_HOMSNP	27.8569	1.3289
E05	mwtham5421011	MDDH132g	C	W34524-2_60524338_HOMSNP	26.6255	0
E06	mwtham5421011	MDDH132g	C	W34524-2_60524338_HOMSNP	40.2339	3.6756
E07	mwtham5421012	JM8N4	T	W34524-2_60524338_HOMSNP	0.1655	52.3404
E08	mwtham5421012	JM8N4	T	W34524-2_60524338_HOMSNP	0.5389	54.7816
E09	mwtham5421013	EPD0176_3_A10	T	W34524-2_60524338_HOMSNP	2.0329	47.073
E10	mwtham5421013	EPD0176_3_A10	T	W34524-2_60524338_HOMSNP	0	49.4752
E11	mwtham5421014	CBLN	C	W34524-2_60524338_HOMSNP	26.8027	1.4712
E12	mwtham5421014	CBLN	C	W34524-2_60524338_HOMSNP	52.0072	2.2839
E03	mwtham5421010	MDDH132b	DEL	W34524-2_88369753_HOMINDEL	0	28.2815
E04	mwtham5421010	MDDH132b	DEL	W34524-2_88369753_HOMINDEL	0	22.1903
E05	mwtham5421011	MDDH132g	DEL	W34524-2_88369753_HOMINDEL	0	18.959
E06	mwtham5421011	MDDH132g	DEL	W34524-2_88369753_HOMINDEL	0	30.0187
E08	mwtham5421012	JM8N4	G	W34524-2_88369753_HOMINDEL	40.2941	4.1908
E07	mwtham5421012	JM8N4	G	W34524-2_88369753_HOMINDEL	39.4497	3.3213
E10	mwtham5421013	EPD0176_3_A10	G	W34524-2_88369753_HOMINDEL	30.8207	3.1154
E09	mwtham5421013	EPD0176_3_A10	G	W34524-2_88369753_HOMINDEL	35.5114	1.5336
E11	mwtham5421014	CBLN	DEL	W34524-2_88369753_HOMINDEL	0	20.1789
E12	mwtham5421014	CBLN	DEL	W34524-2_88369753_HOMINDEL	0	38.1573
E03	mwtham5421010	MDDH132b	CT	W34524-3_110601188_OTHERSNP	19.0491	14.806
E04	mwtham5421010	MDDH132b	CT	W34524-3_110601188_OTHERSNP	16.4831	9.9151
E05	mwtham5421011	MDDH132g	T	W34524-3_110601188_OTHERSNP	3.5714	20.5246
E06	mwtham5421011	MDDH132g	T	W34524-3_110601188_OTHERSNP	5.6374	31.387
E07	mwtham5421012	JM8N4	C	W34524-3_110601188_OTHERSNP	44.4719	0
E08	mwtham5421012	JM8N4	C	W34524-3_110601188_OTHERSNP	48.5866	0
E09	mwtham5421013	EPD0176_3_A10	C	W34524-3_110601188_OTHERSNP	44.2761	0
E10	mwtham5421013	EPD0176_3_A10	C	W34524-3_110601188_OTHERSNP	41.7428	0
E12	mwtham5421014	CBLN	T	W34524-3_110601188_OTHERSNP	1.4914	39.6896
E11	mwtham5421014	CBLN	T	W34524-3_110601188_OTHERSNP	0.5921	18.4411
E03	mwtham5421010	MDDH132b	T	W34524-3_34130131_HOMSNP	0	41.0208
E04	mwtham5421010	MDDH132b	T	W34524-3_34130131_HOMSNP	0	34.3931
E05	mwtham5421011	MDDH132g	T	W34524-3_34130131_HOMSNP	0	30.986
E06	mwtham5421011	MDDH132g	T	W34524-3_34130131_HOMSNP	0	45.0587
E07	mwtham5421012	JM8N4	C	W34524-3_34130131_HOMSNP	51.6803	0
E08	mwtham5421012	JM8N4	C	W34524-3_34130131_HOMSNP	52.4174	0
E10	mwtham5421013	EPD0176_3_A10	C	W34524-3_34130131_HOMSNP	41.5597	0.0036
E09	mwtham5421013	EPD0176_3_A10	C	W34524-3_34130131_HOMSNP	49.219	0
E12	mwtham5421014	CBLN	T	W34524-3_34130131_HOMSNP	0	62.859
E11	mwtham5421014	CBLN	T	W34524-3_34130131_HOMSNP	0	31.3185
E04	mwtham5421010	MDDH132b	GT	W34524-4_143586229_HETSNP	12.1625	15.1725
E03	mwtham5421010	MDDH132b	GT	W34524-4_143586229_HETSNP	20.2505	18.6729
E06	mwtham5421011	MDDH132g	GT	W34524-4_143586229_HETSNP	21.6315	23.6847
E05	mwtham5421011	MDDH132g	GT	W34524-4_143586229_HETSNP	11.8615	12.7642
E08	mwtham5421012	JM8N4	T	W34524-4_143586229_HETSNP	0.3569	45.3337
E07	mwtham5421012	JM8N4	T	W34524-4_143586229_HETSNP	4.4264	39.6446
E10	mwtham5421013	EPD0176_3_A10	T	W34524-4_143586229_HETSNP	4.7876	38.545
E09	mwtham5421013	EPD0176_3_A10	T	W34524-4_143586229_HETSNP	6.6927	39.5771
E11	mwtham5421014	CBLN	G	W34524-4_143586229_HETSNP	22.607	0.1335
E12	mwtham5421014	CBLN	G	W34524-4_143586229_HETSNP	40.4646	0.5133
E04	mwtham5421010	MDDH132b	T	W34524-6_80406840_OTHERSNP	28.4906	0.6893
E03	mwtham5421010	MDDH132b	T	W34524-6_80406840_OTHERSNP	36.4659	0
E06	mwtham5421011	MDDH132g	TC	W34524-6_80406840_OTHERSNP	21.103	21.4921
E05	mwtham5421011	MDDH132g	TC	W34524-6_80406840_OTHERSNP	11.9847	13.8777
E07	mwtham5421012	JM8N4	C	W34524-6_80406840_OTHERSNP	0	49.8004
E08	mwtham5421012	JM8N4	C	W34524-6_80406840_OTHERSNP	0	54.7873
E09	mwtham5421013	EPD0176_3_A10	C	W34524-6_80406840_OTHERSNP	0	47.0414
E10	mwtham5421013	EPD0176_3_A10	C	W34524-6_80406840_OTHERSNP	0	40.9892
E12	mwtham5421014	CBLN	T	W34524-6_80406840_OTHERSNP	52.5145	0
E11	mwtham5421014	CBLN	T	W34524-6_80406840_OTHERSNP	23.4464	0
E04	mwtham5421010	MDDH132b	TC	W34524-7_108276995_HETSNP	8.435	11.9801
E03	mwtham5421010	MDDH132b	TC	W34524-7_108276995_HETSNP	8.4457	16.8524
E05	mwtham5421011	MDDH132g	TC	W34524-7_108276995_HETSNP	6.5738	11.486
E06	mwtham5421011	MDDH132g	TC	W34524-7_108276995_HETSNP	9.7574	17.1466
E07	mwtham5421012	JM8N4	C	W34524-7_108276995_HETSNP	2.7335	27.6501
E08	mwtham5421012	JM8N4	C	W34524-7_108276995_HETSNP	3.0877	29.6338
E09	mwtham5421013	EPD0176_3_A10	C	W34524-7_108276995_HETSNP	2.6071	26.8455
E10	mwtham5421013	EPD0176_3_A10	C	W34524-7_108276995_HETSNP	0.9454	28.7659
E11	mwtham5421014	CBLN	T	W34524-7_108276995_HETSNP	17.595	2.4369
E12	mwtham5421014	CBLN	T	W34524-7_108276995_HETSNP	28.5891	2.9475
E03	mwtham5421010	MDDH132b	AG	W34524-7_111389928_HETSNP	16.5392	17.7138
E04	mwtham5421010	MDDH132b	AG	W34524-7_111389928_HETSNP	19.4542	16.3439
E05	mwtham5421011	MDDH132g	AG	W34524-7_111389928_HETSNP	12.7778	12.1306
E06	mwtham5421011	MDDH132g	AG	W34524-7_111389928_HETSNP	22.2409	20.2507
E07	mwtham5421012	JM8N4	A	W34524-7_111389928_HETSNP	35.5272	14.9251
E08	mwtham5421012	JM8N4	A	W34524-7_111389928_HETSNP	43.0123	16.3505
E09	mwtham5421013	EPD0176_3_A10	A	W34524-7_111389928_HETSNP	39.9511	13.6647
E10	mwtham5421013	EPD0176_3_A10	A	W34524-7_111389928_HETSNP	36.6203	11.6283
E12	mwtham5421014	CBLN	G	W34524-7_111389928_HETSNP	3.608	31.9835
E11	mwtham5421014	CBLN	G	W34524-7_111389928_HETSNP	1.4575	18.3502
E04	mwtham5421010	MDDH132b	GA	W34524-7_113847087_HETSNP	9.4412	6.1356
E03	mwtham5421010	MDDH132b	GA	W34524-7_113847087_HETSNP	14.2033	9.0246
E05	mwtham5421011	MDDH132g	GA	W34524-7_113847087_HETSNP	6.7972	5.2331
E06	mwtham5421011	MDDH132g	GA	W34524-7_113847087_HETSNP	16.5273	10.0233
E07	mwtham5421012	JM8N4	G	W34524-7_113847087_HETSNP	23.3921	0
E08	mwtham5421012	JM8N4	G	W34524-7_113847087_HETSNP	33.4367	0
E10	mwtham5421013	EPD0176_3_A10	G	W34524-7_113847087_HETSNP	30.2456	0
E09	mwtham5421013	EPD0176_3_A10	G	W34524-7_113847087_HETSNP	26.4133	0
E11	mwtham5421014	CBLN	A	W34524-7_113847087_HETSNP	0	16.9519
E12	mwtham5421014	CBLN	A	W34524-7_113847087_HETSNP	0	23.7472
E04	mwtham5421010	MDDH132b	GA	W34524-7_117664565_HETSNP	9.49	6.9077
E03	mwtham5421010	MDDH132b	GA	W34524-7_117664565_HETSNP	11.1554	8.8335
E05	mwtham5421011	MDDH132g	GA	W34524-7_117664565_HETSNP	9.0333	6.5964
E06	mwtham5421011	MDDH132g	GA	W34524-7_117664565_HETSNP	12.8429	11.7238
E07	mwtham5421012	JM8N4	A	W34524-7_117664565_HETSNP	0	28.8737
E08	mwtham5421012	JM8N4	A	W34524-7_117664565_HETSNP	0	24.3384
E10	mwtham5421013	EPD0176_3_A10	A	W34524-7_117664565_HETSNP	0	21.8244
E09	mwtham5421013	EPD0176_3_A10	A	W34524-7_117664565_HETSNP	0	20.4822
E11	mwtham5421014	CBLN	G	W34524-7_117664565_HETSNP	16.3695	1.0814
E12	mwtham5421014	CBLN	G	W34524-7_117664565_HETSNP	33.0474	0
E04	mwtham5421010	MDDH132b	AATCAG.DEL	W34524-7_120553436_HETINDEL	14.3007	13.9356
E03	mwtham5421010	MDDH132b	AATCAG.DEL	W34524-7_120553436_HETINDEL	16.8347	15.5837
E05	mwtham5421011	MDDH132g	AATCAG.DEL	W34524-7_120553436_HETINDEL	12.4029	9.0864
E06	mwtham5421011	MDDH132g	AATCAG.DEL	W34524-7_120553436_HETINDEL	18.2167	13.948
E07	mwtham5421012	JM8N4	AATCAG	W34524-7_120553436_HETINDEL	33.9203	5.1832
E08	mwtham5421012	JM8N4	AATCAG	W34524-7_120553436_HETINDEL	35.2063	9.2138
E10	mwtham5421013	EPD0176_3_A10	AATCAG	W34524-7_120553436_HETINDEL	26.9099	4.0685
E09	mwtham5421013	EPD0176_3_A10	AATCAG	W34524-7_120553436_HETINDEL	27.1698	5.2179
E11	mwtham5421014	CBLN	AATCAG	W34524-7_120553436_HETINDEL	18.8387	3.2294
E12	mwtham5421014	CBLN	AATCAG	W34524-7_120553436_HETINDEL	34.7638	8.7867
E04	mwtham5421010	MDDH132b	C	W34524-7_14605649_OTHERSNP	2.9138	17.2532
E03	mwtham5421010	MDDH132b	C	W34524-7_14605649_OTHERSNP	2.6661	23.5682
E05	mwtham5421011	MDDH132g	C	W34524-7_14605649_OTHERSNP	1.6195	16.9906
E06	mwtham5421011	MDDH132g	C	W34524-7_14605649_OTHERSNP	4.3208	28.328
E08	mwtham5421012	JM8N4	C	W34524-7_14605649_OTHERSNP	1.3318	29.4807
E07	mwtham5421012	JM8N4	C	W34524-7_14605649_OTHERSNP	0	31.5122
E09	mwtham5421013	EPD0176_3_A10	C	W34524-7_14605649_OTHERSNP	0	32.2052
E10	mwtham5421013	EPD0176_3_A10	C	W34524-7_14605649_OTHERSNP	0	26.5009
E12	mwtham5421014	CBLN	C	W34524-7_14605649_OTHERSNP	4.5538	33.1013
E11	mwtham5421014	CBLN	C	W34524-7_14605649_OTHERSNP	1.9108	17.873
E04	mwtham5421010	MDDH132b	A	W34524-7_35333942_OTHERSNP	2.0479	19.31
E03	mwtham5421010	MDDH132b	A	W34524-7_35333942_OTHERSNP	4.0379	24.3379
E05	mwtham5421011	MDDH132g	A	W34524-7_35333942_OTHERSNP	2.9927	18.5345
E06	mwtham5421011	MDDH132g	A	W34524-7_35333942_OTHERSNP	2.1693	29.3146
E07	mwtham5421012	JM8N4	A	W34524-7_35333942_OTHERSNP	3.9806	28.084
E08	mwtham5421012	JM8N4	A	W34524-7_35333942_OTHERSNP	2.9239	29.5777
E09	mwtham5421013	EPD0176_3_A10	A	W34524-7_35333942_OTHERSNP	2.4438	26.3001
E10	mwtham5421013	EPD0176_3_A10	A	W34524-7_35333942_OTHERSNP	3.5448	28.1741
E12	mwtham5421014	CBLN	A	W34524-7_35333942_OTHERSNP	1.5525	32.4413
E11	mwtham5421014	CBLN	A	W34524-7_35333942_OTHERSNP	0	20.7204
E04	mwtham5421010	MDDH132b	AG	W34524-7_46489795_HETSNP	16.4843	9.8162
E03	mwtham5421010	MDDH132b	AG	W34524-7_46489795_HETSNP	14.0416	8.2285
E06	mwtham5421011	MDDH132g	AG	W34524-7_46489795_HETSNP	22.0871	12.4766
E05	mwtham5421011	MDDH132g	AG	W34524-7_46489795_HETSNP	11.5147	7.6258
E08	mwtham5421012	JM8N4	AG	W34524-7_46489795_HETSNP	19.8341	10.6057
E07	mwtham5421012	JM8N4	AG	W34524-7_46489795_HETSNP	16.9957	7.2122
E09	mwtham5421013	EPD0176_3_A10	AG	W34524-7_46489795_HETSNP	13.182	5.2782
E10	mwtham5421013	EPD0176_3_A10	AG	W34524-7_46489795_HETSNP	21.4047	10.5048
E11	mwtham5421014	CBLN	AG	W34524-7_46489795_HETSNP	18.2128	12.1178
E12	mwtham5421014	CBLN	AG	W34524-7_46489795_HETSNP	28.578	14.8946
E03	mwtham5421010	MDDH132b	A	W34524-7_59708392_HOMSNP	0	24.2681
E04	mwtham5421010	MDDH132b	A	W34524-7_59708392_HOMSNP	0	21.1973
E06	mwtham5421011	MDDH132g	A	W34524-7_59708392_HOMSNP	0.0809	32.1416
E05	mwtham5421011	MDDH132g	A	W34524-7_59708392_HOMSNP	0.377	15.3317
E07	mwtham5421012	JM8N4	A	W34524-7_59708392_HOMSNP	0	32.0306
E08	mwtham5421012	JM8N4	A	W34524-7_59708392_HOMSNP	0	33.25
E09	mwtham5421013	EPD0176_3_A10	A	W34524-7_59708392_HOMSNP	0	25.4572
E10	mwtham5421013	EPD0176_3_A10	A	W34524-7_59708392_HOMSNP	0	33.2856
E11	mwtham5421014	CBLN	C	W34524-7_59708392_HOMSNP	17.8339	1.3244
E12	mwtham5421014	CBLN	C	W34524-7_59708392_HOMSNP	35.7035	0.798
E03	mwtham5421010	MDDH132b	G	W34524-7_68451510_HOMSNP	0	28.1679
E04	mwtham5421010	MDDH132b	G	W34524-7_68451510_HOMSNP	0	24.0654
E05	mwtham5421011	MDDH132g	G	W34524-7_68451510_HOMSNP	0	18.9282
E06	mwtham5421011	MDDH132g	G	W34524-7_68451510_HOMSNP	0	29.5814
E08	mwtham5421012	JM8N4	AG	W34524-7_68451510_HOMSNP	21.3304	23.7513
E07	mwtham5421012	JM8N4	AG	W34524-7_68451510_HOMSNP	19.8498	21.8966
E09	mwtham5421013	EPD0176_3_A10	AG	W34524-7_68451510_HOMSNP	16.0632	19.6051
E10	mwtham5421013	EPD0176_3_A10	AG	W34524-7_68451510_HOMSNP	16.5532	18.4485
E12	mwtham5421014	CBLN	A	W34524-7_68451510_HOMSNP	40.2923	2.1132
E11	mwtham5421014	CBLN	A	W34524-7_68451510_HOMSNP	18.2941	1.8021
E03	mwtham5421010	MDDH132b	GT	W34524-7_70948567_HOMSNP	8.7402	5.0479
E04	mwtham5421010	MDDH132b	GT	W34524-7_70948567_HOMSNP	10.2877	5.8306
E05	mwtham5421011	MDDH132g	GT	W34524-7_70948567_HOMSNP	6.2712	2.9775
E06	mwtham5421011	MDDH132g	GT	W34524-7_70948567_HOMSNP	13.2425	6.5218
E08	mwtham5421012	JM8N4	GT	W34524-7_70948567_HOMSNP	14.8753	10.8663
E07	mwtham5421012	JM8N4	GT	W34524-7_70948567_HOMSNP	17.6359	8.2324
E09	mwtham5421013	EPD0176_3_A10	GT	W34524-7_70948567_HOMSNP	13.108	9.0891
E10	mwtham5421013	EPD0176_3_A10	GT	W34524-7_70948567_HOMSNP	14.1859	7.7773
E12	mwtham5421014	CBLN	G	W34524-7_70948567_HOMSNP	22.3592	2.258
E11	mwtham5421014	CBLN	G	W34524-7_70948567_HOMSNP	12.6249	2.6191
E03	mwtham5421010	MDDH132b	A	W34524-8_49046122_HETSNP	2.3029	21.2117
E04	mwtham5421010	MDDH132b	A	W34524-8_49046122_HETSNP	1.1088	15.4423
E05	mwtham5421011	MDDH132g	A	W34524-8_49046122_HETSNP	0	16.0489
E06	mwtham5421011	MDDH132g	A	W34524-8_49046122_HETSNP	3.5334	25.889
E07	mwtham5421012	JM8N4	A	W34524-8_49046122_HETSNP	0.2297	28.1109
E08	mwtham5421012	JM8N4	A	W34524-8_49046122_HETSNP	0.7227	25.1066
E09	mwtham5421013	EPD0176_3_A10	A	W34524-8_49046122_HETSNP	0.1729	25.7799
E10	mwtham5421013	EPD0176_3_A10	A	W34524-8_49046122_HETSNP	0	25.5931
E11	mwtham5421014	CBLN	A	W34524-8_49046122_HETSNP	2.4722	14.9434
E12	mwtham5421014	CBLN	A	W34524-8_49046122_HETSNP	2.8961	33.4112
E03	mwtham5421010	MDDH132b	G	W34524-8_67594860_HOMSNP	31.9947	0.6722
E04	mwtham5421010	MDDH132b	G	W34524-8_67594860_HOMSNP	19.8697	0
E05	mwtham5421011	MDDH132g	G	W34524-8_67594860_HOMSNP	23.5883	1.063
E06	mwtham5421011	MDDH132g	G	W34524-8_67594860_HOMSNP	34.5658	0
E07	mwtham5421012	JM8N4	A	W34524-8_67594860_HOMSNP	0	42.3103
E08	mwtham5421012	JM8N4	A	W34524-8_67594860_HOMSNP	0	34.9732
E09	mwtham5421013	EPD0176_3_A10	A	W34524-8_67594860_HOMSNP	0	37.2802
E10	mwtham5421013	EPD0176_3_A10	A	W34524-8_67594860_HOMSNP	0	30.6442
E12	mwtham5421014	CBLN	G	W34524-8_67594860_HOMSNP	42.6886	0
E11	mwtham5421014	CBLN	G	W34524-8_67594860_HOMSNP	20.7017	0
E03	mwtham5421010	MDDH132b	AG	W34524-X_144635075_HETSNP	24.5959	25.7148
E04	mwtham5421010	MDDH132b	AG	W34524-X_144635075_HETSNP	16.4153	20.4256
E05	mwtham5421011	MDDH132g	AG	W34524-X_144635075_HETSNP	16.1308	15.7819
E06	mwtham5421011	MDDH132g	AG	W34524-X_144635075_HETSNP	21.9696	23.0116
E07	mwtham5421012	JM8N4	A	W34524-X_144635075_HETSNP	37.0563	14.7879
E08	mwtham5421012	JM8N4	A	W34524-X_144635075_HETSNP	41.0948	11.9682
E09	mwtham5421013	EPD0176_3_A10	A	W34524-X_144635075_HETSNP	34.8257	7.7962
E10	mwtham5421013	EPD0176_3_A10	A	W34524-X_144635075_HETSNP	38.2463	7.6516
E11	mwtham5421014	CBLN	AG	W34524-X_144635075_HETSNP	15.6448	15.1847
E12	mwtham5421014	CBLN	AG	W34524-X_144635075_HETSNP	30.3122	33.3718
F04	mwtham5421010	MDDH132b	A	W34525-1_115386229_HOMSNP	44.8208	1.0894
F03	mwtham5421010	MDDH132b	A	W34525-1_115386229_HOMSNP	38.6034	0
F05	mwtham5421011	MDDH132g	A	W34525-1_115386229_HOMSNP	26.6834	0
F06	mwtham5421011	MDDH132g	A	W34525-1_115386229_HOMSNP	24.9768	0
F07	mwtham5421012	JM8N4	G	W34525-1_115386229_HOMSNP	0	43.444
F08	mwtham5421012	JM8N4	G	W34525-1_115386229_HOMSNP	1.5465	36.2038
F09	mwtham5421013	EPD0176_3_A10	G	W34525-1_115386229_HOMSNP	0	50.8421
F10	mwtham5421013	EPD0176_3_A10	G	W34525-1_115386229_HOMSNP	0	21.6697
F12	mwtham5421014	CBLN	A	W34525-1_115386229_HOMSNP	38.3654	0.947
F11	mwtham5421014	CBLN	A	W34525-1_115386229_HOMSNP	20.7514	0.5571
F04	mwtham5421010	MDDH132b	T	W34525-1_49565329_HOMSNP	0	56.5926
F03	mwtham5421010	MDDH132b	T	W34525-1_49565329_HOMSNP	0	52.2394
F05	mwtham5421011	MDDH132g	T	W34525-1_49565329_HOMSNP	0	40.1296
F06	mwtham5421011	MDDH132g	T	W34525-1_49565329_HOMSNP	0	34.1329
F07	mwtham5421012	JM8N4	C	W34525-1_49565329_HOMSNP	60.2823	3.0958
F08	mwtham5421012	JM8N4	C	W34525-1_49565329_HOMSNP	53.6737	4.3214
F09	mwtham5421013	EPD0176_3_A10	C	W34525-1_49565329_HOMSNP	69.7355	3.4678
F10	mwtham5421013	EPD0176_3_A10	C	W34525-1_49565329_HOMSNP	43.6918	1.1585
F11	mwtham5421014	CBLN	T	W34525-1_49565329_HOMSNP	0	29.6925
F12	mwtham5421014	CBLN	T	W34525-1_49565329_HOMSNP	0	47.7748
F03	mwtham5421010	MDDH132b	DEL.T	W34525-1_90152741_CODINGINDEL	20.5759	16.7911
F04	mwtham5421010	MDDH132b	DEL.T	W34525-1_90152741_CODINGINDEL	22.2417	24.4132
F05	mwtham5421011	MDDH132g	DEL.T	W34525-1_90152741_CODINGINDEL	15.7659	15.262
F06	mwtham5421011	MDDH132g	DEL.T	W34525-1_90152741_CODINGINDEL	14.1948	12.4324
F07	mwtham5421012	JM8N4	DEL.T	W34525-1_90152741_CODINGINDEL	22.1191	24.7126
F08	mwtham5421012	JM8N4	DEL.T	W34525-1_90152741_CODINGINDEL	23.2182	21.8345
F09	mwtham5421013	EPD0176_3_A10	DEL.T	W34525-1_90152741_CODINGINDEL	33.1051	24.9959
F10	mwtham5421013	EPD0176_3_A10	DEL.T	W34525-1_90152741_CODINGINDEL	14.1984	11.5475
F12	mwtham5421014	CBLN	DEL.T	W34525-1_90152741_CODINGINDEL	18.7667	18.3876
F11	mwtham5421014	CBLN	DEL.T	W34525-1_90152741_CODINGINDEL	11.122	9.8973
F03	mwtham5421010	MDDH132b	A	W34525-10_80944006_OTHERSNP	0	14.8276
F04	mwtham5421010	MDDH132b	A	W34525-10_80944006_OTHERSNP	0	18.0717
F06	mwtham5421011	MDDH132g	A	W34525-10_80944006_OTHERSNP	0.3676	10.0748
F05	mwtham5421011	MDDH132g	A	W34525-10_80944006_OTHERSNP	0	10.3742
F08	mwtham5421012	JM8N4	A	W34525-10_80944006_OTHERSNP	0.9049	18.1541
F07	mwtham5421012	JM8N4	A	W34525-10_80944006_OTHERSNP	0	26.4062
F09	mwtham5421013	EPD0176_3_A10	A	W34525-10_80944006_OTHERSNP	0	18.6066
F10	mwtham5421013	EPD0176_3_A10	A	W34525-10_80944006_OTHERSNP	0	8.5247
F12	mwtham5421014	CBLN	A	W34525-10_80944006_OTHERSNP	0	14.6625
F11	mwtham5421014	CBLN	A	W34525-10_80944006_OTHERSNP	0	8.1488
F03	mwtham5421010	MDDH132b	A	W34525-11_19881010_HOMSNP	70.6761	0
F04	mwtham5421010	MDDH132b	A	W34525-11_19881010_HOMSNP	76.9922	0
F05	mwtham5421011	MDDH132g	A	W34525-11_19881010_HOMSNP	55.5339	0
F06	mwtham5421011	MDDH132g	A	W34525-11_19881010_HOMSNP	44.8482	0.8822
F08	mwtham5421012	JM8N4	G	W34525-11_19881010_HOMSNP	0.8584	65.1125
F07	mwtham5421012	JM8N4	G	W34525-11_19881010_HOMSNP	0.9454	78.5024
F09	mwtham5421013	EPD0176_3_A10	G	W34525-11_19881010_HOMSNP	0	96.5894
F10	mwtham5421013	EPD0176_3_A10	G	W34525-11_19881010_HOMSNP	0.3342	56.1675
F12	mwtham5421014	CBLN	A	W34525-11_19881010_HOMSNP	62.9521	0
F11	mwtham5421014	CBLN	A	W34525-11_19881010_HOMSNP	41.3454	0.6216
F03	mwtham5421010	MDDH132b	G	W34525-11_30995321_HOMSNP	34.4167	5.133
F04	mwtham5421010	MDDH132b	G	W34525-11_30995321_HOMSNP	38.5935	4.1511
F06	mwtham5421011	MDDH132g	G	W34525-11_30995321_HOMSNP	19.9303	2.9265
F05	mwtham5421011	MDDH132g	G	W34525-11_30995321_HOMSNP	24.1091	3.8617
F08	mwtham5421012	JM8N4	T	W34525-11_30995321_HOMSNP	0	32.9591
F07	mwtham5421012	JM8N4	T	W34525-11_30995321_HOMSNP	0	42.2277
F09	mwtham5421013	EPD0176_3_A10	T	W34525-11_30995321_HOMSNP	0	37.7825
F10	mwtham5421013	EPD0176_3_A10	T	W34525-11_30995321_HOMSNP	0	26.4134
F11	mwtham5421014	CBLN	G	W34525-11_30995321_HOMSNP	21.1355	2.015
F12	mwtham5421014	CBLN	G	W34525-11_30995321_HOMSNP	31.9056	3.4813
F04	mwtham5421010	MDDH132b	C	W34525-12_106885709_OTHERSNP	2.4548	29.6452
F03	mwtham5421010	MDDH132b	C	W34525-12_106885709_OTHERSNP	0.9633	25.1081
F06	mwtham5421011	MDDH132g	TC	W34525-12_106885709_OTHERSNP	12.9634	11.2803
F05	mwtham5421011	MDDH132g	TC	W34525-12_106885709_OTHERSNP	12.5077	12.5487
F08	mwtham5421012	JM8N4	T	W34525-12_106885709_OTHERSNP	28.6002	2.468
F07	mwtham5421012	JM8N4	T	W34525-12_106885709_OTHERSNP	37.0311	2.9631
F10	mwtham5421013	EPD0176_3_A10	T	W34525-12_106885709_OTHERSNP	21.9247	2.8444
F09	mwtham5421013	EPD0176_3_A10	T	W34525-12_106885709_OTHERSNP	38.9761	3.7118
F12	mwtham5421014	CBLN	C	W34525-12_106885709_OTHERSNP	1.3275	26.8034
F11	mwtham5421014	CBLN	C	W34525-12_106885709_OTHERSNP	0.4087	19.2573
F03	mwtham5421010	MDDH132b	T	W34525-14_76668749_OTHERSNP	1.1189	28.1579
F04	mwtham5421010	MDDH132b	T	W34525-14_76668749_OTHERSNP	1.402	32.0356
F05	mwtham5421011	MDDH132g	T	W34525-14_76668749_OTHERSNP	1.7009	19.3692
F06	mwtham5421011	MDDH132g	T	W34525-14_76668749_OTHERSNP	2.1156	18.563
F08	mwtham5421012	JM8N4	T	W34525-14_76668749_OTHERSNP	2.5159	40.0763
F07	mwtham5421012	JM8N4	T	W34525-14_76668749_OTHERSNP	2.1583	38.9327
F09	mwtham5421013	EPD0176_3_A10	T	W34525-14_76668749_OTHERSNP	0	42.4104
F10	mwtham5421013	EPD0176_3_A10	T	W34525-14_76668749_OTHERSNP	0.7869	15.6158
F11	mwtham5421014	CBLN	T	W34525-14_76668749_OTHERSNP	2.0597	15.3383
F12	mwtham5421014	CBLN	T	W34525-14_76668749_OTHERSNP	5.7916	28.1299
F04	mwtham5421010	MDDH132b	TA	W34525-16_32752388_CODINGSNP	15.935	11.6711
F03	mwtham5421010	MDDH132b	TA	W34525-16_32752388_CODINGSNP	15.8356	6.914
F06	mwtham5421011	MDDH132g	TA	W34525-16_32752388_CODINGSNP	7.5909	4.5405
F05	mwtham5421011	MDDH132g	TA	W34525-16_32752388_CODINGSNP	11.9111	5.2407
F08	mwtham5421012	JM8N4	TA	W34525-16_32752388_CODINGSNP	12.2954	10.5426
F07	mwtham5421012	JM8N4	TA	W34525-16_32752388_CODINGSNP	17.181	9.3464
F09	mwtham5421013	EPD0176_3_A10	TA	W34525-16_32752388_CODINGSNP	19.8115	11.0032
F10	mwtham5421013	EPD0176_3_A10	TA	W34525-16_32752388_CODINGSNP	7.2851	4.5574
F11	mwtham5421014	CBLN	TA	W34525-16_32752388_CODINGSNP	7.8852	4.7528
F12	mwtham5421014	CBLN	TA	W34525-16_32752388_CODINGSNP	13.6683	7.8704
F03	mwtham5421010	MDDH132b	GT	W34525-18_33024395_CODINGSNP	15.5319	22.1706
F04	mwtham5421010	MDDH132b	GT	W34525-18_33024395_CODINGSNP	20.3753	26.7414
F06	mwtham5421011	MDDH132g	G	W34525-18_33024395_CODINGSNP	24.2054	1.7475
F05	mwtham5421011	MDDH132g	G	W34525-18_33024395_CODINGSNP	27.1781	1.2817
F08	mwtham5421012	JM8N4	GT	W34525-18_33024395_CODINGSNP	19.5162	26.4582
F07	mwtham5421012	JM8N4	GT	W34525-18_33024395_CODINGSNP	24.0239	28.0917
F09	mwtham5421013	EPD0176_3_A10	GT	W34525-18_33024395_CODINGSNP	30.1348	40.5551
F10	mwtham5421013	EPD0176_3_A10	GT	W34525-18_33024395_CODINGSNP	11.8887	13.9481
F12	mwtham5421014	CBLN	G	W34525-18_33024395_CODINGSNP	37.5568	2.2459
F11	mwtham5421014	CBLN	G	W34525-18_33024395_CODINGSNP	18.4296	0.84
F04	mwtham5421010	MDDH132b	T	W34525-18_78209550_CODINGSNP	0	49.959
F03	mwtham5421010	MDDH132b	T	W34525-18_78209550_CODINGSNP	0	46.9449
F05	mwtham5421011	MDDH132g	CT	W34525-18_78209550_CODINGSNP	19.1761	17.1784
F06	mwtham5421011	MDDH132g	CT	W34525-18_78209550_CODINGSNP	19.663	17.4616
F08	mwtham5421012	JM8N4	C	W34525-18_78209550_CODINGSNP	48.4704	0
F07	mwtham5421012	JM8N4	C	W34525-18_78209550_CODINGSNP	59.6642	0
F09	mwtham5421013	EPD0176_3_A10	C	W34525-18_78209550_CODINGSNP	80.6667	0
F10	mwtham5421013	EPD0176_3_A10	C	W34525-18_78209550_CODINGSNP	39.7079	0
F11	mwtham5421014	CBLN	T	W34525-18_78209550_CODINGSNP	0	23.3187
F12	mwtham5421014	CBLN	T	W34525-18_78209550_CODINGSNP	0	40.0572
F03	mwtham5421010	MDDH132b	A	W34525-18_82935040_OTHERSNP	0	22.7978
F04	mwtham5421010	MDDH132b	A	W34525-18_82935040_OTHERSNP	0	24.9522
F05	mwtham5421011	MDDH132g	CA	W34525-18_82935040_OTHERSNP	13.1184	8.6001
F06	mwtham5421011	MDDH132g	CA	W34525-18_82935040_OTHERSNP	12.5711	7.2753
F07	mwtham5421012	JM8N4	A	W34525-18_82935040_OTHERSNP	0	26.8381
F08	mwtham5421012	JM8N4	A	W34525-18_82935040_OTHERSNP	0	30.7124
F09	mwtham5421013	EPD0176_3_A10	A	W34525-18_82935040_OTHERSNP	0	29.8345
F10	mwtham5421013	EPD0176_3_A10	A	W34525-18_82935040_OTHERSNP	0	11.8686
F12	mwtham5421014	CBLN	A	W34525-18_82935040_OTHERSNP	0	23.6076
F11	mwtham5421014	CBLN	A	W34525-18_82935040_OTHERSNP	2.6225	10.0029
F04	mwtham5421010	MDDH132b	N	W34525-2_25318299_OTHERSNP	0	0
F03	mwtham5421010	MDDH132b	N	W34525-2_25318299_OTHERSNP	0	2.3191
F06	mwtham5421011	MDDH132g	N	W34525-2_25318299_OTHERSNP	0	0.3649
F05	mwtham5421011	MDDH132g	N	W34525-2_25318299_OTHERSNP	0.0609	0.4686
F07	mwtham5421012	JM8N4	N	W34525-2_25318299_OTHERSNP	4.1508	0
F08	mwtham5421012	JM8N4	N	W34525-2_25318299_OTHERSNP	8.383	7.1936
F09	mwtham5421013	EPD0176_3_A10	N	W34525-2_25318299_OTHERSNP	1.2836	0
F10	mwtham5421013	EPD0176_3_A10	N	W34525-2_25318299_OTHERSNP	2.5537	0.3375
F11	mwtham5421014	CBLN	N	W34525-2_25318299_OTHERSNP	0.1177	0.2473
F12	mwtham5421014	CBLN	N	W34525-2_25318299_OTHERSNP	0	0
F04	mwtham5421010	MDDH132b	GCA	W34525-2_56599586_OTHERINDEL	0	47.3924
F03	mwtham5421010	MDDH132b	GCA	W34525-2_56599586_OTHERINDEL	0.0089	42.0903
F06	mwtham5421011	MDDH132g	GCA	W34525-2_56599586_OTHERINDEL	0	27.3076
F05	mwtham5421011	MDDH132g	GCA	W34525-2_56599586_OTHERINDEL	2.6361	32.7292
F07	mwtham5421012	JM8N4	GCA	W34525-2_56599586_OTHERINDEL	0	47.5933
F08	mwtham5421012	JM8N4	GCA	W34525-2_56599586_OTHERINDEL	0.2635	36.041
F09	mwtham5421013	EPD0176_3_A10	GCA	W34525-2_56599586_OTHERINDEL	0	47.6319
F10	mwtham5421013	EPD0176_3_A10	GCA	W34525-2_56599586_OTHERINDEL	0	36.0497
F11	mwtham5421014	CBLN	GCA	W34525-2_56599586_OTHERINDEL	0	24.9382
F12	mwtham5421014	CBLN	GCA	W34525-2_56599586_OTHERINDEL	0	38.1183
F03	mwtham5421010	MDDH132b	T	W34525-3_17701923_HETSNP	1.3162	23.5023
F04	mwtham5421010	MDDH132b	T	W34525-3_17701923_HETSNP	0.2316	32.8787
F06	mwtham5421011	MDDH132g	T	W34525-3_17701923_HETSNP	0.4061	20.971
F05	mwtham5421011	MDDH132g	T	W34525-3_17701923_HETSNP	0.1249	26.243
F08	mwtham5421012	JM8N4	T	W34525-3_17701923_HETSNP	1.5074	32.7333
F07	mwtham5421012	JM8N4	T	W34525-3_17701923_HETSNP	0.3705	40.8025
F09	mwtham5421013	EPD0176_3_A10	T	W34525-3_17701923_HETSNP	0.6341	53.9681
F10	mwtham5421013	EPD0176_3_A10	T	W34525-3_17701923_HETSNP	0.726	21.8411
F12	mwtham5421014	CBLN	T	W34525-3_17701923_HETSNP	0.6872	31.9859
F11	mwtham5421014	CBLN	T	W34525-3_17701923_HETSNP	0.2568	16.1098
F03	mwtham5421010	MDDH132b	CA	W34525-4_145364184_OTHERSNP	20.3056	8.1773
F04	mwtham5421010	MDDH132b	CA	W34525-4_145364184_OTHERSNP	22.5746	8.6131
F06	mwtham5421011	MDDH132g	CA	W34525-4_145364184_OTHERSNP	13.0892	5.1552
F05	mwtham5421011	MDDH132g	CA	W34525-4_145364184_OTHERSNP	14.3668	5.5399
F08	mwtham5421012	JM8N4	CA	W34525-4_145364184_OTHERSNP	21.2095	7.4309
F07	mwtham5421012	JM8N4	CA	W34525-4_145364184_OTHERSNP	25.4975	11.0366
F09	mwtham5421013	EPD0176_3_A10	CA	W34525-4_145364184_OTHERSNP	25.4595	8.3786
F10	mwtham5421013	EPD0176_3_A10	CA	W34525-4_145364184_OTHERSNP	15.6287	6.3923
F12	mwtham5421014	CBLN	CA	W34525-4_145364184_OTHERSNP	20.1171	5.6103
F11	mwtham5421014	CBLN	CA	W34525-4_145364184_OTHERSNP	13.9451	3.7004
F03	mwtham5421010	MDDH132b	CA	W34525-7_125206833_HETSNP	11.4783	13.2221
F04	mwtham5421010	MDDH132b	CA	W34525-7_125206833_HETSNP	12.6961	13.3391
F05	mwtham5421011	MDDH132g	CA	W34525-7_125206833_HETSNP	9.8979	9.8172
F06	mwtham5421011	MDDH132g	CA	W34525-7_125206833_HETSNP	8.3227	9.9412
F07	mwtham5421012	JM8N4	C	W34525-7_125206833_HETSNP	36.1449	5.899
F08	mwtham5421012	JM8N4	C	W34525-7_125206833_HETSNP	19.438	4.4604
F09	mwtham5421013	EPD0176_3_A10	C	W34525-7_125206833_HETSNP	26.5066	4.1879
F10	mwtham5421013	EPD0176_3_A10	C	W34525-7_125206833_HETSNP	9.8501	0.9097
F11	mwtham5421014	CBLN	C	W34525-7_125206833_HETSNP	16.5333	0.8669
F12	mwtham5421014	CBLN	C	W34525-7_125206833_HETSNP	24.2006	0.9831
F03	mwtham5421010	MDDH132b	GA	W34525-7_129015370_OTHERSNP	17.1098	24.1568
F04	mwtham5421010	MDDH132b	GA	W34525-7_129015370_OTHERSNP	23.244	22.5087
F06	mwtham5421011	MDDH132g	GA	W34525-7_129015370_OTHERSNP	13.7315	13.2702
F05	mwtham5421011	MDDH132g	GA	W34525-7_129015370_OTHERSNP	17.3065	18.1552
F07	mwtham5421012	JM8N4	GA	W34525-7_129015370_OTHERSNP	27.4289	23.2407
F08	mwtham5421012	JM8N4	GA	W34525-7_129015370_OTHERSNP	17.0938	16.7991
F09	mwtham5421013	EPD0176_3_A10	GA	W34525-7_129015370_OTHERSNP	16.7359	28.0734
F10	mwtham5421013	EPD0176_3_A10	GA	W34525-7_129015370_OTHERSNP	17.2173	15.0825
F12	mwtham5421014	CBLN	GA	W34525-7_129015370_OTHERSNP	21.1198	17.6833
F11	mwtham5421014	CBLN	GA	W34525-7_129015370_OTHERSNP	11.3129	14.6152
F04	mwtham5421010	MDDH132b	A	W34525-7_135111402_OTHERSNP	0	42.686
F03	mwtham5421010	MDDH132b	A	W34525-7_135111402_OTHERSNP	0	40.3571
F05	mwtham5421011	MDDH132g	A	W34525-7_135111402_OTHERSNP	0	28.2627
F06	mwtham5421011	MDDH132g	A	W34525-7_135111402_OTHERSNP	1.2504	25.9579
F07	mwtham5421012	JM8N4	A	W34525-7_135111402_OTHERSNP	1.9429	42.277
F08	mwtham5421012	JM8N4	A	W34525-7_135111402_OTHERSNP	0	49.776
F09	mwtham5421013	EPD0176_3_A10	A	W34525-7_135111402_OTHERSNP	0	59.8468
F10	mwtham5421013	EPD0176_3_A10	A	W34525-7_135111402_OTHERSNP	0.4652	27.2578
F12	mwtham5421014	CBLN	A	W34525-7_135111402_OTHERSNP	0	36.1281
F11	mwtham5421014	CBLN	A	W34525-7_135111402_OTHERSNP	0.6266	22.2906
F04	mwtham5421010	MDDH132b	G	W34525-7_135664174_HOMSNP	0	12.4914
F03	mwtham5421010	MDDH132b	G	W34525-7_135664174_HOMSNP	0	14.4218
F06	mwtham5421011	MDDH132g	G	W34525-7_135664174_HOMSNP	0	8.1397
F05	mwtham5421011	MDDH132g	G	W34525-7_135664174_HOMSNP	0	7.2427
F07	mwtham5421012	JM8N4	A	W34525-7_135664174_HOMSNP	30.9019	3.3606
F08	mwtham5421012	JM8N4	A	W34525-7_135664174_HOMSNP	18.1151	1.1543
F10	mwtham5421013	EPD0176_3_A10	A	W34525-7_135664174_HOMSNP	10.2623	0
F09	mwtham5421013	EPD0176_3_A10	A	W34525-7_135664174_HOMSNP	26.4621	0
F11	mwtham5421014	CBLN	G	W34525-7_135664174_HOMSNP	0.6824	9.052
[truncated: 5,191 more rows]

## Sheet: area 1 and 2 allele key
SNP_ID	EXT1_CALL (Area 1)	EXT2_CALL (Area 2)
W34520-1_114969083_HOMSNP	A	G
W34520-1_69597607_HOMSNP	C	A
W34520-10_117801954_HOMSNP	G	T
W34520-10_45068768_OTHERSNP	T	C
W34520-10_57159571_HETSNP	G	T
W34520-11_90025998_HOMSNP	T	C
W34520-13_103244307_HOMSNP	G	A
W34520-14_52034130_CODINGSNP	C	T
W34520-15_63750350_HOMSNP	G	A
W34520-16_15663456_HOMSNP	C	T
W34520-16_33807967_CODINGSNP	C	T
W34520-18_66445763_HETSNP	G	A
W34520-2_125313519_HETSNP	G	A
W34520-2_127360861_CODINGSNP	A	G
W34520-2_131970746_CODINGSNP	C	A
W34520-2_143173283_HOMSNP	C	T
W34520-4_67481919_OTHERINDEL	G	DEL
W34520-5_40127104_OTHERSNP	A	G
W34520-6_122066346_OTHERSNP	T	A
W34520-7_12631750_OTHERINDEL	CT	DEL
W34520-7_127021988_HETSNP	C	T
W34520-7_133381223_HOMSNP	T	C
W34520-7_14249860_HETSNP	T	A
W34520-7_30719937_CODINGSNP	C	T
W34520-7_50481310_CODINGSNP	T	C
W34520-7_53366171_HETSNP	G	T
W34520-7_58881234_HOMINDEL	DEL	T
W34520-7_67047247_HETSNP	T	C
W34520-7_81857221_HOMSNP	G	A
W34520-7_88966864_OTHERSNP	G	T
W34520-9_81589722_OTHERSNP	C	T
W34520-X_116294747_HOMSNP	G	A
W34520-X_121246519_CODINGSNP	T	C
W34520-X_164922259_HOMSNP	A	G
W34520-X_44145291_HOMSNP	A	G
W34520-X_72953388_HETSNP	A	G
W34521-1_101528911_HOMSNP	C	A
W34521-1_132981000_HOMSNP	C	T
W34521-1_150704312_OTHERSNP	T	C
W34521-1_157161250_OTHERSNP	G	T
W34521-10_26007980_HOMSNP	G	A
W34521-10_44651010_OTHERSNP	T	C
W34521-10_70285884_OTHERSNP	C	T
W34521-11_15172929_HOMSNP	G	A
W34521-11_45545859_OTHERSNP	A	T
W34521-11_55950053_HOMSNP	C	T
W34521-11_85683282_OTHERSNP	C	A
W34521-13_13323710_OTHERSNP	G	A
W34521-13_8366286_OTHERSNP	C	T
W34521-15_61911467_HOMSNP	A	G
W34521-15_91670883_HOMSNP	G	A
W34521-15_9803995_HOMSNP	G	T
W34521-16_15805556_HOMSNP	C	T
W34521-17_23746732_CODINGSNP	C	T
W34521-18_74304189_OTHERSNP	G	T
W34521-2_21134865_CODINGSNP	G	A
W34521-4_131939227_CODINGSNP	A	G
W34521-5_146614854_HETSNP	A	G
W34521-5_149829893_HOMSNP	G	A
W34521-5_18044472_HOMSNP	C	T
W34521-6_80143348_OTHERSNP	A	T
W34521-7_128897715_HETSNP	C	G
W34521-7_13854901_CODINGSNP	G	T
W34521-7_14384101_HETSNP	G	A
W34521-7_25744019_HETSNP	C	T
W34521-7_53736356_HOMSNP	A	G
W34521-7_74173942_HOMSNP	C	T
W34521-8_41228937_HOMSNP	A	G
W34521-X_133011281_OTHERSNP	C	A
W34521-X_143717734_HETSNP	G	T
W34521-X_6640008_HOMSNP	C	A
W34521-X_83860307_HOMSNP	C	T
W34522-1_136815274_HOMSNP	G	A
W34522-1_191989598_OTHERSNP	G	T
W34522-1_26744245_CODINGSNP	T	A
W34522-1_50902757_HOMSNP	T	C
W34522-1_64718827_HOMINDEL	CACT	DEL
W34522-10_33308877_HOMSNP	T	C
W34522-11_102290116_HOMSNP	C	T
W34522-11_27321266_HOMSNP	C	T
W34522-13_106212122_HOMSNP	G	T
W34522-13_94746822_HOMSNP	C	T
W34522-14_56497239_OTHERSNP	G	T
W34522-15_101949907_HOMSNP	C	T
W34522-17_75026387_CODINGSNP	T	C
W34522-17_95246041_HETSNP	A	G
W34522-2_110717577_HOMSNP	G	A
W34522-2_133606851_HOMSNP	C	T
W34522-2_66221314_HOMSNP	G	C
W34522-4_111752686_HETSNP	C	G
W34522-4_58511705_HETSNP	C	T
W34522-4_74922716_HETSNP	G	A
W34522-5_73594585_OTHERSNP	G	T
W34522-5_79988850_OTHERSNP	C	G
W34522-6_108566426_OTHERINDEL	DEL	A
W34522-6_147053313_HETSNP	G	A
W34522-7_129124895_OTHERSNP	G	T
W34522-7_135734867_OTHERSNP	G	T
W34522-7_137382259_HOMSNP	A	G
W34522-7_142766246_OTHERSNP	C	T
W34522-7_145941375_HOMSNP	C	T
W34522-7_46545626_HETSNP	C	T
W34522-7_50703618_OTHERSNP	C	A
W34522-7_52159242_CODINGSNP	T	C
W34522-7_55796046_HETINDEL	ATG	DEL
W34522-7_76327331_HOMSNP	G	C
W34522-8_26418129_HOMSNP	G	A
W34522-X_24703725_OTHERSNP	C	A
W34523-1_142547192_OTHERSNP	C	T
W34523-1_26504729_HOMSNP	T	A
W34523-1_90151540_CODINGSNP	A	T
W34523-10_35848508_HOMSNP	C	T
W34523-10_51797753_CODINGSNP	C	T
W34523-13_71157069_HOMSNP	T	C
W34523-15_34916737_HOMSNP	T	C
W34523-16_66391573_HOMSNP	C	A
W34523-18_14806323_OTHERSNP	C	T
W34523-2_31518344_HETSNP	G	T
W34523-2_41622960_HOMSNP	A	G
W34523-3_22968925_HOMINDEL	DEL	AACCCAC
W34523-3_26122262_HOMSNP	G	T
W34523-4_128040932_HETSNP	G	T
W34523-4_25047564_OTHERSNP	A	T
W34523-5_25348536_OTHERINDEL	DEL	TGTA
W34523-5_47513187_OTHERSNP	T	C
W34523-6_49130410_OTHERSNP	A	G
W34523-7_116220803_HETSNP	C	T
W34523-7_142293735_HOMSNP	A	G
W34523-7_20203769_OTHERSNP	C	A
W34523-7_48239133_HETSNP	G	A
W34523-7_53994604_HOMSNP	T	C
W34523-7_58772848_HOMSNP	T	C
W34523-7_69379251_HOMSNP	G	T
W34523-7_70806738_OTHERSNP	C	T
W34523-7_80123212_HETSNP	T	A
W34523-7_88308989_HETSNP	T	C
W34523-7_96755816_HOMSNP	A	G
W34523-8_120980549_OTHERSNP	A	G
W34523-8_54575963_HOMSNP	C	T
W34523-8_63139487_HOMSNP	C	T
W34523-8_95275006_HOMSNP	G	T
W34523-9_18906969_OTHERSNP	G	T
W34523-9_78950855_OTHERINDEL	ATTTTT	DEL
W34523-X_42628834_OTHERSNP	G	A
W34524-1_116839864_HOMSNP	C	T
W34524-1_62938104_HETSNP	A	T
W34524-1_97269856_HETSNP	C	T
W34524-10_33789884_OTHERSNP	A	G
W34524-10_47614994_HOMSNP	G	T
W34524-10_98704953_OTHERSNP	G	T
W34524-11_63151205_HOMSNP	C	A
W34524-11_79625725_HOMSNP	T	C
W34524-12_72475102_OTHERINDEL	CAGACCGC	DEL
W34524-13_28135949_HETSNP	C	A
W34524-15_61411655_HOMSNP	C	T
W34524-16_30952910_OTHERSNP	T	C
W34524-18_64791928_HETSNP	C	T
W34524-19_34135700_OTHERSNP	C	A
W34524-2_119506760_HOMSNP	G	A
W34524-2_17381919_CODINGSNP	A	G
W34524-2_60524338_HOMSNP	C	T
W34524-2_88369753_HOMINDEL	G	DEL
W34524-3_110601188_OTHERSNP	C	T
W34524-3_34130131_HOMSNP	C	T
W34524-4_143586229_HETSNP	G	T
W34524-6_80406840_OTHERSNP	T	C
W34524-7_108276995_HETSNP	T	C
W34524-7_111389928_HETSNP	A	G
W34524-7_113847087_HETSNP	G	A
W34524-7_117664565_HETSNP	G	A
W34524-7_120553436_HETINDEL	AATCAG	DEL
W34524-7_14605649_OTHERSNP	T	C
W34524-7_35333942_OTHERSNP	C	A
W34524-7_46489795_HETSNP	A	G
W34524-7_59708392_HOMSNP	C	A
W34524-7_68451510_HOMSNP	A	G
W34524-7_70948567_HOMSNP	G	T
W34524-8_49046122_HETSNP	C	A
W34524-8_67594860_HOMSNP	G	A
W34524-X_144635075_HETSNP	A	G
W34525-1_115386229_HOMSNP	A	G
W34525-1_49565329_HOMSNP	C	T
W34525-1_90152741_CODINGINDEL	DEL	T
W34525-10_80944006_OTHERSNP	C	A
W34525-11_19881010_HOMSNP	A	G
W34525-11_30995321_HOMSNP	G	T
W34525-12_106885709_OTHERSNP	T	C
W34525-14_76668749_OTHERSNP	C	T
W34525-16_32752388_CODINGSNP	T	A
W34525-18_33024395_CODINGSNP	G	T
W34525-18_78209550_CODINGSNP	C	T
W34525-18_82935040_OTHERSNP	C	A
W34525-2_25318299_OTHERSNP	A	G
W34525-2_56599586_OTHERINDEL	DEL	GCA
W34525-3_17701923_HETSNP	G	T
W34525-4_145364184_OTHERSNP	C	A
W34525-7_125206833_HETSNP	C	A
W34525-7_129015370_OTHERSNP	G	A
W34525-7_135111402_OTHERSNP	C	A
W34525-7_135664174_HOMSNP	A	G
W34525-7_15158341_OTHERSNP	C	A
W34525-7_151587533_OTHERSNP	C	A
W34525-7_19960569_OTHERSNP	C	T
W34525-7_25779012_OTHERSNP	G	T
W34525-7_30773561_HETSNP	G	T
W34525-7_53191871_OTHERSNP	C	A
W34525-7_63857624_HOMSNP	A	T
W34525-7_76746845_HOMINDEL	TATT	DEL
W34525-7_88309021_HETSNP	A	G
W34525-7_90509541_HOMINDEL	AACTTCCTG	DEL
W34525-8_55948708_HOMINDEL	GGCTAGAG	DEL
W34525-9_45011600_HETINDEL	CACG	DEL
W34525-9_72821765_HETSNP	C	T
W34525-X_11862706_HOMINDEL	AG	DEL
W34525-X_34697112_CODINGSNP	G	T
W34525-X_93994052_HOMSNP	A	G
W34526-1_11055842_HOMSNP	C	A
W34526-1_60775273_HOMSNP	C	T
W34526-1_81184042_OTHERSNP	C	T
W34526-10_83547777_HOMSNP	C	T
W34526-10_94851166_HOMSNP	A	T
W34526-10_97260739_HETSNP	A	G
W34526-11_30983293_HOMSNP	G	T
W34526-12_110602598_HETSNP	G	T
W34526-14_107814674_HETSNP	C	T
W34526-14_121583385_HETSNP	C	A
W34526-15_101728876_OTHERSNP	T	C
W34526-15_43833227_HOMSNP	G	C
W34526-19_21361459_OTHERSNP	C	A
W34526-2_76833178_HOMSNP	C	T
W34526-3_77392494_OTHERSNP	T	C
W34526-4_4919532_OTHERSNP	C	A
W34526-5_24371904_CODINGSNP	G	T
W34526-7_113487410_OTHERSNP	C	A
W34526-7_12604512_OTHERSNP	G	T
W34526-7_12605183_HETSNP	G	T
W34526-7_129643049_OTHERSNP	C	A
W34526-7_13735271_OTHERSNP	G	T
W34526-7_148315175_OTHERSNP	G	T
W34526-7_15097279_OTHERSNP	T	C
W34526-7_15238779_HOMSNP	T	C
W34526-7_28192462_OTHERSNP	A	G
W34526-7_29644163_HOMSNP	G	A
W34526-7_29769943_OTHERSNP	C	T
W34526-7_46627163_HETSNP	T	C
W34526-7_93384936_HOMSNP	G	T
W34526-8_75964865_HOMSNP	T	A
W34526-9_44057974_CODINGSNP	G	A
W34526-X_110351520_HOMSNP	A	G
W34526-X_156878100_HOMSNP	G	C
W34526-X_3020138_HETSNP	G	C
W34526-X_72901354_HOMSNP	G	T
W34527-1_27889833_OTHERSNP	C	A
W34527-1_82929140_OTHERSNP	C	T
W34527-1_92478294_HOMSNP	G	C
W34527-10_107831693_HOMSNP	G	T
W34527-10_108264407_HOMSNP	C	T
W34527-10_70237832_HOMSNP	C	T
W34527-11_96156708_HETSNP	G	T
W34527-12_82048559_CODINGSNP	T	C
W34527-15_31609106_HOMSNP	T	C
W34527-15_82211627_HOMSNP	G	A
W34527-15_9572640_HOMSNP	T	A
W34527-17_66822172_OTHERSNP	T	C
W34527-2_178208754_HOMSNP	C	A
W34527-2_30504441_HETSNP	G	T
W34527-2_44407261_HOMSNP	T	C
W34527-4_146634290_HETSNP	C	T
W34527-5_81667907_OTHERSNP	T	C
W34527-7_116895031_HETINDEL	GTG	DEL
W34527-7_126019503_HETINDEL	DEL	AA
W34527-7_128536489_CODINGSNP	C	G
W34527-7_138110665_OTHERSNP	C	A
W34527-7_14210769_CODINGSNP	A	T
W34527-7_26048810_HOMSNP	T	C
W34527-7_27923564_HETSNP	T	A
W34527-7_46627375_HETSNP	C	T
W34527-7_51967117_OTHERSNP	G	A
W34527-7_55241034_HOMSNP	T	C
W34527-7_55796052_HETINDEL	ATC	DEL
W34527-7_86806585_OTHERINDEL	GC	DEL
W34527-7_88045109_OTHERSNP	C	A
W34527-8_51182291_OTHERSNP	T	C
W34527-9_75012180_CODINGSNP	T	C
W34527-X_13085958_OTHERSNP	G	T
W34527-X_31535782_OTHERSNP	G	T
W34527-X_41546922_HOMSNP	G	A
W34527-X_56920180_HOMSNP	A	T
W34528-1_11137722_HOMSNP	G	T
W34528-1_128597195_HOMSNP	C	A
W34528-1_175299778_OTHERSNP	C	G
W34528-1_90140525_CODINGSNP	G	A
W34528-1_92794876_HOMSNP	A	G
W34528-1_97085335_HETSNP	G	A
W34528-10_74708614_CODINGSNP	C	T
W34528-11_14939129_HOMSNP	T	A
W34528-13_83350894_HOMSNP	G	T
W34528-15_23565308_HOMSNP	C	A
W34528-15_75993842_HOMSNP	G	T
W34528-16_25763379_CODINGSNP	A	G
W34528-16_32878632_HOMSNP	C	A
W34528-17_44273518_HETSNP	C	T
W34528-18_74930237_OTHERSNP	G	T
W34528-19_24032560_OTHERSNP	C	A
W34528-2_157352669_HOMSNP	A	G
W34528-3_25048782_HETSNP	T	A
W34528-5_120672881_OTHERSNP	C	A
W34528-6_109377799_OTHERSNP	G	T
W34528-7_113562562_HETSNP	C	T
W34528-7_117920945_HETSNP	G	T
W34528-7_123228616_HETSNP	A	G
W34528-7_14602618_OTHERSNP	G	A
W34528-7_4429452_HOMSNP	A	G
W34528-7_46527045_OTHERSNP	G	A
W34528-7_46544237_HETSNP	C	G
W34528-7_52318395_OTHERSNP	C	A
W34528-7_61178756_HOMSNP	G	A
W34528-7_74200805_HETSNP	C	A
W34528-7_80755241_OTHERINDEL	G	DEL
W34528-7_81873463_HOMSNP	A	G
W34528-9_114541992_OTHERSNP	C	T
W34528-9_38213355_OTHERSNP	A	T
W34528-X_128465870_OTHERSNP	C	A
W34529-1_105005596_HOMSNP	T	A
W34529-10_45067635_CODINGSNP	C	T
W34529-11_121796182_HETSNP	G	A
W34529-11_95698905_HOMSNP	G	A
W34529-12_20212227_HETSNP	G	A
W34529-14_122790705_HETSNP	C	T
W34529-14_20928770_HETSNP	T	C
W34529-14_57935555_OTHERSNP	T	C
W34529-15_53052432_OTHERSNP	G	T
W34529-15_98694117_CODINGINDEL	DEL	INS
W34529-16_74297665_HOMSNP	T	A
W34529-17_43692519_HETSNP	C	T
W34529-18_86174396_OTHERSNP	G	A
W34529-19_38049690_OTHERSNP	T	C
W34529-2_149839593_OTHERINDEL	DEL	CC
W34529-3_134341981_HETINDEL	DEL	ATC
W34529-4_3170114_OTHERSNP	T	C
W34529-5_147512444_OTHERSNP	G	T
W34529-5_66410621_CODINGSNP	G	T
W34529-6_136034958_OTHERSNP	C	T
W34529-7_109188246_OTHERSNP	G	T
W34529-7_129124424_OTHERSNP	C	T
W34529-7_141784670_HOMINDEL	CTT	DEL
W34529-7_143256490_OTHERSNP	G	A
W34529-7_46626821_HETINDEL	GT	DEL
W34529-7_49735292_OTHERSNP	G	T
W34529-7_50703620_OTHERSNP	C	A
W34529-7_52370013_OTHERSNP	C	A
W34529-7_68030904_HOMSNP	G	A
W34529-7_68859725_HOMSNP	A	G
W34529-7_76878345_OTHERINDEL	G	DEL
W34529-8_74613544_HOMSNP	T	C
W34529-X_144221642_HOMSNP	T	C
W34529-X_159559317_HOMSNP	T	A
W34529-X_23581455_HOMSNP	T	C
W34530-1_121769285_HOMSNP	A	G
W34530-1_180905862_OTHERSNP	G	T
W34530-11_120638833_HOMSNP	C	T
W34530-12_114136720_OTHERSNP	C	T
W34530-12_34999983_OTHERINDEL	DEL	TC
W34530-13_74849862_HETSNP	T	C
W34530-15_100803102_OTHERSNP	C	T
W34530-15_19340898_OTHERSNP	C	A
W34530-17_9805159_OTHERSNP	T	C
W34530-19_25131630_OTHERSNP	G	A
W34530-2_155003742_HOMSNP	T	A
W34530-3_128627629_HETSNP	T	A
W34530-3_4447436_OTHERINDEL	CAAGT	DEL
W34530-3_68138467_OTHERSNP	A	G
W34530-4_127675081_HETSNP	G	A
W34530-5_14901960_HETSNP	C	T
W34530-5_82947799_HETSNP	C	A
W34530-6_111381009_OTHERSNP	G	A
W34530-6_68039039_OTHERSNP	T	C
W34530-7_116061150_HETSNP	A	G
W34530-7_118592604_HETSNP	A	G
W34530-7_120046412_OTHERSNP	G	C
W34530-7_140697090_OTHERSNP	C	G
W34530-7_17420471_HETINDEL	ACAT	INS
W34530-7_34453137_HOMSNP	G	T
W34530-7_47581819_OTHERSNP	C	A
W34530-7_48241164_HETSNP	A	T
W34530-7_48241892_OTHERSNP	C	A
W34530-7_53123212_OTHERSNP	G	A
W34530-7_77278489_HOMSNP	G	T
W34530-7_87713702_OTHERINDEL	DEL	TA
W34530-8_29817608_HOMSNP	C	T
W34530-8_43749468_HOMSNP	G	T
W34530-X_124963405_HOMSNP	G	T
W34530-X_69942283_OTHERSNP	A	G
W34531-1_27851906_HOMSNP	A	T
W34531-1_57519434_HOMSNP	C	T
W34531-1_90121074_HETSNP	A	G
W34531-10_11056154_HOMSNP	T	C
W34531-11_120269581_OTHERSNP	G	A
W34531-11_120480488_CODINGSNP	A	G
W34531-11_39165684_HOMINDEL	DEL	A
W34531-11_95525368_OTHERSNP	G	A
W34531-12_92887296_CODINGSNP	G	T
W34531-13_108945439_HOMSNP	C	T
W34531-13_45651753_OTHERSNP	C	A
W34531-18_24179211_CODINGSNP	C	A
W34531-2_69581725_CODINGSNP	T	C
W34531-2_69587928_CODINGSNP	G	A
W34531-3_67669940_OTHERINDEL	A	DEL
W34531-4_136219857_HETSNP	G	A
W34531-4_48611218_OTHERSNP	C	T
W34531-4_93115080_HETSNP	G	A
W34531-6_119511308_OTHERSNP	T	C
W34531-7_110833967_HETSNP	G	T
W34531-7_111859283_HETSNP	A	G
W34531-7_113916124_OTHERSNP	T	C
W34531-7_139839048_OTHERSNP	A	G
W34531-7_27267667_HOMSNP	C	T
W34531-7_53389900_OTHERINDEL	DEL	AGAA
W34531-7_56544224_OTHERSNP	C	A
W34531-7_60854353_HETINDEL	DEL	CTAA
W34531-8_30841811_HOMINDEL	DEL	TA
W34531-8_96555753_HOMSNP	G	T
W34531-9_72288733_HETSNP	C	T
W34531-X_147879973_HOMSNP	C	G
W34531-X_151202566_HOMSNP	A	G
W34531-X_23645115_OTHERSNP	C	T
W34531-X_36420749_HOMSNP	G	A
W34531-X_7524680_OTHERSNP	C	A
W34532-1_105224107_HOMSNP	G	A
W34532-1_74439964_CODINGSNP	T	C
W34532-11_82706898_OTHERSNP	G	T
W34532-13_112410779_HOMSNP	C	A
W34532-13_55546915_CODINGSNP	G	C
W34532-16_66279320_HOMSNP	G	A
W34532-17_95269803_HETSNP	C	T
W34532-18_32851692_HETSNP	A	G
W34532-3_15478154_HETSNP	T	C
W34532-4_146796997_HETINDEL	DEL	C
W34532-4_152995199_HETSNP	C	T
W34532-4_153694418_HETSNP	G	A
W34532-4_83370139_HETSNP	C	T
W34532-5_50520945_OTHERSNP	A	G
W34532-5_67960748_HETSNP	G	T
W34532-5_75794659_OTHERSNP	C	A
W34532-6_127320211_OTHERSNP	C	A
W34532-6_88913026_OTHERSNP	C	A
W34532-7_104870290_OTHERINDEL	DEL	AC
W34532-7_108833172_HETSNP	G	T
W34532-7_117476099_OTHERSNP	T	C
W34532-7_119862183_OTHERINDEL	C	DEL
W34532-7_122970206_HETSNP	C	T
W34532-7_127577108_CODINGSNP	T	C
W34532-7_131248966_HOMSNP	A	G
W34532-7_27383636_OTHERSNP	G	T
W34532-7_48241173_HETSNP	G	A
W34532-7_80916844_OTHERSNP	A	G
W34532-7_83061225_HOMSNP	C	T
W34532-7_95326457_HETINDEL	TAAG	DEL
W34532-8_6514508_HETSNP	G	T
W34532-8_86137900_HOMSNP	T	A
W34532-9_106552913_CODINGSNP	G	A
W34532-X_33438677_HETINDEL	DEL	AA
W34532-X_33966130_HOMINDEL	ATAC	DEL
W34533-1_152180441_CODINGSNP	G	T
W34533-1_38214809_HOMSNP	C	A
W34533-1_9535882_CODINGSNP	C	A
W34533-10_126763939_CODINGSNP	C	A
W34533-10_19889938_HOMSNP	G	T
W34533-10_20094142_HOMSNP	T	C
W34533-10_40756065_OTHERSNP	C	A
W34533-11_106106612_HOMSNP	G	C
W34533-12_78880621_OTHERSNP	T	A
W34533-13_116231854_HOMSNP	T	A
W34533-13_82902970_HOMSNP	T	A
W34533-13_87560697_HOMSNP	G	A
W34533-14_30832374_HETSNP	T	C
W34533-15_89128463_HOMSNP	A	T
W34533-16_3985786_CODINGSNP	G	T
W34533-16_61789262_HOMSNP	G	A
W34533-16_84328006_HOMSNP	T	C
W34533-19_57811338_HETSNP	C	T
W34533-3_40689252_OTHERSNP	G	T
W34533-3_53495312_OTHERSNP	C	A
W34533-4_129213740_HETSNP	C	A
W34533-5_127190737_HOMSNP	G	T
W34533-7_111920359_HETINDEL	CC	DEL
W34533-7_113711159_OTHERINDEL	DEL	AA
W34533-7_118416042_OTHERSNP	C	A
W34533-7_14387359_HETINDEL	DEL	T
W34533-7_146682730_HOMSNP	G	T
W34533-7_15692226_HOMINDEL	DEL	INS
W34533-7_24714634_HOMSNP	A	T
W34533-7_35510034_HETSNP	G	T
W34533-7_46656902_HETSNP	T	A
W34533-7_75918851_OTHERSNP	C	T
W34533-8_60115748_OTHERSNP	C	G
W34533-8_95839742_HOMSNP	G	A
W34533-X_74471606_HOMSNP	A	G
W34534-1_85123584_HETSNP	T	C
W34534-10_101846803_HOMSNP	G	T
W34534-14_52034093_CODINGSNP	T	C
W34534-14_58988884_HETSNP	C	A
W34534-15_3453655_OTHERSNP	A	T
W34534-18_31966976_OTHERSNP	C	A
W34534-18_34028129_OTHERSNP	T	C
W34534-3_141594823_HETSNP	A	G
W34534-3_15541067_OTHERSNP	A	G
W34534-4_145763216_HETSNP	G	T
W34534-5_130191183_OTHERSNP	G	T
W34534-6_149417162_OTHERSNP	C	T
W34534-6_3525971_HETINDEL	C	DEL
W34534-6_82683263_OTHERSNP	T	C
W34534-7_107827426_HETSNP	T	C
W34534-7_107852745_OTHERSNP	T	A
W34534-7_108419665_OTHERSNP	C	G
W34534-7_111674749_OTHERINDEL	DEL	A
W34534-7_114094862_OTHERINDEL	DEL	CC
W34534-7_119831434_OTHERINDEL	DEL	T
W34534-7_125782032_HETSNP	G	T
W34534-7_12618761_HETSNP	A	T
W34534-7_12631095_HETSNP	G	A
W34534-7_129572818_HETSNP	A	G
W34534-7_136551503_OTHERINDEL	DEL	GGCC
W34534-7_25744026_HETSNP	C	A
W34534-7_33086389_HOMSNP	A	T
W34534-7_3471580_OTHERSNP	C	A
W34534-7_79424622_OTHERINDEL	GC	DEL
W34534-7_81764399_OTHERSNP	A	G
W34534-7_95915131_OTHERINDEL	CT	DEL
W34534-X_147708438_HOMSNP	C	T
W34534-X_165927748_OTHERSNP	G	T
W34534-X_33844888_OTHERSNP	C	A
W34535-1_80891772_OTHERSNP	G	T
W34535-10_45067657_CODINGSNP	C	T
W34535-11_92581243_HOMSNP	A	T
W34535-13_112390988_HOMSNP	G	A
W34535-14_52034132_CODINGSNP	T	C
W34535-14_81718759_HETSNP	G	T
W34535-15_100165169_HETSNP	G	T
W34535-17_9248026_OTHERINDEL	DEL	TTTTC
W34535-2_161214765_HOMSNP	T	C
W34535-3_145787019_OTHERSNP	C	A
W34535-4_148326378_CODINGSNP	C	A
W34535-5_13356617_HOMSNP	C	A
W34535-5_137199751_OTHERSNP	G	T
W34535-7_108419667_OTHERSNP	G	T
W34535-7_109114105_OTHERINDEL	DEL	A
W34535-7_134773356_OTHERSNP	A	T
W34535-7_146790193_OTHERSNP	G	T
W34535-7_16652998_OTHERSNP	G	T
W34535-7_17162294_HOMSNP	G	A
W34535-7_24850007_HETSNP	T	A
W34535-7_53146990_OTHERSNP	G	T
W34535-7_61861501_HOMSNP	G	T
W34535-7_74731607_OTHERSNP	C	A
W34535-7_86291720_OTHERSNP	T	C
W34535-7_96744503_HOMSNP	C	A
W34535-8_117881113_OTHERINDEL	AAAAAAAAC	DEL
W34535-8_51821385_OTHERINDEL	GC	DEL
W34535-8_72411414_HOMSNP	C	A
W34535-8_73797832_OTHERSNP	C	A
W34535-X_104654130_HETINDEL	DEL	CTA
W34535-X_128339416_HOMSNP	C	A
W34535-X_129341784_HOMINDEL	ATCATG	DEL
W34535-X_137945504_HOMINDEL	T	DEL
W34535-X_87201900_HOMSNP	T	C
W34536-1_46471308_HOMSNP	C	T
W34536-11_15896369_HOMSNP	C	A
W34536-12_18048438_HETSNP	A	G
W34536-15_27437099_HOMSNP	G	A
W34536-15_96347893_HOMSNP	G	A
W34536-16_7295885_OTHERSNP	C	A
W34536-18_56764089_HETSNP	T	A
W34536-18_82462074_OTHERSNP	C	G
W34536-2_12660486_HETSNP	T	A
W34536-2_69581722_CODINGSNP	C	G
W34536-3_15755297_HETSNP	A	T
W34536-3_82680087_OTHERSNP	T	C
W34536-4_11648277_HETSNP	C	A
W34536-5_124962368_OTHERSNP	C	A
W34536-5_33490278_HOMSNP	T	C
W34536-5_5829785_OTHERSNP	T	A
W34536-6_9331378_HETINDEL	DEL	T
W34536-7_103238059_HETSNP	T	C
W34536-7_105560374_HETSNP	A	G
W34536-7_111920371_HETINDEL	CT	DEL
W34536-7_124306139_HETSNP	G	A
W34536-7_134319559_HOMSNP	A	T
W34536-7_147678361_OTHERINDEL	DEL	TGTT
W34536-7_26048801_HOMSNP	A	G
W34536-7_35563118_OTHERSNP	G	T
W34536-7_47163540_HOMSNP	G	T
W34536-7_84498518_OTHERSNP	C	T
W34536-7_97165984_OTHERSNP	C	T
W34536-8_98581115_HOMSNP	C	A
W34536-9_10563561_HETSNP	C	A
W34536-X_111631746_HOMSNP	C	A
W34536-X_142705313_OTHERSNP	G	T
W34536-X_40942608_HOMSNP	C	A
W34537-1_138650265_HETSNP	C	T
W34537-1_92174863_HOMSNP	C	A
W34537-10_57243483_OTHERSNP	G	A
W34537-10_76913652_HOMINDEL	DEL	C
W34537-11_62903008_OTHERSNP	C	T
W34537-12_112537653_CODINGSNP	T	C
W34537-12_97080712_OTHERINDEL	GT	DEL
W34537-15_11628747_HOMSNP	G	A
W34537-15_75374474_HOMSNP	T	C
W34537-16_14438446_HOMSNP	T	C
W34537-16_16514455_OTHERSNP	G	A
W34537-2_132608462_HOMSNP	G	C
W34537-2_135703937_HOMSNP	G	A
W34537-3_80722189_OTHERSNP	C	G
W34537-4_105795468_HETSNP	T	C
W34537-5_148868824_HOMSNP	A	G
W34537-5_151462202_OTHERSNP	G	T
W34537-5_33686817_OTHERSNP	T	C
W34537-5_4099206_CODINGSNP	C	A
W34537-5_87891779_HETSNP	C	A
W34537-7_120861359_HETSNP	C	A
W34537-7_3205509_OTHERINDEL	GG	DEL
W34537-7_48240658_HETINDEL	T	DEL
W34537-7_50082374_OTHERINDEL	GG	DEL
W34537-7_51138764_OTHERSNP	C	A
W34537-7_76075127_OTHERSNP	G	T
W34537-7_89919778_OTHERSNP	C	T
W34537-8_103396563_HOMSNP	G	T
W34537-X_20813337_HOMSNP	T	A
W34537-X_40636685_HOMINDEL	G	DEL
W34538-12_97610116_OTHERSNP	A	T
W34538-13_118170219_HOMSNP	G	A
W34538-13_20890642_OTHERSNP	A	G
W34538-15_36070081_CODINGSNP	C	A
W34538-16_32752378_CODINGSNP	C	A
W34538-16_9994958_HOMSNP	G	A
W34538-19_12921497_CODINGSNP	T	A
W34538-19_26096557_OTHERINDEL	GG	DEL
W34538-2_168788699_OTHERSNP	C	T
W34538-2_56722913_HETSNP	T	A
W34538-2_71711831_OTHERSNP	C	A
W34538-3_35303774_HETINDEL	G	DEL
W34538-5_6521732_HETSNP	A	G
W34538-6_105040333_OTHERSNP	G	T
W34538-6_122823265_OTHERSNP	T	C
W34538-7_105458790_HETINDEL	DEL	AAAA
W34538-7_108257192_OTHERSNP	C	G
W34538-7_12741872_OTHERSNP	G	T
W34538-7_137519735_OTHERINDEL	DEL	TA
W34538-7_147511847_OTHERSNP	C	A
W34538-7_149363821_HETSNP	C	A
W34538-7_16121711_OTHERSNP	T	A
W34538-7_68712591_OTHERSNP	C	T
W34538-7_84614750_HETSNP	C	A
W34538-7_87024801_OTHERSNP	G	T
W34538-X_115988042_OTHERSNP	C	A
W34538-X_63436837_HOMSNP	C	T
W34539-1_153097352_OTHERSNP	C	A
W34539-10_40606418_HETSNP	A	G
W34539-5_31124963_HOMSNP	T	C
W34539-7_140342308_HETSNP	C	A
W34539-7_77792496_HETSNP	G	T
W34539-7_84632518_OTHERSNP	C	T
W34539-7_93253132_HETSNP	G	T
W34539-7_93285908_HETSNP	G	T
W34540-1_114392756_HETSNP	C	A
W34540-1_90138193_CODINGSNP	C	A
W34540-12_89361113_OTHERSNP	T	A
W34540-2_102063760_HETSNP	C	A
W34540-7_49957682_OTHERSNP	G	T
W34540-7_5491799_HOMINDEL	DEL	A
W34540-7_75512799_HETSNP	G	T
W34540-7_89460552_OTHERSNP	A	G
W34541-10_31125198_OTHERINDEL	C	DEL
W34541-12_81485031_OTHERSNP	G	A
W34541-13_35161644_HETSNP	C	T
W34541-16_56004509_HOMSNP	G	T
W34541-16_63504100_HOMINDEL	DEL	C
W34541-2_76747493_CODINGSNP	T	C
W34541-7_92711056_HETSNP	G	A
W34542-10_83992939_HOMSNP	G	T
W34542-11_90115693_HOMSNP	C	G
W34542-13_63625110_HETSNP	G	T
W34542-6_75284592_HETINDEL	DEL	AAA
W34542-7_135726551_OTHERSNP	C	A
W34542-7_9909171_HOMINDEL	T	DEL
W34543-16_56358566_HETSNP	G	T
W34543-18_84609626_OTHERSNP	G	A
W34543-5_130873303_OTHERINDEL	DEL	T
W34543-7_108257787_OTHERSNP	C	T
W34543-7_151734655_OTHERINDEL	GG	DEL
W34543-7_71841010_OTHERSNP	G	T
W34543-7_83637202_OTHERSNP	C	A
W34544-1_90161760_CODINGSNP	G	A
W34544-14_81635833_HETSNP	C	A
W34544-15_40769058_HOMSNP	A	G
W34544-16_55584187_HOMSNP	G	T
W34544-17_26679278_OTHERSNP	G	T
W34544-18_19571932_OTHERSNP	G	T
W34544-2_151548221_HOMSNP	A	T
W34544-6_67625215_HETSNP	A	G
W34544-7_46577350_HETSNP	T	C
W34544-7_85528808_OTHERSNP	C	A
W34545-15_3880599_HOMSNP	C	A
W34545-17_95225652_OTHERINDEL	DEL	A
W34545-17_95226936_HETSNP	T	A
W34545-2_104404586_OTHERINDEL	DEL	TC
W34545-2_141172585_OTHERSNP	C	A
W34545-3_54392488_HOMSNP	A	G
W34545-6_103427811_OTHERSNP	A	G
W34545-7_109550698_OTHERINDEL	CC	DEL
W34545-7_117476155_HETSNP	T	A
W34545-7_143186578_HETINDEL	DEL	TCTC
W34545-7_26241566_OTHERSNP	C	A
W34545-7_75918861_HETSNP	C	A
W34546-7_126135461_OTHERSNP	G	T
W34546-7_134103279_HETSNP	C	A
W34546-7_50728383_OTHERSNP	C	A
W34546-9_7106031_HETSNP	G	T
W34547-15_92660296_OTHERSNP	G	T

## Sheet: assay performance summary
ASSAY_ID	Call rate	Status	note (shorthand)
W34520-1_114969083_HOMSNP	1	pass
W34520-1_69597607_HOMSNP	1	pass
W34520-10_117801954_HOMSNP	1	pass
W34520-10_45068768_OTHERSNP	1	pass
W34520-10_57159571_HETSNP	1	pass
W34520-11_90025998_HOMSNP	1	pass
W34520-13_103244307_HOMSNP	1	pass	cluster a little wide, just noise on A
W34520-14_52034130_CODINGSNP	1	pass
W34520-15_63750350_HOMSNP	1	pass
W34520-16_15663456_HOMSNP	1	pass
W34520-16_33807967_CODINGSNP	1	pass
W34520-18_66445763_HETSNP	1	pass
W34520-2_125313519_HETSNP	1	pass
W34520-2_127360861_CODINGSNP	1	pass
W34520-2_131970746_CODINGSNP	0	fail	no/very weak product
W34520-2_143173283_HOMSNP	1	pass
W34520-4_67481919_OTHERINDEL	0	fail	no/very weak product
W34520-5_40127104_OTHERSNP	1	pass
W34520-6_122066346_OTHERSNP	1	pass
W34520-7_12631750_OTHERINDEL	1	pass
W34520-7_127021988_HETSNP	1	pass
W34520-7_133381223_HOMSNP	1	pass
W34520-7_14249860_HETSNP	1	pass
W34520-7_30719937_CODINGSNP	1	pass
W34520-7_50481310_CODINGSNP	0	fail	no/very weak product
W34520-7_53366171_HETSNP	0.9	borderline	wide het cluster, ok-weak G allele product
W34520-7_58881234_HOMINDEL	1	pass
W34520-7_67047247_HETSNP	1	pass
W34520-7_81857221_HOMSNP	1	pass
W34520-7_88966864_OTHERSNP	0	fail	no/very weak product
W34520-9_81589722_OTHERSNP	1	pass
W34520-X_116294747_HOMSNP	1	pass
W34520-X_121246519_CODINGSNP	1	borderline	CC cluster skewed with small T peak
W34520-X_164922259_HOMSNP	1	pass
W34520-X_44145291_HOMSNP	1	pass
W34520-X_72953388_HETSNP	1	pass
W34521-1_101528911_HOMSNP	1	borderline	weak
W34521-1_132981000_HOMSNP	1	pass
W34521-1_150704312_OTHERSNP	1	pass
W34521-1_157161250_OTHERSNP	1	pass
W34521-10_26007980_HOMSNP	1	pass
W34521-10_44651010_OTHERSNP	1	pass
W34521-10_70285884_OTHERSNP	1	pass
W34521-11_15172929_HOMSNP	1	pass
W34521-11_45545859_OTHERSNP	0	fail	no/very weak product
W34521-11_55950053_HOMSNP	1	pass
W34521-11_85683282_OTHERSNP	0	fail	no/very weak product
W34521-13_13323710_OTHERSNP	1	pass
W34521-13_8366286_OTHERSNP	1	pass
W34521-15_61911467_HOMSNP	1	pass
W34521-15_91670883_HOMSNP	1	pass
W34521-15_9803995_HOMSNP	1	pass
W34521-16_15805556_HOMSNP	1	pass
W34521-17_23746732_CODINGSNP	1	pass
W34521-18_74304189_OTHERSNP	1	pass
W34521-2_21134865_CODINGSNP	1	pass
W34521-4_131939227_CODINGSNP	1	pass
W34521-5_146614854_HETSNP	1	pass
W34521-5_149829893_HOMSNP	1	pass
W34521-5_18044472_HOMSNP	1	pass
W34521-6_80143348_OTHERSNP	1	pass
W34521-7_128897715_HETSNP	1	pass
W34521-7_13854901_CODINGSNP	1	pass
W34521-7_14384101_HETSNP	0	fail	no/very weak product
W34521-7_25744019_HETSNP	1	pass
W34521-7_53736356_HOMSNP	1	pass
W34521-7_74173942_HOMSNP	1	pass
W34521-8_41228937_HOMSNP	0.6	borderline	low call rate, weak product
W34521-X_133011281_OTHERSNP	1	pass
W34521-X_143717734_HETSNP	1	pass
W34521-X_6640008_HOMSNP	1	pass
W34521-X_83860307_HOMSNP	1	pass
W34522-1_136815274_HOMSNP	1	pass
W34522-1_191989598_OTHERSNP	1	pass
W34522-1_26744245_CODINGSNP	1	borderline	AA cluster skewed with small T peak
W34522-1_50902757_HOMSNP	1	pass
W34522-1_64718827_HOMINDEL	1	pass
W34522-10_33308877_HOMSNP	1	pass
W34522-11_102290116_HOMSNP	1	pass
W34522-11_27321266_HOMSNP	1	pass
W34522-13_106212122_HOMSNP	1	pass
W34522-13_94746822_HOMSNP	1	pass
W34522-14_56497239_OTHERSNP	1	pass
W34522-15_101949907_HOMSNP	1	pass
W34522-17_75026387_CODINGSNP	1	pass	TT cluster skewed with small C peak
W34522-17_95246041_HETSNP	1	pass
W34522-2_110717577_HOMSNP	1	pass
W34522-2_133606851_HOMSNP	1	pass
W34522-2_66221314_HOMSNP	1	pass
W34522-4_111752686_HETSNP	1	pass
W34522-4_58511705_HETSNP	1	pass
W34522-4_74922716_HETSNP	1	pass
W34522-5_73594585_OTHERSNP	1	pass
W34522-5_79988850_OTHERSNP	1	pass
W34522-6_108566426_OTHERINDEL	1	pass
W34522-6_147053313_HETSNP	1	pass
W34522-7_129124895_OTHERSNP	1	pass
W34522-7_135734867_OTHERSNP	1	pass
W34522-7_137382259_HOMSNP	1	pass
W34522-7_142766246_OTHERSNP	1	pass
W34522-7_145941375_HOMSNP	1	pass
W34522-7_46545626_HETSNP	1	pass
W34522-7_50703618_OTHERSNP	1	pass
W34522-7_52159242_CODINGSNP	1	pass
W34522-7_55796046_HETINDEL	0	fail	no/very weak product
W34522-7_76327331_HOMSNP	1	pass
W34522-8_26418129_HOMSNP	1	pass
W34522-X_24703725_OTHERSNP	1	borderline	AA cluster skewed due to noise of unknown peak
W34523-1_142547192_OTHERSNP	1	pass
W34523-1_26504729_HOMSNP	1	pass
W34523-1_90151540_CODINGSNP	1	pass
W34523-10_35848508_HOMSNP	1	pass
W34523-10_51797753_CODINGSNP	1	pass
W34523-13_71157069_HOMSNP	0.9	pass
W34523-15_34916737_HOMSNP	1	pass
W34523-16_66391573_HOMSNP	1	pass
W34523-18_14806323_OTHERSNP	1	pass
W34523-2_31518344_HETSNP	1	pass
W34523-2_41622960_HOMSNP	1	pass
W34523-3_22968925_HOMINDEL	1	pass
W34523-3_26122262_HOMSNP	0	fail	no/very weak product
W34523-4_128040932_HETSNP	1	pass
W34523-4_25047564_OTHERSNP	1	pass
W34523-5_25348536_OTHERINDEL	1	pass
W34523-5_47513187_OTHERSNP	1	pass
W34523-6_49130410_OTHERSNP	1	pass
W34523-7_116220803_HETSNP	1	pass
W34523-7_142293735_HOMSNP	1	pass
W34523-7_20203769_OTHERSNP	1	pass
W34523-7_48239133_HETSNP	1	pass
W34523-7_53994604_HOMSNP	1	pass
W34523-7_58772848_HOMSNP	1	pass
W34523-7_69379251_HOMSNP	1	pass
W34523-7_70806738_OTHERSNP	1	pass
W34523-7_80123212_HETSNP	1	pass
W34523-7_88308989_HETSNP	1	pass
W34523-7_96755816_HOMSNP	1	pass
W34523-8_120980549_OTHERSNP	1	pass
W34523-8_54575963_HOMSNP	1	pass
W34523-8_63139487_HOMSNP	1	pass
W34523-8_95275006_HOMSNP	1	pass
W34523-9_18906969_OTHERSNP	0	fail	no/very weak product
W34523-9_78950855_OTHERINDEL	0	fail	no/very weak product
W34523-X_42628834_OTHERSNP	1	pass
W34524-1_116839864_HOMSNP	1	pass
W34524-1_62938104_HETSNP	1	pass
W34524-1_97269856_HETSNP	1	pass
W34524-10_33789884_OTHERSNP	1	pass
W34524-10_47614994_HOMSNP	1	pass
W34524-10_98704953_OTHERSNP	1	pass
W34524-11_63151205_HOMSNP	1	pass
W34524-11_79625725_HOMSNP	1	pass
W34524-12_72475102_OTHERINDEL	1	pass
W34524-13_28135949_HETSNP	1	pass
W34524-15_61411655_HOMSNP	1	pass
W34524-16_30952910_OTHERSNP	1	pass
W34524-18_64791928_HETSNP	1	pass
W34524-19_34135700_OTHERSNP	1	borderline	AA cluster skewed by small C peak
W34524-2_119506760_HOMSNP	1	pass
W34524-2_17381919_CODINGSNP	1	pass
W34524-2_60524338_HOMSNP	1	pass
W34524-2_88369753_HOMINDEL	1	pass
W34524-3_110601188_OTHERSNP	1	pass
W34524-3_34130131_HOMSNP	1	pass
W34524-4_143586229_HETSNP	1	pass
W34524-6_80406840_OTHERSNP	1	pass
W34524-7_108276995_HETSNP	1	pass
W34524-7_111389928_HETSNP	1	pass
W34524-7_113847087_HETSNP	1	pass
W34524-7_117664565_HETSNP	1	pass
W34524-7_120553436_HETINDEL	1	pass
W34524-7_14605649_OTHERSNP	1	pass
W34524-7_35333942_OTHERSNP	1	pass
W34524-7_46489795_HETSNP	1	pass	G peak weak
W34524-7_59708392_HOMSNP	1	pass
W34524-7_68451510_HOMSNP	1	pass
W34524-7_70948567_HOMSNP	1	borderline	loose clustering
W34524-8_49046122_HETSNP	1	pass
W34524-8_67594860_HOMSNP	1	pass
W34524-X_144635075_HETSNP	1	pass
W34525-1_115386229_HOMSNP	1	pass
W34525-1_49565329_HOMSNP	1	pass
W34525-1_90152741_CODINGINDEL	1	pass
W34525-10_80944006_OTHERSNP	1	pass
W34525-11_19881010_HOMSNP	1	pass
W34525-11_30995321_HOMSNP	1	pass
W34525-12_106885709_OTHERSNP	1	pass
W34525-14_76668749_OTHERSNP	1	pass
W34525-16_32752388_CODINGSNP	1	pass
W34525-18_33024395_CODINGSNP	1	pass
W34525-18_78209550_CODINGSNP	1	pass
W34525-18_82935040_OTHERSNP	1	pass
W34525-2_25318299_OTHERSNP	0	fail	no/very weak product
W34525-2_56599586_OTHERINDEL	1	pass
W34525-3_17701923_HETSNP	1	pass
W34525-4_145364184_OTHERSNP	1	borderline	A peak in CA cluster very weak
W34525-7_125206833_HETSNP	1	pass
W34525-7_129015370_OTHERSNP	1	pass
W34525-7_135111402_OTHERSNP	1	pass
W34525-7_135664174_HOMSNP	1	pass
W34525-7_15158341_OTHERSNP	1	pass
W34525-7_151587533_OTHERSNP	1	pass
W34525-7_19960569_OTHERSNP	1	pass
W34525-7_25779012_OTHERSNP	1	pass
W34525-7_30773561_HETSNP	0	fail	no/very weak product
W34525-7_53191871_OTHERSNP	1	pass
W34525-7_63857624_HOMSNP	1	pass
W34525-7_76746845_HOMINDEL	1	pass
W34525-7_88309021_HETSNP	0	fail	weak product (G peak only visible product)
W34525-7_90509541_HOMINDEL	1	pass
W34525-8_55948708_HOMINDEL	1	pass
W34525-9_45011600_HETINDEL	0.8	pass
W34525-9_72821765_HETSNP	1	pass
W34525-X_11862706_HOMINDEL	1	pass
W34525-X_34697112_CODINGSNP	1	pass
W34525-X_93994052_HOMSNP	1	pass
W34526-1_11055842_HOMSNP	0.8	borderline	loose clusters
W34526-1_60775273_HOMSNP	1	pass
W34526-1_81184042_OTHERSNP	1	pass
W34526-10_83547777_HOMSNP	1	pass
W34526-10_94851166_HOMSNP	0	fail	no/very weak product
W34526-10_97260739_HETSNP	1	pass
W34526-11_30983293_HOMSNP	0	fail	no/very weak product
W34526-12_110602598_HETSNP	1	pass
W34526-14_107814674_HETSNP	1	pass
W34526-14_121583385_HETSNP	1	pass
W34526-15_101728876_OTHERSNP	1	pass
W34526-15_43833227_HOMSNP	1	pass
W34526-19_21361459_OTHERSNP	1	pass
W34526-2_76833178_HOMSNP	1	pass
W34526-3_77392494_OTHERSNP	1	pass	wide TT cluster
W34526-4_4919532_OTHERSNP	1	pass
W34526-5_24371904_CODINGSNP	1	pass
W34526-7_113487410_OTHERSNP	1	pass
W34526-7_12604512_OTHERSNP	1	pass
W34526-7_12605183_HETSNP	1	pass	Het cluster G skewed
W34526-7_129643049_OTHERSNP	1	pass
W34526-7_13735271_OTHERSNP	1	pass
W34526-7_148315175_OTHERSNP	1	pass
W34526-7_15097279_OTHERSNP	1	pass
W34526-7_15238779_HOMSNP	1	pass
W34526-7_28192462_OTHERSNP	1	pass
W34526-7_29644163_HOMSNP	1	pass
W34526-7_29769943_OTHERSNP	1	pass
W34526-7_46627163_HETSNP	1	pass
W34526-7_93384936_HOMSNP	0.8	pass
W34526-8_75964865_HOMSNP	1	pass
W34526-9_44057974_CODINGSNP	1	pass
W34526-X_110351520_HOMSNP	1	pass
W34526-X_156878100_HOMSNP	0.9	pass
W34526-X_3020138_HETSNP	1	pass
W34526-X_72901354_HOMSNP	1	pass
W34527-1_27889833_OTHERSNP	0	fail	no/very weak product
W34527-1_82929140_OTHERSNP	1	pass
W34527-1_92478294_HOMSNP	1	pass
W34527-10_107831693_HOMSNP	1	pass
W34527-10_108264407_HOMSNP	1	pass
W34527-10_70237832_HOMSNP	1	pass
W34527-11_96156708_HETSNP	0	fail	loose clusters, duplicate check fail
W34527-12_82048559_CODINGSNP	1	pass
W34527-15_31609106_HOMSNP	0	fail	weak. Looks like TC cluster
W34527-15_82211627_HOMSNP	1	pass
W34527-15_9572640_HOMSNP	1	pass
W34527-17_66822172_OTHERSNP	1	pass
W34527-2_178208754_HOMSNP	1	pass
W34527-2_30504441_HETSNP	1	pass
W34527-2_44407261_HOMSNP	1	pass
W34527-4_146634290_HETSNP	1	borderline	skewed CC cluster, presence of T allele
W34527-5_81667907_OTHERSNP	1	pass
W34527-7_116895031_HETINDEL	1	pass
W34527-7_126019503_HETINDEL	1	pass
W34527-7_128536489_CODINGSNP	1	pass
W34527-7_138110665_OTHERSNP	1	pass
W34527-7_14210769_CODINGSNP	1	pass
W34527-7_26048810_HOMSNP	1	pass
W34527-7_27923564_HETSNP	1	pass
W34527-7_46627375_HETSNP	1	pass
W34527-7_51967117_OTHERSNP	1	pass
W34527-7_55241034_HOMSNP	1	pass
W34527-7_55796052_HETINDEL	0	fail	no/very weak product
W34527-7_86806585_OTHERINDEL	1	pass
W34527-7_88045109_OTHERSNP	1	pass
W34527-8_51182291_OTHERSNP	1	pass
W34527-9_75012180_CODINGSNP	1	pass
W34527-X_13085958_OTHERSNP	0.9	borderline	some samples with clear presence of G allele, duplicate samples agree
W34527-X_31535782_OTHERSNP	1	borderline	all het, G minor allele
W34527-X_41546922_HOMSNP	1	pass
W34527-X_56920180_HOMSNP	0.9	pass
W34528-1_11137722_HOMSNP	1	pass
W34528-1_128597195_HOMSNP	1	pass
W34528-1_175299778_OTHERSNP	1	pass
W34528-1_90140525_CODINGSNP	1	pass
W34528-1_92794876_HOMSNP	1	pass
W34528-1_97085335_HETSNP	0	fail	no/very weak product
W34528-10_74708614_CODINGSNP	1	pass
W34528-11_14939129_HOMSNP	1	pass
W34528-13_83350894_HOMSNP	1	pass
W34528-15_23565308_HOMSNP	1	pass
W34528-15_75993842_HOMSNP	1	pass
W34528-16_25763379_CODINGSNP	1	pass
W34528-16_32878632_HOMSNP	1	pass
W34528-17_44273518_HETSNP	1	pass
W34528-18_74930237_OTHERSNP	1	pass
W34528-19_24032560_OTHERSNP	1	pass
W34528-2_157352669_HOMSNP	1	pass
W34528-3_25048782_HETSNP	1	pass
W34528-5_120672881_OTHERSNP	1	pass
W34528-6_109377799_OTHERSNP	1	pass
W34528-7_113562562_HETSNP	1	pass
W34528-7_117920945_HETSNP	1	pass
W34528-7_123228616_HETSNP	0.8	pass
W34528-7_14602618_OTHERSNP	1	pass
W34528-7_4429452_HOMSNP	1	pass
W34528-7_46527045_OTHERSNP	1	pass
W34528-7_46544237_HETSNP	1	pass	skewed hets, G minor allele, allignment a little weak
W34528-7_52318395_OTHERSNP	1	pass
W34528-7_61178756_HOMSNP	1	pass
W34528-7_74200805_HETSNP	1	pass
W34528-7_80755241_OTHERINDEL	0.7	pass	yield variable, few no/weak product
W34528-7_81873463_HOMSNP	1	pass
W34528-9_114541992_OTHERSNP	1	pass
W34528-9_38213355_OTHERSNP	1	pass
W34528-X_128465870_OTHERSNP	1	pass
W34529-1_105005596_HOMSNP	1	pass
W34529-10_45067635_CODINGSNP	1	pass
W34529-11_121796182_HETSNP	1	pass
W34529-11_95698905_HOMSNP	1	pass
W34529-12_20212227_HETSNP	0.8	borderline	GG with small A peak, heavily skewed hets?
W34529-14_122790705_HETSNP	1	pass
W34529-14_20928770_HETSNP	1	pass
W34529-14_57935555_OTHERSNP	1	pass
W34529-15_53052432_OTHERSNP	0	fail	no/very weak product
W34529-15_98694117_CODINGINDEL	1	pass	INS cluster with small DEL allele peak
W34529-16_74297665_HOMSNP	1	pass
W34529-17_43692519_HETSNP	1	pass
W34529-18_86174396_OTHERSNP	0.8	pass
W34529-19_38049690_OTHERSNP	1	pass
W34529-2_149839593_OTHERINDEL	0.9	pass
W34529-3_134341981_HETINDEL	0	fail	no/very weak product
W34529-4_3170114_OTHERSNP	1	pass
W34529-5_147512444_OTHERSNP	0.8	borderline	under utilisation of extension primer
W34529-5_66410621_CODINGSNP	1	pass
W34529-6_136034958_OTHERSNP	0.9	pass
W34529-7_109188246_OTHERSNP	1	pass
W34529-7_129124424_OTHERSNP	1	pass
W34529-7_141784670_HOMINDEL	1	pass
W34529-7_143256490_OTHERSNP	1	pass
W34529-7_46626821_HETINDEL	1	pass
W34529-7_49735292_OTHERSNP	1	pass
W34529-7_50703620_OTHERSNP	1	pass
W34529-7_52370013_OTHERSNP	0.9	pass
W34529-7_68030904_HOMSNP	1	pass
W34529-7_68859725_HOMSNP	1	pass
W34529-7_76878345_OTHERINDEL	0.9	pass
W34529-8_74613544_HOMSNP	0	fail	duplicate check fail
W34529-X_144221642_HOMSNP	1	pass
W34529-X_159559317_HOMSNP	0.8	pass
W34529-X_23581455_HOMSNP	1	pass
W34530-1_121769285_HOMSNP	1	pass
W34530-1_180905862_OTHERSNP	1	pass
W34530-11_120638833_HOMSNP	1	pass
W34530-12_114136720_OTHERSNP	1	pass
W34530-12_34999983_OTHERINDEL	0	fail	unclear cluster definitions
W34530-13_74849862_HETSNP	1	pass
W34530-15_100803102_OTHERSNP	1	pass
W34530-15_19340898_OTHERSNP	0	fail	no/very weak product
W34530-17_9805159_OTHERSNP	0	fail	poor spectra, unclear genotype assignment
W34530-19_25131630_OTHERSNP	1	pass
W34530-2_155003742_HOMSNP	1	pass
W34530-3_128627629_HETSNP	1	pass
W34530-3_4447436_OTHERINDEL	0	fail	no/very weak product
W34530-3_68138467_OTHERSNP	1	pass
W34530-4_127675081_HETSNP	1	pass
W34530-5_14901960_HETSNP	1	pass
W34530-5_82947799_HETSNP	1	pass
W34530-6_111381009_OTHERSNP	1	pass
W34530-6_68039039_OTHERSNP	0	fail	variable product yield
W34530-7_116061150_HETSNP	1	pass	few het samples weak spectra
W34530-7_118592604_HETSNP	1	borderline	AA, very small G peak present
W34530-7_120046412_OTHERSNP	1	borderline	het, C minor peak
W34530-7_140697090_OTHERSNP	1	pass
W34530-7_17420471_HETINDEL	1	pass
W34530-7_34453137_HOMSNP	1	pass
W34530-7_47581819_OTHERSNP	0	fail	no/very weak product
W34530-7_48241164_HETSNP	1	pass
W34530-7_48241892_OTHERSNP	1	pass
W34530-7_53123212_OTHERSNP	1	pass
W34530-7_77278489_HOMSNP	1	pass
W34530-7_87713702_OTHERINDEL	1	pass
W34530-8_29817608_HOMSNP	1	pass
W34530-8_43749468_HOMSNP	1	pass
W34530-X_124963405_HOMSNP	1	pass
W34530-X_69942283_OTHERSNP	1	pass
W34531-1_27851906_HOMSNP	1	pass
W34531-1_57519434_HOMSNP	1	pass
W34531-1_90121074_HETSNP	1	borderline	GG, very small A peak present
W34531-10_11056154_HOMSNP	1	pass
W34531-11_120269581_OTHERSNP	1	pass
W34531-11_120480488_CODINGSNP	1	pass
W34531-11_39165684_HOMINDEL	1	pass
W34531-11_95525368_OTHERSNP	1	pass
W34531-12_92887296_CODINGSNP	1	pass
W34531-13_108945439_HOMSNP	1	pass
W34531-13_45651753_OTHERSNP	1	pass
W34531-18_24179211_CODINGSNP	1	pass
W34531-2_69581725_CODINGSNP	1	pass
W34531-2_69587928_CODINGSNP	1	pass
W34531-3_67669940_OTHERINDEL	1	pass
W34531-4_136219857_HETSNP	1	pass
W34531-4_48611218_OTHERSNP	1	pass
W34531-4_93115080_HETSNP	0	fail	no/very weak product
W34531-6_119511308_OTHERSNP	1	pass
W34531-7_110833967_HETSNP	1	pass
W34531-7_111859283_HETSNP	1	pass
W34531-7_113916124_OTHERSNP	1	pass
W34531-7_139839048_OTHERSNP	1	pass
W34531-7_27267667_HOMSNP	1	pass
W34531-7_53389900_OTHERINDEL	1	pass
W34531-7_56544224_OTHERSNP	1	pass
W34531-7_60854353_HETINDEL	0	fail	no/very weak product
W34531-8_30841811_HOMINDEL	1	pass
W34531-8_96555753_HOMSNP	0	fail	no/very weak product
W34531-9_72288733_HETSNP	1	pass
W34531-X_147879973_HOMSNP	1	pass
W34531-X_151202566_HOMSNP	1	pass
W34531-X_23645115_OTHERSNP	1	pass
W34531-X_36420749_HOMSNP	1	pass
W34531-X_7524680_OTHERSNP	1	borderline	het, C minor peak
W34532-1_105224107_HOMSNP	1	pass
W34532-1_74439964_CODINGSNP	1	borderline	C peak allignment a little poor for some samples
W34532-11_82706898_OTHERSNP	1	pass
W34532-13_112410779_HOMSNP	1	pass
W34532-13_55546915_CODINGSNP	1	pass
W34532-16_66279320_HOMSNP	1	pass
W34532-17_95269803_HETSNP	1	pass
W34532-18_32851692_HETSNP	1	pass
W34532-3_15478154_HETSNP	1	pass
W34532-4_146796997_HETINDEL	0.5	borderline	low call rate. A few clean clear calls.
W34532-4_152995199_HETSNP	1	pass
W34532-4_153694418_HETSNP	0	fail	no/very weak product
W34532-4_83370139_HETSNP	0	fail	no/very weak product
W34532-5_50520945_OTHERSNP	0	fail	no/very weak product
W34532-5_67960748_HETSNP	1	pass
W34532-5_75794659_OTHERSNP	1	pass
W34532-6_127320211_OTHERSNP	1	pass
W34532-6_88913026_OTHERSNP	1	pass
W34532-7_104870290_OTHERINDEL	1	pass
W34532-7_108833172_HETSNP	1	pass
W34532-7_117476099_OTHERSNP	0	fail	no/very weak product
W34532-7_119862183_OTHERINDEL	1	pass	under utilisation of extension primer and low product yield
W34532-7_122970206_HETSNP	1	pass
W34532-7_127577108_CODINGSNP	1	pass
W34532-7_131248966_HOMSNP	1	pass
W34532-7_27383636_OTHERSNP	1	pass
W34532-7_48241173_HETSNP	1	pass
W34532-7_80916844_OTHERSNP	1	pass
W34532-7_83061225_HOMSNP	1	pass
W34532-7_95326457_HETINDEL	1	pass
W34532-8_6514508_HETSNP	1	pass
W34532-8_86137900_HOMSNP	1	pass
W34532-9_106552913_CODINGSNP	1	pass
W34532-X_33438677_HETINDEL	1	pass
W34532-X_33966130_HOMINDEL	1	pass
W34533-1_152180441_CODINGSNP	1	pass
W34533-1_38214809_HOMSNP	1	pass
W34533-1_9535882_CODINGSNP	0	fail	no/very weak product
W34533-10_126763939_CODINGSNP	1	pass
W34533-10_19889938_HOMSNP	1	pass
W34533-10_20094142_HOMSNP	1	pass
W34533-10_40756065_OTHERSNP	1	pass
W34533-11_106106612_HOMSNP	1	pass
W34533-12_78880621_OTHERSNP	1	pass
W34533-13_116231854_HOMSNP	1	pass
W34533-13_82902970_HOMSNP	1	pass
W34533-13_87560697_HOMSNP	1	pass
W34533-14_30832374_HETSNP	1	pass
W34533-15_89128463_HOMSNP	1	pass
W34533-16_3985786_CODINGSNP	1	pass
W34533-16_61789262_HOMSNP	1	pass
W34533-16_84328006_HOMSNP	1	pass
W34533-19_57811338_HETSNP	1	pass
W34533-3_40689252_OTHERSNP	1	pass
W34533-3_53495312_OTHERSNP	1	pass
W34533-4_129213740_HETSNP	1	pass
W34533-5_127190737_HOMSNP	1	borderline	GG cluster splayed, barely there to significant presence of T peak.
W34533-7_111920359_HETINDEL	1	pass
W34533-7_113711159_OTHERINDEL	1	pass
W34533-7_118416042_OTHERSNP	1	pass
W34533-7_14387359_HETINDEL	1	pass
W34533-7_146682730_HOMSNP	1	pass
W34533-7_15692226_HOMINDEL	1	pass
W34533-7_24714634_HOMSNP	1	pass
W34533-7_35510034_HETSNP	1	pass
W34533-7_46656902_HETSNP	1	pass
W34533-7_75918851_OTHERSNP	1	pass
W34533-8_60115748_OTHERSNP	1	pass
W34533-8_95839742_HOMSNP	1	pass
W34533-X_74471606_HOMSNP	1	pass
W34534-1_85123584_HETSNP	1	pass
W34534-10_101846803_HOMSNP	1	pass
W34534-14_52034093_CODINGSNP	1	pass	wide het cluster
W34534-14_58988884_HETSNP	1	pass
W34534-15_3453655_OTHERSNP	1	pass
W34534-18_31966976_OTHERSNP	1	pass
W34534-18_34028129_OTHERSNP	1	pass
W34534-3_141594823_HETSNP	0	fail	no/very weak product
W34534-3_15541067_OTHERSNP	1	borderline	variable product yield
W34534-4_145763216_HETSNP	1	pass
W34534-5_130191183_OTHERSNP	1	pass
W34534-6_149417162_OTHERSNP	1	pass
W34534-6_3525971_HETINDEL	1	pass
W34534-6_82683263_OTHERSNP	1	borderline	variable product yield
W34534-7_107827426_HETSNP	0.9	pass
W34534-7_107852745_OTHERSNP	1	borderline	variable product yield
W34534-7_108419665_OTHERSNP	0	fail	no/very weak product
W34534-7_111674749_OTHERINDEL	1	pass
W34534-7_114094862_OTHERINDEL	1	pass
W34534-7_119831434_OTHERINDEL	1	pass
W34534-7_125782032_HETSNP	1	pass
W34534-7_12618761_HETSNP	1	pass
W34534-7_12631095_HETSNP	1	pass
W34534-7_129572818_HETSNP	1	pass
W34534-7_136551503_OTHERINDEL	1	pass
W34534-7_25744026_HETSNP	1	pass
W34534-7_33086389_HOMSNP	1	pass
W34534-7_3471580_OTHERSNP	1	pass
W34534-7_79424622_OTHERINDEL	1	pass
W34534-7_81764399_OTHERSNP	1	pass
W34534-7_95915131_OTHERINDEL	1	borderline	weak spectra
W34534-X_147708438_HOMSNP	1	borderline	autocalled as hets, however as in 2 clear clusters of allele bias I have called CC or TT according to the allele bias
W34534-X_165927748_OTHERSNP	1	pass
W34534-X_33844888_OTHERSNP	1	pass
W34535-1_80891772_OTHERSNP	1	pass
W34535-10_45067657_CODINGSNP	1	pass
W34535-11_92581243_HOMSNP	1	pass
W34535-13_112390988_HOMSNP	1	pass
W34535-14_52034132_CODINGSNP	1	pass
W34535-14_81718759_HETSNP	1	pass
W34535-15_100165169_HETSNP	1	pass
W34535-17_9248026_OTHERINDEL	1	pass
W34535-2_161214765_HOMSNP	1	pass
W34535-3_145787019_OTHERSNP	1	borderline	under utilisation of extension primer
W34535-4_148326378_CODINGSNP	1	pass
W34535-5_13356617_HOMSNP	1	pass
W34535-5_137199751_OTHERSNP	1	pass
W34535-7_108419667_OTHERSNP	1	pass
W34535-7_109114105_OTHERINDEL	1	pass
W34535-7_134773356_OTHERSNP	1	pass
W34535-7_146790193_OTHERSNP	1	pass
W34535-7_16652998_OTHERSNP	1	pass
W34535-7_17162294_HOMSNP	1	pass
W34535-7_24850007_HETSNP	1	pass
W34535-7_53146990_OTHERSNP	1	pass
W34535-7_61861501_HOMSNP	1	pass
W34535-7_74731607_OTHERSNP	1	pass
W34535-7_86291720_OTHERSNP	1	pass
W34535-7_96744503_HOMSNP	1	pass
W34535-8_117881113_OTHERINDEL	1	pass
W34535-8_51821385_OTHERINDEL	1	pass
W34535-8_72411414_HOMSNP	1	pass
W34535-8_73797832_OTHERSNP	1	pass
W34535-X_104654130_HETINDEL	1	pass
W34535-X_128339416_HOMSNP	1	pass
W34535-X_129341784_HOMINDEL	1	pass
W34535-X_137945504_HOMINDEL	1	pass
W34535-X_87201900_HOMSNP	1	pass
W34536-1_46471308_HOMSNP	1	pass	CC cluster has minor T peak
W34536-11_15896369_HOMSNP	1	pass
W34536-12_18048438_HETSNP	1	pass	het. Minor G allele.
W34536-15_27437099_HOMSNP	1	pass
W34536-15_96347893_HOMSNP	1	pass
W34536-16_7295885_OTHERSNP	1	pass
W34536-18_56764089_HETSNP	1	pass
W34536-18_82462074_OTHERSNP	1	pass
W34536-2_12660486_HETSNP	1	pass
W34536-2_69581722_CODINGSNP	1	pass
W34536-3_15755297_HETSNP	1	pass
W34536-3_82680087_OTHERSNP	1	pass
W34536-4_11648277_HETSNP	1	pass
W34536-5_124962368_OTHERSNP	1	pass
W34536-5_33490278_HOMSNP	1	pass
W34536-5_5829785_OTHERSNP	1	pass
W34536-6_9331378_HETINDEL	0	fail	no/very weak product
W34536-7_103238059_HETSNP	1	pass
W34536-7_105560374_HETSNP	1	pass
W34536-7_111920371_HETINDEL	1	pass
W34536-7_124306139_HETSNP	1	pass
W34536-7_134319559_HOMSNP	1	pass
W34536-7_147678361_OTHERINDEL	1	pass
W34536-7_26048801_HOMSNP	1	pass
W34536-7_35563118_OTHERSNP	1	pass
W34536-7_47163540_HOMSNP	1	pass
W34536-7_84498518_OTHERSNP	1	pass
W34536-7_97165984_OTHERSNP	1	pass
W34536-8_98581115_HOMSNP	1	pass
W34536-9_10563561_HETSNP	1	pass
W34536-X_111631746_HOMSNP	1	pass
W34536-X_142705313_OTHERSNP	1	pass
W34536-X_40942608_HOMSNP	1	pass
W34537-1_138650265_HETSNP	1	pass
W34537-1_92174863_HOMSNP	1	pass
W34537-10_57243483_OTHERSNP	1	pass
W34537-10_76913652_HOMINDEL	1	pass
W34537-11_62903008_OTHERSNP	1	pass
W34537-12_112537653_CODINGSNP	1	pass
W34537-12_97080712_OTHERINDEL	1	pass
W34537-15_11628747_HOMSNP	1	pass
W34537-15_75374474_HOMSNP	1	pass
W34537-16_14438446_HOMSNP	1	pass
W34537-16_16514455_OTHERSNP	0.8	pass
W34537-2_132608462_HOMSNP	1	pass
W34537-2_135703937_HOMSNP	1	pass
W34537-3_80722189_OTHERSNP	1	pass
W34537-4_105795468_HETSNP	1	pass
W34537-5_148868824_HOMSNP	1	pass
W34537-5_151462202_OTHERSNP	1	pass
W34537-5_33686817_OTHERSNP	1	pass
W34537-5_4099206_CODINGSNP	1	pass
W34537-5_87891779_HETSNP	0	fail	unclear cluster definitions
W34537-7_120861359_HETSNP	0	fail	no/very weak product
W34537-7_3205509_OTHERINDEL	1	pass
W34537-7_48240658_HETINDEL	1	pass
W34537-7_50082374_OTHERINDEL	0	fail	unclear cluster definitions
W34537-7_51138764_OTHERSNP	1	pass
W34537-7_76075127_OTHERSNP	1	pass
W34537-7_89919778_OTHERSNP	1	pass
W34537-8_103396563_HOMSNP	1	pass
W34537-X_20813337_HOMSNP	0	fail	no/very weak product
W34537-X_40636685_HOMINDEL	0	fail	very wide het cluster
W34538-12_97610116_OTHERSNP	0	fail	no/very weak product
W34538-13_118170219_HOMSNP	1	pass
W34538-13_20890642_OTHERSNP	1	pass
W34538-15_36070081_CODINGSNP	1	pass
W34538-16_32752378_CODINGSNP	1	pass
W34538-16_9994958_HOMSNP	1	pass
W34538-19_12921497_CODINGSNP	1	pass
W34538-19_26096557_OTHERINDEL	1	pass
W34538-2_168788699_OTHERSNP	1	pass
W34538-2_56722913_HETSNP	1	pass
W34538-2_71711831_OTHERSNP	1	pass
W34538-3_35303774_HETINDEL	1	pass
W34538-5_6521732_HETSNP	1	pass
W34538-6_105040333_OTHERSNP	1	pass
W34538-6_122823265_OTHERSNP	1	pass
W34538-7_105458790_HETINDEL	0	fail	variable product yield, mainly low
W34538-7_108257192_OTHERSNP	1	borderline	het and CC calls poor yield compared to GG
W34538-7_12741872_OTHERSNP	0.8	pass
W34538-7_137519735_OTHERINDEL	1	pass
W34538-7_147511847_OTHERSNP	1	pass
W34538-7_149363821_HETSNP	1	pass
W34538-7_16121711_OTHERSNP	1	pass
W34538-7_68712591_OTHERSNP	0.9	pass
W34538-7_84614750_HETSNP	1	pass
W34538-7_87024801_OTHERSNP	1	pass
W34538-X_115988042_OTHERSNP	1	pass
W34538-X_63436837_HOMSNP	1	pass
W34539-1_153097352_OTHERSNP	1	pass
W34539-10_40606418_HETSNP	1	pass
W34539-5_31124963_HOMSNP	1	pass
W34539-7_140342308_HETSNP	1	borderline	het. minor C allele
W34539-7_77792496_HETSNP	1	pass
W34539-7_84632518_OTHERSNP	1	pass
W34539-7_93253132_HETSNP	1	pass
W34539-7_93285908_HETSNP	1	pass	GG. Very small T peak present
W34540-1_114392756_HETSNP	1	pass
W34540-1_90138193_CODINGSNP	1	pass	AA. Small CC peak present
W34540-12_89361113_OTHERSNP	1	pass
W34540-2_102063760_HETSNP	1	pass
W34540-7_49957682_OTHERSNP	1	pass
W34540-7_5491799_HOMINDEL	1	pass	AA cluster skewed with small DEL peak
W34540-7_75512799_HETSNP	1	pass
W34540-7_89460552_OTHERSNP	0	fail	poor cluster definition, duplicate check fail
W34541-10_31125198_OTHERINDEL	1	borderline	het, heavy C skew
W34541-12_81485031_OTHERSNP	1	pass
W34541-13_35161644_HETSNP	1	borderline	under utilisation of extension primer
W34541-16_56004509_HOMSNP	0	fail	poor cluster definition
W34541-16_63504100_HOMINDEL	1	pass
W34541-2_76747493_CODINGSNP	1	pass
W34541-7_92711056_HETSNP	1	pass
W34542-10_83992939_HOMSNP	1	pass
W34542-11_90115693_HOMSNP	1	pass
W34542-13_63625110_HETSNP	1	pass
W34542-6_75284592_HETINDEL	1	pass
W34542-7_135726551_OTHERSNP	1	pass
W34542-7_9909171_HOMINDEL	1	borderline	3 very close clusters. Hom skew to het cluster.
W34543-16_56358566_HETSNP	1	borderline	het. Weak G peak
W34543-18_84609626_OTHERSNP	1	pass
W34543-5_130873303_OTHERINDEL	1	pass
W34543-7_108257787_OTHERSNP	0	fail	no/very weak product
W34543-7_151734655_OTHERINDEL	1	pass
W34543-7_71841010_OTHERSNP	0	fail	weak/poor cluster definition
W34543-7_83637202_OTHERSNP	1	pass
W34544-1_90161760_CODINGSNP	1	pass	het, A allele very minor
W34544-14_81635833_HETSNP	1	pass
W34544-15_40769058_HOMSNP	1	pass
W34544-16_55584187_HOMSNP	1	pass
W34544-17_26679278_OTHERSNP	1	pass
W34544-18_19571932_OTHERSNP	1	pass
W34544-2_151548221_HOMSNP	1	pass
W34544-6_67625215_HETSNP	1	pass
W34544-7_46577350_HETSNP	1	pass
W34544-7_85528808_OTHERSNP	1	pass
W34545-15_3880599_HOMSNP	1	pass
W34545-17_95225652_OTHERINDEL	1	pass
W34545-17_95226936_HETSNP	0.9	pass
W34545-2_104404586_OTHERINDEL	1	pass
W34545-2_141172585_OTHERSNP	1	pass
W34545-3_54392488_HOMSNP	1	pass
W34545-6_103427811_OTHERSNP	1	pass
W34545-7_109550698_OTHERINDEL	1	pass
W34545-7_117476155_HETSNP	1	pass
W34545-7_143186578_HETINDEL	1	borderline	wide het cluster
W34545-7_26241566_OTHERSNP	0.9	pass
W34545-7_75918861_HETSNP	0.9	borderline	het, minor C peak
W34546-7_126135461_OTHERSNP	1	pass
W34546-7_134103279_HETSNP	1	pass
W34546-7_50728383_OTHERSNP	0	fail	weak/poor cluster definition
W34546-9_7106031_HETSNP	1	pass
W34547-15_92660296_OTHERSNP	1	pass
